# Supplementary material for: Pan-cancer analysis identifies YTHDF2 as an immunotherapeutic and prognostic biomarker
Source: Front Cell Dev Biol. 2022 Aug 31;10:954214. doi: 10.3389/fcell.2022.954214 (PMC9470763; doi:10.3389/fcell.2022.954214)
Supplement: Supplementary file 1 [file Table2.XLSX]

## Sheet: Figure9A
#node1	node2
AGL	ELAVL1
AGL	HNRNPC
AGL	YTHDF2
AGL	ASPSCR1
AKAP10	YTHDF2
ALKBH1	ASB2
ALKBH1	SRSF10
ALKBH1	HNRNPC
ALKBH1	HNRNPA2B1
ALKBH1	SRPK1
ALKBH1	ZC3H13
ALKBH1	RBM15B
ALKBH1	RBM15
ALKBH1	METTL4
ALKBH1	METTL16
ALKBH1	KIAA1429
ALKBH1	YTHDF2
ALKBH1	WTAP
ALKBH1	METTL14
ALKBH1	METTL3
ALKBH1	FTO
ALKBH1	ALKBH5
ALKBH1	ALKBH2
ALKBH2	ALKBH1
ALKBH2	METTL3
ALKBH2	YTHDF2
ALKBH2	METTL14
ALKBH2	ALKBH5
ALKBH2	METTL4
ALKBH2	FTO
ALKBH5	ALKBH1
ALKBH5	METTL16
ALKBH5	ZC3H13
ALKBH5	IGF2BP1
ALKBH5	KIAA1429
ALKBH5	METTL3
ALKBH5	HNRNPA2B1
ALKBH5	WTAP
ALKBH5	RBM15
ALKBH5	RBMX
ALKBH5	SRSF3
ALKBH5	YTHDF2
ALKBH5	METTL14
ALKBH5	SRSF10
ALKBH5	ELAVL1
ALKBH5	ASB2
ALKBH5	HNRNPC
ALKBH5	METTL4
ALKBH5	RBM15B
ALKBH5	ALKBH2
ALKBH5	DDX3X
ALKBH5	FTO
ASB2	ALKBH1
ASB2	KIAA1429
ASB2	METTL3
ASB2	HNRNPA2B1
ASB2	WTAP
ASB2	YTHDF2
ASB2	METTL14
ASB2	ALKBH5
ASB2	FTO
ASPSCR1	AGL
ASPSCR1	YTHDF2
C17orf104	XRN1
C17orf104	YTHDF2
CAPRIN1	XRN1
CAPRIN1	IGF2BP1
CAPRIN1	PABPC1
CAPRIN1	HNRNPC
CAPRIN1	PUM1
CAPRIN1	HNRNPA2B1
CAPRIN1	ELAVL1
CAPRIN1	YTHDF2
CAPRIN1	UBAP2L
CAPRIN1	DDX3X
CAPRIN1	G3BP1
CBFB	HMGB2
CBFB	SH3D19
CBFB	ZNF687
CBFB	YTHDF2
CNOT1	SKIV2L2
CNOT1	XRN1
CNOT1	RQCD1
CNOT1	IGF2BP1
CNOT1	PABPC1
CNOT1	UBAP2L
CNOT1	ELAVL1
CNOT1	HNRNPA2B1
CNOT1	EIF4G2
CNOT1	WTAP
CNOT1	G3BP1
CNOT1	EXOSC10
CNOT1	DDX3X
CNOT1	PUM1
CNOT1	YTHDF2
CNOT1	CNOT6L
CNOT1	CNOT7
CNOT6L	XRN1
CNOT6L	RQCD1
CNOT6L	PABPC1
CNOT6L	CNOT1
CNOT6L	CNOT7
CNOT6L	YTHDF2
CNOT6L	EXOSC10
CNOT6L	PUM1
CNOT6L	SRRT
CNOT7	SKIV2L2
CNOT7	XRN1
CNOT7	RQCD1
CNOT7	PABPC1
CNOT7	CNOT1
CNOT7	YTHDF2
CNOT7	PUM1
CNOT7	CNOT6L
CPSF4	ZC3H3
CPSF4	PABPC1
CPSF4	HNRNPC
CPSF4	ZFC3H1
CPSF4	SRSF3
CPSF4	YTHDF2
DDX3X	SKIV2L2
DDX3X	XRN1
DDX3X	IGF2BP1
DDX3X	PABPC1
DDX3X	CNOT1
DDX3X	CAPRIN1
DDX3X	HNRNPA2B1
DDX3X	RBMX
DDX3X	YTHDF2
DDX3X	SRPK1
DDX3X	G3BP1
DDX3X	ALKBH5
DDX3X	PUM1
DDX3X	HNRNPC
DDX3X	EIF4G2
DDX3X	ELAVL1
EIF4G2	SKIV2L2
EIF4G2	XRN1
EIF4G2	METTL3
EIF4G2	PABPC1
EIF4G2	CNOT1
EIF4G2	HNRNPA2B1
EIF4G2	YTHDF2
EIF4G2	METTL14
EIF4G2	G3BP1
EIF4G2	DDX3X
EIF4G2	PUM1
EIF4G2	HNRNPC
ELAVL1	XRN1
ELAVL1	IGF2BP1
ELAVL1	AGL
ELAVL1	METTL3
ELAVL1	PABPC1
ELAVL1	CNOT1
ELAVL1	CAPRIN1
ELAVL1	HNRNPA2B1
ELAVL1	WTAP
ELAVL1	RBMX
ELAVL1	SRSF3
ELAVL1	YTHDF2
ELAVL1	METTL14
ELAVL1	G3BP1
ELAVL1	ALKBH5
ELAVL1	DDX3X
ELAVL1	SRSF10
ELAVL1	PUM1
ELAVL1	SRRT
ELAVL1	HNRNPC
EXOSC10	SKIV2L2
EXOSC10	ZC3H3
EXOSC10	XRN1
EXOSC10	PABPC1
EXOSC10	CNOT1
EXOSC10	YTHDF2
EXOSC10	HNRNPC
EXOSC10	CNOT6L
EXOSC10	SRRT
EXOSC10	ZFC3H1
FTO	ALKBH1
FTO	METTL16
FTO	ZC3H13
FTO	KIAA1429
FTO	METTL3
FTO	HNRNPA2B1
FTO	WTAP
FTO	RBM15
FTO	YTHDF2
FTO	METTL14
FTO	ALKBH5
FTO	ALKBH2
FTO	SRSF10
FTO	HNRNPC
FTO	METTL4
FTO	RBM15B
FTO	ASB2
G3BP1	USP5
G3BP1	XRN1
G3BP1	IGF2BP1
G3BP1	PABPC1
G3BP1	CNOT1
G3BP1	CAPRIN1
G3BP1	HNRNPA2B1
G3BP1	SRSF3
G3BP1	YTHDF2
G3BP1	EIF4G2
G3BP1	HNRNPC
G3BP1	PUM1
G3BP1	DDX3X
G3BP1	ELAVL1
G3BP1	UBAP2L
HMGB2	CBFB
HMGB2	SH3D19
HMGB2	YTHDF2
HMGB2	ZNF687
HNRNPA2B1	ALKBH1
HNRNPA2B1	SKIV2L2
HNRNPA2B1	METTL16
HNRNPA2B1	ZC3H13
HNRNPA2B1	IGF2BP1
HNRNPA2B1	KIAA1429
HNRNPA2B1	METTL3
HNRNPA2B1	PABPC1
HNRNPA2B1	CNOT1
HNRNPA2B1	CAPRIN1
HNRNPA2B1	G3BP1
HNRNPA2B1	ASB2
HNRNPA2B1	SRPK1
HNRNPA2B1	RBM15B
HNRNPA2B1	FTO
HNRNPA2B1	EIF4G2
HNRNPA2B1	RBM15
HNRNPA2B1	ALKBH5
HNRNPA2B1	DDX3X
HNRNPA2B1	WTAP
HNRNPA2B1	YTHDF2
HNRNPA2B1	METTL14
HNRNPA2B1	SRRT
HNRNPA2B1	SRSF10
HNRNPA2B1	ELAVL1
HNRNPA2B1	SRSF3
HNRNPA2B1	RBMX
HNRNPA2B1	HNRNPC
HNRNPC	ALKBH1
HNRNPC	SKIV2L2
HNRNPC	METTL16
HNRNPC	XRN1
HNRNPC	ZC3H13
HNRNPC	IGF2BP1
HNRNPC	CPSF4
HNRNPC	AGL
HNRNPC	KIAA1429
HNRNPC	METTL3
HNRNPC	PABPC1
HNRNPC	CAPRIN1
HNRNPC	HNRNPA2B1
HNRNPC	WTAP
HNRNPC	RBM15
HNRNPC	RBMX
HNRNPC	SRSF3
HNRNPC	YTHDF2
HNRNPC	SRPK1
HNRNPC	EXOSC10
HNRNPC	METTL14
HNRNPC	G3BP1
HNRNPC	ALKBH5
HNRNPC	DDX3X
HNRNPC	ELAVL1
HNRNPC	FTO
HNRNPC	SRSF10
HNRNPC	EIF4G2
HNRNPC	RBM15B
HNRNPC	SRRT
HRSP12	YTHDF2
IGF2BP1	ZC3H13
IGF2BP1	WTAP
IGF2BP1	ALKBH5
IGF2BP1	KIAA1429
IGF2BP1	METTL14
IGF2BP1	CAPRIN1
IGF2BP1	HNRNPC
IGF2BP1	PUM1
IGF2BP1	SRSF3
IGF2BP1	YTHDF2
IGF2BP1	HNRNPA2B1
IGF2BP1	PABPC1
IGF2BP1	DDX3X
IGF2BP1	CNOT1
IGF2BP1	METTL3
IGF2BP1	G3BP1
IGF2BP1	ELAVL1
KIAA1429	ALKBH1
KIAA1429	METTL16
KIAA1429	XRN1
KIAA1429	ZC3H13
KIAA1429	IGF2BP1
KIAA1429	ASB2
KIAA1429	RBMX
KIAA1429	SRSF10
KIAA1429	METTL4
KIAA1429	SRSF3
KIAA1429	HNRNPA2B1
KIAA1429	HNRNPC
KIAA1429	FTO
KIAA1429	YTHDF2
KIAA1429	ALKBH5
KIAA1429	RBM15B
KIAA1429	RBM15
KIAA1429	WTAP
KIAA1429	METTL14
KIAA1429	METTL3
METTL14	ALKBH1
METTL14	METTL16
METTL14	ZC3H13
METTL14	IGF2BP1
METTL14	KIAA1429
METTL14	METTL3
METTL14	HNRNPA2B1
METTL14	WTAP
METTL14	RBM15
METTL14	RBMX
METTL14	SRSF3
METTL14	YTHDF2
METTL14	EIF4G2
METTL14	ELAVL1
METTL14	ASB2
METTL14	SRSF10
METTL14	ALKBH2
METTL14	HNRNPC
METTL14	METTL4
METTL14	FTO
METTL14	ALKBH5
METTL14	RBM15B
METTL16	ALKBH1
METTL16	SRSF3
METTL16	HNRNPA2B1
METTL16	RBMX
METTL16	SRSF10
METTL16	HNRNPC
METTL16	METTL4
METTL16	FTO
METTL16	YTHDF2
METTL16	ZC3H13
METTL16	ALKBH5
METTL16	RBM15B
METTL16	RBM15
METTL16	WTAP
METTL16	KIAA1429
METTL16	METTL14
METTL16	METTL3
METTL3	ALKBH1
METTL3	METTL16
METTL3	ZC3H13
METTL3	IGF2BP1
METTL3	KIAA1429
METTL3	EIF4G2
METTL3	RBMX
METTL3	ASB2
METTL3	SRSF3
METTL3	ELAVL1
METTL3	SRSF10
METTL3	ALKBH2
METTL3	HNRNPA2B1
METTL3	HNRNPC
METTL3	FTO
METTL3	YTHDF2
METTL3	ALKBH5
METTL3	METTL4
METTL3	RBM15B
METTL3	RBM15
METTL3	WTAP
METTL3	METTL14
METTL4	ALKBH1
METTL4	METTL16
METTL4	ZC3H13
METTL4	KIAA1429
METTL4	METTL3
METTL4	WTAP
METTL4	RBM15
METTL4	YTHDF2
METTL4	METTL14
METTL4	ALKBH5
METTL4	ALKBH2
METTL4	FTO
METTL4	RBM15B
PABPC1	SKIV2L2
PABPC1	XRN1
PABPC1	RQCD1
PABPC1	IGF2BP1
PABPC1	CPSF4
PABPC1	ELAVL1
PABPC1	SRPK1
PABPC1	EXOSC10
PABPC1	YTHDF2
PABPC1	HNRNPA2B1
PABPC1	UBAP2L
PABPC1	PUM1
PABPC1	SRSF3
PABPC1	HNRNPC
PABPC1	CAPRIN1
PABPC1	EIF4G2
PABPC1	CNOT6L
PABPC1	CNOT1
PABPC1	CNOT7
PABPC1	G3BP1
PABPC1	DDX3X
PUM1	XRN1
PUM1	RQCD1
PUM1	IGF2BP1
PUM1	SH3D19
PUM1	PABPC1
PUM1	CNOT1
PUM1	CAPRIN1
PUM1	CNOT7
PUM1	YTHDF2
PUM1	G3BP1
PUM1	DDX3X
PUM1	ELAVL1
PUM1	UBAP2L
PUM1	EIF4G2
PUM1	CNOT6L
RBM15	ALKBH1
RBM15	METTL16
RBM15	ZC3H13
RBM15	KIAA1429
RBM15	METTL3
RBM15	HNRNPA2B1
RBM15	WTAP
RBM15	SRSF10
RBM15	RBMX
RBM15	METTL4
RBM15	SRSF3
RBM15	FTO
RBM15	HNRNPC
RBM15	YTHDF2
RBM15	ALKBH5
RBM15	RBM15B
RBM15	METTL14
RBM15B	ALKBH1
RBM15B	METTL16
RBM15B	ZC3H13
RBM15B	KIAA1429
RBM15B	METTL3
RBM15B	HNRNPA2B1
RBM15B	WTAP
RBM15B	RBM15
RBM15B	SRSF3
RBM15B	YTHDF2
RBM15B	METTL14
RBM15B	ALKBH5
RBM15B	FTO
RBM15B	SRSF10
RBM15B	HNRNPC
RBM15B	METTL4
RBMX	METTL16
RBMX	KIAA1429
RBMX	METTL3
RBMX	HNRNPA2B1
RBMX	WTAP
RBMX	RBM15
RBMX	ALKBH5
RBMX	DDX3X
RBMX	SRSF10
RBMX	SRRT
RBMX	YTHDF2
RBMX	METTL14
RBMX	SRSF3
RBMX	ELAVL1
RBMX	HNRNPC
RQCD1	SKIV2L2
RQCD1	XRN1
RQCD1	PUM1
RQCD1	YTHDF2
RQCD1	PABPC1
RQCD1	CNOT6L
RQCD1	CNOT1
RQCD1	CNOT7
SH3D19	HMGB2
SH3D19	CBFB
SH3D19	YTHDF2
SH3D19	ZNF687
SH3D19	PUM1
SKIV2L2	SRSF3
SKIV2L2	CNOT1
SKIV2L2	EIF4G2
SKIV2L2	HNRNPA2B1
SKIV2L2	HNRNPC
SKIV2L2	ZC3H3
SKIV2L2	CNOT7
SKIV2L2	YTHDF2
SKIV2L2	DDX3X
SKIV2L2	PABPC1
SKIV2L2	RQCD1
SKIV2L2	XRN1
SKIV2L2	SRRT
SKIV2L2	ZFC3H1
SKIV2L2	EXOSC10
SRPK1	ALKBH1
SRPK1	PABPC1
SRPK1	HNRNPA2B1
SRPK1	SRSF3
SRPK1	YTHDF2
SRPK1	DDX3X
SRPK1	SRSF10
SRPK1	HNRNPC
SRRT	SKIV2L2
SRRT	ZC3H3
SRRT	HNRNPA2B1
SRRT	RBMX
SRRT	SRSF3
SRRT	YTHDF2
SRRT	EXOSC10
SRRT	ZFC3H1
SRRT	ELAVL1
SRRT	CNOT6L
SRRT	HNRNPC
SRSF10	ALKBH1
SRSF10	METTL16
SRSF10	KIAA1429
SRSF10	METTL3
SRSF10	HNRNPA2B1
SRSF10	WTAP
SRSF10	RBM15
SRSF10	RBMX
SRSF10	SRSF3
SRSF10	YTHDF2
SRSF10	SRPK1
SRSF10	METTL14
SRSF10	ALKBH5
SRSF10	ELAVL1
SRSF10	FTO
SRSF10	RBM15B
SRSF10	HNRNPC
SRSF3	SKIV2L2
SRSF3	METTL16
SRSF3	ZC3H13
SRSF3	IGF2BP1
SRSF3	CPSF4
SRSF3	KIAA1429
SRSF3	METTL3
SRSF3	PABPC1
SRSF3	HNRNPA2B1
SRSF3	WTAP
SRSF3	RBM15
SRSF3	RBMX
SRSF3	ALKBH5
SRSF3	G3BP1
SRSF3	RBM15B
SRSF3	SRSF10
SRSF3	YTHDF2
SRSF3	METTL14
SRSF3	SRRT
SRSF3	SRPK1
SRSF3	ELAVL1
SRSF3	HNRNPC
UBAP2L	PABPC1
UBAP2L	CNOT1
UBAP2L	CAPRIN1
UBAP2L	YTHDF2
UBAP2L	G3BP1
UBAP2L	PUM1
USP5	G3BP1
USP5	YTHDF2
WTAP	ALKBH1
WTAP	METTL16
WTAP	ZC3H13
WTAP	IGF2BP1
WTAP	KIAA1429
WTAP	METTL3
WTAP	CNOT1
WTAP	HNRNPA2B1
WTAP	ASB2
WTAP	RBMX
WTAP	SRSF10
WTAP	ELAVL1
WTAP	SRSF3
WTAP	HNRNPC
WTAP	METTL4
WTAP	YTHDF2
WTAP	FTO
WTAP	ALKBH5
WTAP	RBM15B
WTAP	RBM15
WTAP	METTL14
XRN1	SKIV2L2
XRN1	KIAA1429
XRN1	HNRNPC
XRN1	CAPRIN1
XRN1	YTHDF2
XRN1	ELAVL1
XRN1	EIF4G2
XRN1	C17orf104
XRN1	PUM1
XRN1	G3BP1
XRN1	CNOT7
XRN1	CNOT6L
XRN1	DDX3X
XRN1	RQCD1
XRN1	PABPC1
XRN1	CNOT1
XRN1	EXOSC10
YTHDF2	ALKBH1
YTHDF2	AKAP10
YTHDF2	USP5
YTHDF2	SKIV2L2
YTHDF2	HRSP12
YTHDF2	ZC3H3
YTHDF2	METTL16
YTHDF2	XRN1
YTHDF2	RQCD1
YTHDF2	ZC3H13
YTHDF2	IGF2BP1
YTHDF2	CPSF4
YTHDF2	AGL
YTHDF2	HMGB2
YTHDF2	KIAA1429
YTHDF2	METTL3
YTHDF2	SH3D19
YTHDF2	ASPSCR1
YTHDF2	PABPC1
YTHDF2	ZNF687
YTHDF2	CNOT1
YTHDF2	CAPRIN1
YTHDF2	HNRNPA2B1
YTHDF2	WTAP
YTHDF2	CNOT7
YTHDF2	RBM15
YTHDF2	RBMX
YTHDF2	SRSF3
YTHDF2	DDX3X
YTHDF2	ALKBH2
YTHDF2	UBAP2L
YTHDF2	SRRT
YTHDF2	METTL4
YTHDF2	ASB2
YTHDF2	ELAVL1
YTHDF2	SRSF10
YTHDF2	SRPK1
YTHDF2	CNOT6L
YTHDF2	PUM1
YTHDF2	C17orf104
YTHDF2	EXOSC10
YTHDF2	CBFB
YTHDF2	G3BP1
YTHDF2	EIF4G2
YTHDF2	RBM15B
YTHDF2	HNRNPC
YTHDF2	ZFC3H1
YTHDF2	FTO
YTHDF2	ALKBH5
YTHDF2	METTL14
ZC3H13	ALKBH1
ZC3H13	METTL16
ZC3H13	METTL4
ZC3H13	IGF2BP1
ZC3H13	SRSF3
ZC3H13	HNRNPA2B1
ZC3H13	HNRNPC
ZC3H13	FTO
ZC3H13	YTHDF2
ZC3H13	ALKBH5
ZC3H13	METTL3
ZC3H13	METTL14
ZC3H13	RBM15B
ZC3H13	RBM15
ZC3H13	KIAA1429
ZC3H13	WTAP
ZC3H3	SKIV2L2
ZC3H3	CPSF4
ZC3H3	YTHDF2
ZC3H3	EXOSC10
ZC3H3	SRRT
ZC3H3	ZFC3H1
ZFC3H1	SKIV2L2
ZFC3H1	ZC3H3
ZFC3H1	CPSF4
ZFC3H1	YTHDF2
ZFC3H1	EXOSC10
ZFC3H1	SRRT
ZNF687	HMGB2
ZNF687	SH3D19
ZNF687	CBFB
ZNF687	YTHDF2

## Sheet: Figure9B
Gene Symbol
PPP1R8
RBBP4
KHDRBS1
GMEB1
HNRNPR
HNRNPU
XRCC5
RCC2
NCL
HNRNPK
CPSF6
SNRNP40
TARDBP
TCEB3
THRAP3
DHX9
URB2
SERBP1
ELAVL1
ADNP
QTRTD1
ZMYM4
RBM12
RRP1B
KDM4A
SET
RNF2
KPNB1
CDC42
SMARCC1
SRSF3
G3BP1
TGS1
TSN
DENR
RQCD1
KPNA6
HEATR1
SZRD1
ZBTB9
SYNCRIP
TMEM69
HAT1
NUP153
MSH2
SHQ1
CLP1
WDR43
ABCE1
UBIAD1
CAPRIN1
BAZ1B
RARS
NOL10
SMNDC1
EMC1
ZNF146
HNRNPD
ZNF670
TAF5L
GTF3C4
PTBP1
CDC23
GRSF1
HNRNPL
POLR3C
SDAD1
RRP15
UBE2I
PPP4R2
UBAP2L
IWS1
ZNF669
RBBP5
PUM1
NDC1
TTC4
ICMT
GTF2E1
RPAP2
NAA15
VWA9
SLC30A6
SPRTN
XRN2
HNRNPF
GEMIN5
POLR2B
GNAI3
TXLNA
USP1
PWP1
CBX3
EYA3
UTP15
UBE3C
DFFA
DHX15
ALG6
DCTN5
