# Supplementary material for: Pan-cancer analysis identifies YTHDF2 as an immunotherapeutic and prognostic biomarker
Source: Front Cell Dev Biol. 2022 Aug 31;10:954214. doi: 10.3389/fcell.2022.954214 (PMC9470763; doi:10.3389/fcell.2022.954214)
Supplement: Supplementary file 3 [file Table3.XLSX]

## Sheet: figure1A
	Group	Expression	SampleName
GBM(T=153,N=5)	Tumor	5.6739	TCGA-19-1787-01
GBM(T=153,N=5)	Tumor	5.2525	TCGA-06-5412-01
GBM(T=153,N=5)	Tumor	5.4631	TCGA-12-5299-01
GBM(T=153,N=5)	Tumor	4.8665	TCGA-06-2565-01
GBM(T=153,N=5)	Tumor	5.2627	TCGA-06-2561-01
GBM(T=153,N=5)	Tumor	4.849	TCGA-06-0132-01
GBM(T=153,N=5)	Tumor	5.6753	TCGA-19-2629-01
GBM(T=153,N=5)	Tumor	5.0777	TCGA-06-0238-01
GBM(T=153,N=5)	Tumor	4.5311	TCGA-06-0749-01
GBM(T=153,N=5)	Tumor	5.8217	TCGA-06-0174-01
GBM(T=153,N=5)	Tumor	4.9677	TCGA-06-5410-01
GBM(T=153,N=5)	Tumor	4.9379	TCGA-28-2513-01
GBM(T=153,N=5)	Tumor	5.845	TCGA-76-4929-01
GBM(T=153,N=5)	Tumor	5.1851	TCGA-06-0645-01
GBM(T=153,N=5)	Tumor	5.5252	TCGA-32-2634-01
GBM(T=153,N=5)	Tumor	4.8905	TCGA-06-0141-01
GBM(T=153,N=5)	Tumor	5.7082	TCGA-06-0125-01
GBM(T=153,N=5)	Tumor	4.7274	TCGA-26-1442-01
GBM(T=153,N=5)	Tumor	5.4938	TCGA-26-5136-01
GBM(T=153,N=5)	Tumor	6.1065	TCGA-14-1034-01
GBM(T=153,N=5)	Tumor	5.1938	TCGA-06-0184-01
GBM(T=153,N=5)	Tumor	4.6742	TCGA-12-3652-01
GBM(T=153,N=5)	Tumor	5.5072	TCGA-76-4927-01
GBM(T=153,N=5)	Tumor	5.433	TCGA-14-0790-01
GBM(T=153,N=5)	Tumor	5.4443	TCGA-26-5132-01
GBM(T=153,N=5)	Tumor	4.7307	TCGA-76-4932-01
GBM(T=153,N=5)	Tumor	5.5286	TCGA-32-1970-01
GBM(T=153,N=5)	Tumor	4.7555	TCGA-06-0219-01
GBM(T=153,N=5)	Tumor	5.3726	TCGA-14-0787-01
GBM(T=153,N=5)	Tumor	5.5451	TCGA-12-0618-01
GBM(T=153,N=5)	Tumor	5.31	TCGA-27-2524-01
GBM(T=153,N=5)	Tumor	5.8992	TCGA-08-0386-01
GBM(T=153,N=5)	Tumor	5.6758	TCGA-06-0190-01
GBM(T=153,N=5)	Tumor	4.935	TCGA-06-0745-01
GBM(T=153,N=5)	Tumor	5.0343	TCGA-26-5135-01
GBM(T=153,N=5)	Tumor	4.7981	TCGA-41-3915-01
GBM(T=153,N=5)	Tumor	4.9782	TCGA-27-1831-01
GBM(T=153,N=5)	Tumor	5.5414	TCGA-28-1753-01
GBM(T=153,N=5)	Tumor	5.1014	TCGA-12-5295-01
GBM(T=153,N=5)	Tumor	5.7323	TCGA-28-5204-01
GBM(T=153,N=5)	Tumor	5.6639	TCGA-06-2569-01
GBM(T=153,N=5)	Tumor	5.5201	TCGA-27-1830-01
GBM(T=153,N=5)	Tumor	5.5589	TCGA-06-2559-01
GBM(T=153,N=5)	Tumor	4.7291	TCGA-06-0139-01
GBM(T=153,N=5)	Tumor	4.7704	TCGA-27-2526-01
GBM(T=153,N=5)	Tumor	6.0175	TCGA-06-5856-01
GBM(T=153,N=5)	Tumor	4.3378	TCGA-06-5418-01
GBM(T=153,N=5)	Tumor	5.36	TCGA-06-5414-01
GBM(T=153,N=5)	Tumor	5.4676	TCGA-06-5417-01
GBM(T=153,N=5)	Tumor	3.2481	TCGA-26-5134-01
GBM(T=153,N=5)	Tumor	5.7514	TCGA-76-4925-01
GBM(T=153,N=5)	Tumor	5.1086	TCGA-28-2510-01
GBM(T=153,N=5)	Tumor	5.8387	TCGA-06-5413-01
GBM(T=153,N=5)	Tumor	5.4479	TCGA-06-0646-01
GBM(T=153,N=5)	Tumor	5.2138	TCGA-12-3650-01
GBM(T=153,N=5)	Tumor	5.291	TCGA-12-0616-01
GBM(T=153,N=5)	Tumor	5.7372	TCGA-28-5215-01
GBM(T=153,N=5)	Tumor	4.8768	TCGA-19-2620-01
GBM(T=153,N=5)	Tumor	5.366	TCGA-16-0846-01
GBM(T=153,N=5)	Tumor	5.195	TCGA-02-0047-01
GBM(T=153,N=5)	Tumor	5.5877	TCGA-19-2624-01
GBM(T=153,N=5)	Tumor	4.9016	TCGA-32-1982-01
GBM(T=153,N=5)	Tumor	5.332	TCGA-27-1835-01
GBM(T=153,N=5)	Tumor	5.2969	TCGA-06-0747-01
GBM(T=153,N=5)	Tumor	5.3785	TCGA-28-5220-01
GBM(T=153,N=5)	Tumor	5.1006	TCGA-14-0817-01
GBM(T=153,N=5)	Tumor	5.5744	TCGA-06-2570-01
GBM(T=153,N=5)	Tumor	5.1543	TCGA-41-4097-01
GBM(T=153,N=5)	Tumor	5.58781	TCGA-06-0211-01
GBM(T=153,N=5)	Tumor	5.8689	TCGA-02-2483-01
GBM(T=153,N=5)	Tumor	5.7469	TCGA-76-4931-01
GBM(T=153,N=5)	Tumor	5.44713	TCGA-06-0156-01
GBM(T=153,N=5)	Tumor	5.7318	TCGA-27-2523-01
GBM(T=153,N=5)	Tumor	5.3245	TCGA-27-1837-01
GBM(T=153,N=5)	Tumor	4.9677	TCGA-06-0744-01
GBM(T=153,N=5)	Tumor	5.0135	TCGA-06-0750-01
GBM(T=153,N=5)	Tumor	5.3284	TCGA-32-5222-01
GBM(T=153,N=5)	Tumor	5.3858	TCGA-27-2519-01
GBM(T=153,N=5)	Tumor	6.1367	TCGA-12-0821-01
GBM(T=153,N=5)	Tumor	5.1186	TCGA-19-2619-01
GBM(T=153,N=5)	Tumor	5.8435	TCGA-12-0619-01
GBM(T=153,N=5)	Tumor	4.8704	TCGA-28-5213-01
GBM(T=153,N=5)	Tumor	5.3712	TCGA-14-0789-01
GBM(T=153,N=5)	Tumor	6.1277	TCGA-28-5209-01
GBM(T=153,N=5)	Tumor	5.7049	TCGA-28-5218-01
GBM(T=153,N=5)	Tumor	5.4973	TCGA-28-2514-01
GBM(T=153,N=5)	Tumor	5.7637	TCGA-06-5859-01
GBM(T=153,N=5)	Tumor	5.5973	TCGA-28-2509-01
GBM(T=153,N=5)	Tumor	5.5668	TCGA-14-1825-01
GBM(T=153,N=5)	Tumor	5.4077	TCGA-19-4065-01
GBM(T=153,N=5)	Tumor	5.6265	TCGA-02-2485-01
GBM(T=153,N=5)	Tumor	4.6341	TCGA-12-1597-01
GBM(T=153,N=5)	Tumor	5.2739	TCGA-28-1747-01
GBM(T=153,N=5)	Tumor	5.1198	TCGA-28-2499-01
GBM(T=153,N=5)	Tumor	5.104	TCGA-06-0649-01
GBM(T=153,N=5)	Tumor	5.5173	TCGA-06-2564-01
GBM(T=153,N=5)	Tumor	5.9122	TCGA-06-5408-01
GBM(T=153,N=5)	Tumor	5.1534	TCGA-27-1832-01
GBM(T=153,N=5)	Tumor	4.7383	TCGA-14-1829-01
GBM(T=153,N=5)	Tumor	5.2423	TCGA-32-2615-01
GBM(T=153,N=5)	Tumor	5.2262	TCGA-06-0158-01
GBM(T=153,N=5)	Tumor	5.5104	TCGA-06-2558-01
GBM(T=153,N=5)	Tumor	5.7608	TCGA-28-5216-01
GBM(T=153,N=5)	Tumor	5.7049	TCGA-28-5207-01
GBM(T=153,N=5)	Tumor	5.0683	TCGA-41-2572-01
GBM(T=153,N=5)	Tumor	5.7007	TCGA-06-0130-01
GBM(T=153,N=5)	Tumor	5.5537	TCGA-06-5416-01
GBM(T=153,N=5)	Tumor	4.6531	TCGA-06-0168-01
GBM(T=153,N=5)	Tumor	5.1514	TCGA-02-0055-01
GBM(T=153,N=5)	Tumor	5.2052	TCGA-06-5415-01
GBM(T=153,N=5)	Tumor	5.172	TCGA-06-5411-01
GBM(T=153,N=5)	Tumor	5.5817	TCGA-26-5139-01
GBM(T=153,N=5)	Tumor	5.4009	TCGA-76-4928-01
GBM(T=153,N=5)	Tumor	5.4954	TCGA-06-0644-01
GBM(T=153,N=5)	Tumor	5.5043	TCGA-14-0871-01
GBM(T=153,N=5)	Tumor	5.2631	TCGA-32-2632-01
GBM(T=153,N=5)	Tumor	5.2631	TCGA-06-0882-01
GBM(T=153,N=5)	Tumor	5.7589	TCGA-19-2625-01
GBM(T=153,N=5)	Tumor	5.1623	TCGA-32-1980-01
GBM(T=153,N=5)	Tumor	5.306	TCGA-27-1834-01
GBM(T=153,N=5)	Tumor	4.8465	TCGA-41-2571-01
GBM(T=153,N=5)	Tumor	4.9472	TCGA-14-0781-01
GBM(T=153,N=5)	Tumor	5.478	TCGA-06-0157-01
GBM(T=153,N=5)	Tumor	5.5429	TCGA-12-3653-01
GBM(T=153,N=5)	Tumor	5.4938	TCGA-76-4926-01
GBM(T=153,N=5)	Tumor	5.8871	TCGA-26-5133-01
GBM(T=153,N=5)	Tumor	4.7814	TCGA-06-2562-01
GBM(T=153,N=5)	Tumor	5.4989	TCGA-27-2521-01
GBM(T=153,N=5)	Tumor	5.9206	TCGA-41-5651-01
GBM(T=153,N=5)	Tumor	5.4423	TCGA-06-0210-01
GBM(T=153,N=5)	Tumor	6.2209	TCGA-19-5960-01
GBM(T=153,N=5)	Tumor	5.5148	TCGA-06-0686-01
GBM(T=153,N=5)	Tumor	5.3544	TCGA-06-2563-01
GBM(T=153,N=5)	Tumor	5.4861	TCGA-15-1444-01
GBM(T=153,N=5)	Tumor	3.7149	TCGA-32-4213-01
GBM(T=153,N=5)	Tumor	5.4572	TCGA-15-0742-01
GBM(T=153,N=5)	Tumor	5.8866	TCGA-06-0187-01
GBM(T=153,N=5)	Tumor	4.9468	TCGA-19-1390-01
GBM(T=153,N=5)	Tumor	5.5913	TCGA-06-2557-01
GBM(T=153,N=5)	Tumor	5.9239	TCGA-06-0878-01
GBM(T=153,N=5)	Tumor	5.8349	TCGA-06-0129-01
GBM(T=153,N=5)	Tumor	5.1301	TCGA-16-1045-01
GBM(T=153,N=5)	Tumor	5.5179	TCGA-06-2567-01
GBM(T=153,N=5)	Tumor	5.5255	TCGA-32-2616-01
GBM(T=153,N=5)	Tumor	4.652	TCGA-06-0138-01
GBM(T=153,N=5)	Tumor	5.8202	TCGA-28-5208-01
GBM(T=153,N=5)	Tumor	5.4719	TCGA-06-1804-01
GBM(T=153,N=5)	Tumor	5.1441	TCGA-14-2554-01
GBM(T=153,N=5)	Tumor	5.4057	TCGA-27-2528-01
GBM(T=153,N=5)	Tumor	5.6622	TCGA-06-5858-01
GBM(T=153,N=5)	Tumor	4.7704	TCGA-06-0178-01
GBM(T=153,N=5)	Tumor	5.0597	TCGA-14-1823-01
GBM(T=153,N=5)	Tumor	4.7976	TCGA-06-0743-01
GBM(T=153,N=5)	Normal	4.9658	TCGA-06-AABW-11
GBM(T=153,N=5)	Normal	5.1692	TCGA-06-0678-11
GBM(T=153,N=5)	Normal	5.1132	TCGA-06-0681-11
GBM(T=153,N=5)	Normal	5.1086	TCGA-06-0675-11
GBM(T=153,N=5)	Normal	5.2235	TCGA-06-0680-11
LGG(T=509,N=5)	Tumor	4.4054	TCGA-S9-A7J2-01
LGG(T=509,N=5)	Tumor	5.9903	TCGA-E1-A7YI-01
LGG(T=509,N=5)	Tumor	5.1676	TCGA-DU-7302-01
LGG(T=509,N=5)	Tumor	5.3452	TCGA-DU-A7TI-01
LGG(T=509,N=5)	Tumor	4.3162	TCGA-P5-A5EX-01
LGG(T=509,N=5)	Tumor	5.2335	TCGA-HT-8563-01
LGG(T=509,N=5)	Tumor	4.2751	TCGA-FG-A60K-01
LGG(T=509,N=5)	Tumor	5.4081	TCGA-CS-5397-01
LGG(T=509,N=5)	Tumor	5.5277	TCGA-E1-5322-01
LGG(T=509,N=5)	Tumor	5.2165	TCGA-HT-8558-01
LGG(T=509,N=5)	Tumor	5.2586	TCGA-S9-A6U8-01
LGG(T=509,N=5)	Tumor	4.9915	TCGA-HT-7854-01
LGG(T=509,N=5)	Tumor	4.4719	TCGA-HT-7467-01
LGG(T=509,N=5)	Tumor	5.0117	TCGA-HT-7874-01
LGG(T=509,N=5)	Tumor	5.3678	TCGA-S9-A6TV-01
LGG(T=509,N=5)	Tumor	5.142	TCGA-VM-A8CD-01
LGG(T=509,N=5)	Tumor	4.6905	TCGA-HT-7616-01
LGG(T=509,N=5)	Tumor	5.861	TCGA-KT-A7W1-01
LGG(T=509,N=5)	Tumor	4.9284	TCGA-P5-A5F2-01
LGG(T=509,N=5)	Tumor	4.854	TCGA-HT-7607-01
LGG(T=509,N=5)	Tumor	5.432	TCGA-HT-7873-01
LGG(T=509,N=5)	Tumor	5.5922	TCGA-HT-7603-01
LGG(T=509,N=5)	Tumor	4.149	TCGA-DB-A64P-01
LGG(T=509,N=5)	Tumor	4.6335	TCGA-HW-7486-01
LGG(T=509,N=5)	Tumor	4.6747	TCGA-P5-A5F1-01
LGG(T=509,N=5)	Tumor	4.7302	TCGA-DU-7011-01
LGG(T=509,N=5)	Tumor	4.2327	TCGA-P5-A77X-01
LGG(T=509,N=5)	Tumor	5.176	TCGA-HW-7493-01
LGG(T=509,N=5)	Tumor	4.01	TCGA-VM-A8CA-01
LGG(T=509,N=5)	Tumor	5.3844	TCGA-DU-7015-01
LGG(T=509,N=5)	Tumor	4.1978	TCGA-TM-A7C5-01
LGG(T=509,N=5)	Tumor	5.0063	TCGA-DU-8162-01
LGG(T=509,N=5)	Tumor	4.3772	TCGA-TM-A84O-01
LGG(T=509,N=5)	Tumor	4.856	TCGA-S9-A7R3-01
LGG(T=509,N=5)	Tumor	4.437	TCGA-TQ-A7RN-01
LGG(T=509,N=5)	Tumor	4.4509	TCGA-DU-A6S6-01
LGG(T=509,N=5)	Tumor	5.1664	TCGA-P5-A735-01
LGG(T=509,N=5)	Tumor	4.6882	TCGA-HT-7691-01
LGG(T=509,N=5)	Tumor	3.7919	TCGA-FG-A6J1-01
LGG(T=509,N=5)	Tumor	5.2616	TCGA-S9-A7R7-01
LGG(T=509,N=5)	Tumor	5.5865	TCGA-DU-6402-01
LGG(T=509,N=5)	Tumor	4.3349	TCGA-HT-7684-01
LGG(T=509,N=5)	Tumor	5.5925	TCGA-HT-8104-01
LGG(T=509,N=5)	Tumor	5.2208	TCGA-FN-7833-01
LGG(T=509,N=5)	Tumor	5.114	TCGA-HT-7473-01
LGG(T=509,N=5)	Tumor	4.6171	TCGA-HT-8019-01
LGG(T=509,N=5)	Tumor	4.5802	TCGA-TQ-A7RU-01
LGG(T=509,N=5)	Tumor	4.9031	TCGA-DB-A4XF-01
LGG(T=509,N=5)	Tumor	4.3883	TCGA-FG-A713-01
LGG(T=509,N=5)	Tumor	4.8007	TCGA-E1-A7YL-01
LGG(T=509,N=5)	Tumor	4.8535	TCGA-CS-5396-01
LGG(T=509,N=5)	Tumor	4.6983	TCGA-HW-8322-01
LGG(T=509,N=5)	Tumor	4.5028	TCGA-S9-A6U9-01
LGG(T=509,N=5)	Tumor	5.2958	TCGA-HT-7676-01
LGG(T=509,N=5)	Tumor	5.8475	TCGA-HT-7469-01
LGG(T=509,N=5)	Tumor	5.0484	TCGA-HT-7478-01
LGG(T=509,N=5)	Tumor	5.0614	TCGA-DU-A5TW-01
LGG(T=509,N=5)	Tumor	3.6657	TCGA-S9-A6TX-01
LGG(T=509,N=5)	Tumor	5.2095	TCGA-RY-A83Z-01
LGG(T=509,N=5)	Tumor	3.8198	TCGA-FG-A6IZ-01
LGG(T=509,N=5)	Tumor	5.7019	TCGA-CS-4941-01
LGG(T=509,N=5)	Tumor	4.6312	TCGA-DH-A7UT-01
LGG(T=509,N=5)	Tumor	5.0816	TCGA-DU-5871-01
LGG(T=509,N=5)	Tumor	5.1293	TCGA-HW-8321-01
LGG(T=509,N=5)	Tumor	4.6212	TCGA-EZ-7264-01
LGG(T=509,N=5)	Tumor	5.427	TCGA-CS-6666-01
LGG(T=509,N=5)	Tumor	4.4951	TCGA-HW-7491-01
LGG(T=509,N=5)	Tumor	5.5756	TCGA-S9-A6U1-01
LGG(T=509,N=5)	Tumor	5.5747	TCGA-E1-5307-01
LGG(T=509,N=5)	Tumor	5.8585	TCGA-DU-A76L-01
LGG(T=509,N=5)	Tumor	4.5249	TCGA-HW-7495-01
LGG(T=509,N=5)	Tumor	4.7913	TCGA-CS-6669-01
LGG(T=509,N=5)	Tumor	4.7345	TCGA-HT-7481-01
LGG(T=509,N=5)	Tumor	5.3512	TCGA-DU-8163-01
LGG(T=509,N=5)	Tumor	4.9892	TCGA-HT-8110-01
LGG(T=509,N=5)	Tumor	4.0901	TCGA-RY-A840-01
LGG(T=509,N=5)	Tumor	4.3569	TCGA-VM-A8C9-01
LGG(T=509,N=5)	Tumor	5.4562	TCGA-HW-8319-01
LGG(T=509,N=5)	Tumor	5.2483	TCGA-HT-7482-01
LGG(T=509,N=5)	Tumor	5.0335	TCGA-QH-A6CW-01
LGG(T=509,N=5)	Tumor	4.3744	TCGA-DU-5870-01
LGG(T=509,N=5)	Tumor	4.222	TCGA-TM-A84S-01
LGG(T=509,N=5)	Tumor	5.1784	TCGA-RY-A845-01
LGG(T=509,N=5)	Tumor	5.4764	TCGA-FG-8182-01
LGG(T=509,N=5)	Tumor	4.9718	TCGA-FG-6688-01
LGG(T=509,N=5)	Tumor	4.8425	TCGA-TQ-A7RP-01
LGG(T=509,N=5)	Tumor	4.9603	TCGA-HT-8113-01
LGG(T=509,N=5)	Tumor	5.2342	TCGA-HT-7689-01
LGG(T=509,N=5)	Tumor	4.1555	TCGA-FG-7638-01
LGG(T=509,N=5)	Tumor	5.4327	TCGA-DU-7013-01
LGG(T=509,N=5)	Tumor	4.8074	TCGA-E1-A7Z3-01
LGG(T=509,N=5)	Tumor	4.7997	TCGA-HT-7476-01
LGG(T=509,N=5)	Tumor	4.506	TCGA-TQ-A7RG-01
LGG(T=509,N=5)	Tumor	5.1599	TCGA-FG-8181-01
LGG(T=509,N=5)	Tumor	4.8028	TCGA-DU-A7T6-01
LGG(T=509,N=5)	Tumor	5.1938	TCGA-DB-A4XC-01
LGG(T=509,N=5)	Tumor	4.8992	TCGA-FG-A4MW-01
LGG(T=509,N=5)	Tumor	5.4598	TCGA-DH-5142-01
LGG(T=509,N=5)	Tumor	4.6804	TCGA-S9-A6U2-01
LGG(T=509,N=5)	Tumor	4.8319	TCGA-TQ-A7RH-01
LGG(T=509,N=5)	Tumor	4.9021	TCGA-DB-A75M-01
LGG(T=509,N=5)	Tumor	4.4122	TCGA-HT-8012-01
LGG(T=509,N=5)	Tumor	5.0374	TCGA-S9-A7QW-01
LGG(T=509,N=5)	Tumor	4.1636	TCGA-P5-A733-01
LGG(T=509,N=5)	Tumor	5.0273	TCGA-E1-A7Z4-01
LGG(T=509,N=5)	Tumor	4.3342	TCGA-DU-A5TR-01
LGG(T=509,N=5)	Tumor	4.9327	TCGA-FG-8185-01
LGG(T=509,N=5)	Tumor	5.3488	TCGA-HW-8320-01
LGG(T=509,N=5)	Tumor	4.63	TCGA-CS-6667-01
LGG(T=509,N=5)	Tumor	4.6949	TCGA-DU-5849-01
LGG(T=509,N=5)	Tumor	4.6294	TCGA-DB-5279-01
LGG(T=509,N=5)	Tumor	4.4074	TCGA-CS-6670-01
LGG(T=509,N=5)	Tumor	4.3639	TCGA-DB-A64V-01
LGG(T=509,N=5)	Tumor	4.8192	TCGA-DU-5854-01
LGG(T=509,N=5)	Tumor	4.6793	TCGA-DH-A7UR-01
LGG(T=509,N=5)	Tumor	4.4556	TCGA-S9-A6WL-01
LGG(T=509,N=5)	Tumor	4.6543	TCGA-HT-7880-01
LGG(T=509,N=5)	Tumor	4.7033	TCGA-E1-5318-01
LGG(T=509,N=5)	Tumor	4.7121	TCGA-DU-6393-01
LGG(T=509,N=5)	Tumor	5.1211	TCGA-DU-5853-01
LGG(T=509,N=5)	Tumor	6.1665	TCGA-TM-A84J-01
LGG(T=509,N=5)	Tumor	4.623	TCGA-FG-5962-01
LGG(T=509,N=5)	Tumor	4.8734	TCGA-F6-A8O4-01
LGG(T=509,N=5)	Tumor	4.3827	TCGA-S9-A7R1-01
LGG(T=509,N=5)	Tumor	4.38	TCGA-TM-A84M-01
LGG(T=509,N=5)	Tumor	4.9463	TCGA-HT-8107-01
LGG(T=509,N=5)	Tumor	4.5742	TCGA-P5-A5ET-01
LGG(T=509,N=5)	Tumor	4.6479	TCGA-P5-A72W-01
LGG(T=509,N=5)	Tumor	4.9402	TCGA-FG-A70Y-01
LGG(T=509,N=5)	Tumor	4.9755	TCGA-TM-A84R-01
LGG(T=509,N=5)	Tumor	5.4104	TCGA-HW-A5KM-01
LGG(T=509,N=5)	Tumor	5.765	TCGA-HT-7477-01
LGG(T=509,N=5)	Tumor	4.1285	TCGA-FG-A87Q-01
LGG(T=509,N=5)	Tumor	5.3016	TCGA-FG-A70Z-01
LGG(T=509,N=5)	Tumor	5.3597	TCGA-FG-A4MU-01
LGG(T=509,N=5)	Tumor	5.7112	TCGA-DB-A4XB-01
LGG(T=509,N=5)	Tumor	5.1819	TCGA-WY-A85D-01
LGG(T=509,N=5)	Tumor	4.6112	TCGA-FG-7641-01
LGG(T=509,N=5)	Tumor	4.7415	TCGA-DU-5872-01
LGG(T=509,N=5)	Tumor	5.0575	TCGA-FG-6689-01
LGG(T=509,N=5)	Tumor	5.5967	TCGA-DB-5277-01
LGG(T=509,N=5)	Tumor	4.8822	TCGA-HT-A615-01
LGG(T=509,N=5)	Tumor	5.3056	TCGA-DU-7301-01
LGG(T=509,N=5)	Tumor	5.6393	TCGA-P5-A5EW-01
LGG(T=509,N=5)	Tumor	5.0713	TCGA-HT-A5RB-01
LGG(T=509,N=5)	Tumor	5.1875	TCGA-E1-A7YN-01
LGG(T=509,N=5)	Tumor	4.764	TCGA-QH-A6XC-01
LGG(T=509,N=5)	Tumor	4.2088	TCGA-S9-A6WN-01
LGG(T=509,N=5)	Tumor	4.63	TCGA-DB-A64L-01
LGG(T=509,N=5)	Tumor	5.8555	TCGA-TM-A84I-01
LGG(T=509,N=5)	Tumor	4.4483	TCGA-QH-A6CZ-01
LGG(T=509,N=5)	Tumor	4.4061	TCGA-WY-A858-01
LGG(T=509,N=5)	Tumor	4.4569	TCGA-VM-A8CB-01
LGG(T=509,N=5)	Tumor	4.0541	TCGA-VM-A8CF-01
LGG(T=509,N=5)	Tumor	3.7248	TCGA-HT-7608-01
LGG(T=509,N=5)	Tumor	4.958	TCGA-CS-4938-01
LGG(T=509,N=5)	Tumor	4.174	TCGA-QH-A6X5-01
LGG(T=509,N=5)	Tumor	5.62	TCGA-DU-8166-01
LGG(T=509,N=5)	Tumor	5.24	TCGA-HT-8018-01
LGG(T=509,N=5)	Tumor	5.1215	TCGA-DU-7292-01
LGG(T=509,N=5)	Tumor	4.3342	TCGA-S9-A6TU-01
LGG(T=509,N=5)	Tumor	4.306	TCGA-DB-A75P-01
LGG(T=509,N=5)	Tumor	5.3868	TCGA-FG-6691-01
LGG(T=509,N=5)	Tumor	5.5847	TCGA-DU-6399-01
LGG(T=509,N=5)	Tumor	5.0532	TCGA-S9-A7IQ-01
LGG(T=509,N=5)	Tumor	4.9232	TCGA-S9-A6WI-01
LGG(T=509,N=5)	Tumor	4.9098	TCGA-DB-A64S-01
LGG(T=509,N=5)	Tumor	4.9246	TCGA-FG-6692-01
LGG(T=509,N=5)	Tumor	5.23	TCGA-HW-7489-01
LGG(T=509,N=5)	Tumor	5.2668	TCGA-R8-A6YH-01
LGG(T=509,N=5)	Tumor	5.0206	TCGA-HT-A618-01
LGG(T=509,N=5)	Tumor	4.7804	TCGA-QH-A65S-01
LGG(T=509,N=5)	Tumor	5.174	TCGA-DU-7019-01
LGG(T=509,N=5)	Tumor	5.5964	TCGA-DU-A7TJ-01
LGG(T=509,N=5)	Tumor	5.2083	TCGA-TM-A84H-01
LGG(T=509,N=5)	Tumor	5.0726	TCGA-S9-A7R8-01
LGG(T=509,N=5)	Tumor	5.0401	TCGA-S9-A7R4-01
LGG(T=509,N=5)	Tumor	4.5224	TCGA-S9-A7J3-01
LGG(T=509,N=5)	Tumor	4.8048	TCGA-TM-A84L-01
LGG(T=509,N=5)	Tumor	4.916	TCGA-E1-A7YH-01
LGG(T=509,N=5)	Tumor	5.2939	TCGA-P5-A5EV-01
LGG(T=509,N=5)	Tumor	5.5662	TCGA-DU-A7TD-01
LGG(T=509,N=5)	Tumor	4.7093	TCGA-HW-A5KL-01
LGG(T=509,N=5)	Tumor	4.5293	TCGA-RY-A83X-01
LGG(T=509,N=5)	Tumor	4.7437	TCGA-HT-7687-01
LGG(T=509,N=5)	Tumor	4.9496	TCGA-WY-A85A-01
LGG(T=509,N=5)	Tumor	5.6282	TCGA-DB-5281-01
LGG(T=509,N=5)	Tumor	4.728	TCGA-E1-A7YK-01
LGG(T=509,N=5)	Tumor	5.1752	TCGA-DU-A5TU-01
LGG(T=509,N=5)	Tumor	5.1942	TCGA-DU-A7TA-01
LGG(T=509,N=5)	Tumor	5.6303	TCGA-CS-5395-01
LGG(T=509,N=5)	Tumor	4.9468	TCGA-TQ-A7RR-01
LGG(T=509,N=5)	Tumor	5.0614	TCGA-HT-A5R5-01
LGG(T=509,N=5)	Tumor	4.2212	TCGA-QH-A65V-01
LGG(T=509,N=5)	Tumor	4.3869	TCGA-S9-A6WP-01
LGG(T=509,N=5)	Tumor	4.3169	TCGA-S9-A6U5-01
LGG(T=509,N=5)	Tumor	4.3862	TCGA-E1-A7YO-01
LGG(T=509,N=5)	Tumor	4.3951	TCGA-QH-A6X8-01
LGG(T=509,N=5)	Tumor	5.3317	TCGA-HT-7610-01
LGG(T=509,N=5)	Tumor	4.479	TCGA-HT-7875-01
LGG(T=509,N=5)	Tumor	3.9308	TCGA-R8-A6MK-01
LGG(T=509,N=5)	Tumor	4.6381	TCGA-P5-A5F0-01
LGG(T=509,N=5)	Tumor	4.2624	TCGA-R8-A73M-01
LGG(T=509,N=5)	Tumor	5.3038	TCGA-S9-A6TS-01
LGG(T=509,N=5)	Tumor	3.7593	TCGA-S9-A6TW-01
LGG(T=509,N=5)	Tumor	4.717	TCGA-E1-5303-01
LGG(T=509,N=5)	Tumor	6.2924	TCGA-HT-7606-01
LGG(T=509,N=5)	Tumor	5.1803	TCGA-DU-6408-01
LGG(T=509,N=5)	Tumor	4.2389	TCGA-FG-5964-01
LGG(T=509,N=5)	Tumor	4.5892	TCGA-DB-A64Q-01
LGG(T=509,N=5)	Tumor	4.7788	TCGA-S9-A7IZ-01
LGG(T=509,N=5)	Tumor	4.6059	TCGA-S9-A6WH-01
LGG(T=509,N=5)	Tumor	4.6439	TCGA-HT-7602-01
LGG(T=509,N=5)	Tumor	4.7099	TCGA-DU-A6S8-01
LGG(T=509,N=5)	Tumor	5.2601	TCGA-HT-7858-01
LGG(T=509,N=5)	Tumor	4.3765	TCGA-S9-A6WD-01
LGG(T=509,N=5)	Tumor	5.2028	TCGA-HT-7860-01
LGG(T=509,N=5)	Tumor	5.8662	TCGA-DU-7006-01
LGG(T=509,N=5)	Tumor	4.4476	TCGA-TQ-A7RS-01
LGG(T=509,N=5)	Tumor	4.7127	TCGA-DU-7009-01
LGG(T=509,N=5)	Tumor	6.2091	TCGA-DU-7010-01
LGG(T=509,N=5)	Tumor	5.1339	TCGA-QH-A6X3-01
LGG(T=509,N=5)	Tumor	4.6899	TCGA-DU-8164-01
LGG(T=509,N=5)	Tumor	4.287	TCGA-DU-7018-01
LGG(T=509,N=5)	Tumor	4.841	TCGA-RY-A843-01
LGG(T=509,N=5)	Tumor	4.5856	TCGA-DU-7014-01
LGG(T=509,N=5)	Tumor	5.1796	TCGA-HT-7693-01
LGG(T=509,N=5)	Tumor	4.5988	TCGA-FG-A6J3-01
LGG(T=509,N=5)	Tumor	5.2921	TCGA-HT-8106-01
LGG(T=509,N=5)	Tumor	5.43	TCGA-HT-7472-01
LGG(T=509,N=5)	Tumor	5.3754	TCGA-HT-7855-01
LGG(T=509,N=5)	Tumor	4.6725	TCGA-DB-A4XG-01
LGG(T=509,N=5)	Tumor	5.1918	TCGA-HT-A5RC-01
LGG(T=509,N=5)	Tumor	4.9388	TCGA-VM-A8C8-01
LGG(T=509,N=5)	Tumor	4.8038	TCGA-HT-7681-01
LGG(T=509,N=5)	Tumor	4.429	TCGA-DU-A6S2-01
LGG(T=509,N=5)	Tumor	4.834	TCGA-DU-7309-01
LGG(T=509,N=5)	Tumor	3.8208	TCGA-DB-A4XH-01
LGG(T=509,N=5)	Tumor	5.1668	TCGA-HT-7485-01
LGG(T=509,N=5)	Tumor	4.6433	TCGA-VW-A7QS-01
LGG(T=509,N=5)	Tumor	5.4413	TCGA-VV-A86M-01
LGG(T=509,N=5)	Tumor	5.3399	TCGA-E1-A7YV-01
LGG(T=509,N=5)	Tumor	4.8269	TCGA-HT-7468-01
LGG(T=509,N=5)	Tumor	4.8535	TCGA-HT-7677-01
LGG(T=509,N=5)	Tumor	4.8812	TCGA-DU-A5TY-01
LGG(T=509,N=5)	Tumor	4.6508	TCGA-HT-8109-01
LGG(T=509,N=5)	Tumor	4.7939	TCGA-HT-7479-01
LGG(T=509,N=5)	Tumor	5.5021	TCGA-DB-5275-01
LGG(T=509,N=5)	Tumor	4.8978	TCGA-TM-A7C4-01
LGG(T=509,N=5)	Tumor	5.2354	TCGA-DH-A7UU-01
LGG(T=509,N=5)	Tumor	4.6165	TCGA-HT-A4DV-01
LGG(T=509,N=5)	Tumor	4.6393	TCGA-FG-8186-01
LGG(T=509,N=5)	Tumor	5.374	TCGA-FG-A4MT-01
LGG(T=509,N=5)	Tumor	5.4751	TCGA-E1-5305-01
LGG(T=509,N=5)	Tumor	5.1977	TCGA-CS-5393-01
LGG(T=509,N=5)	Tumor	4.8565	TCGA-DU-6395-01
LGG(T=509,N=5)	Tumor	4.7693	TCGA-DB-A64X-01
LGG(T=509,N=5)	Tumor	5.7541	TCGA-S9-A7IS-01
LGG(T=509,N=5)	Tumor	4.7071	TCGA-HT-7856-01
LGG(T=509,N=5)	Tumor	4.981	TCGA-QH-A6XA-01
LGG(T=509,N=5)	Tumor	4.1978	TCGA-P5-A77W-01
LGG(T=509,N=5)	Tumor	5.4077	TCGA-CS-4942-01
LGG(T=509,N=5)	Tumor	5.4202	TCGA-CS-6186-01
LGG(T=509,N=5)	Tumor	5.5088	TCGA-DU-7008-01
LGG(T=509,N=5)	Tumor	5.4446	TCGA-HT-7688-01
LGG(T=509,N=5)	Tumor	5.1457	TCGA-DU-A7T8-01
LGG(T=509,N=5)	Tumor	3.6382	TCGA-DU-A6S3-01
LGG(T=509,N=5)	Tumor	4.5742	TCGA-DB-A64U-01
LGG(T=509,N=5)	Tumor	5.0462	TCGA-HT-A61C-01
LGG(T=509,N=5)	Tumor	5.0466	TCGA-TQ-A7RF-01
LGG(T=509,N=5)	Tumor	4.5602	TCGA-F6-A8O3-01
LGG(T=509,N=5)	Tumor	4.232	TCGA-R8-A6ML-01
LGG(T=509,N=5)	Tumor	5.2415	TCGA-DU-A5TT-01
LGG(T=509,N=5)	Tumor	4.976	TCGA-QH-A870-01
LGG(T=509,N=5)	Tumor	4.6106	TCGA-DB-A75O-01
LGG(T=509,N=5)	Tumor	5.1441	TCGA-HT-8111-01
LGG(T=509,N=5)	Tumor	4.4095	TCGA-S9-A7QZ-01
LGG(T=509,N=5)	Tumor	5.2672	TCGA-DB-5273-01
LGG(T=509,N=5)	Tumor	5.2327	TCGA-HT-7470-01
LGG(T=509,N=5)	Tumor	4.8022	TCGA-FG-A4MY-01
LGG(T=509,N=5)	Tumor	5.347	TCGA-HT-8108-01
LGG(T=509,N=5)	Tumor	5.2762	TCGA-DB-A4XE-01
LGG(T=509,N=5)	Tumor	4.8954	TCGA-HT-A4DS-01
LGG(T=509,N=5)	Tumor	5.3837	TCGA-DU-8158-01
LGG(T=509,N=5)	Tumor	5.1235	TCGA-HT-7474-01
LGG(T=509,N=5)	Tumor	5.1962	TCGA-DH-5143-01
LGG(T=509,N=5)	Tumor	4.9589	TCGA-TQ-A7RJ-01
LGG(T=509,N=5)	Tumor	4.0662	TCGA-S9-A7QY-01
LGG(T=509,N=5)	Tumor	4.2126	TCGA-DB-A4XA-01
LGG(T=509,N=5)	Tumor	4.8475	TCGA-P5-A731-01
LGG(T=509,N=5)	Tumor	5.5274	TCGA-E1-A7YE-01
LGG(T=509,N=5)	Tumor	4.641	TCGA-FG-A710-01
LGG(T=509,N=5)	Tumor	3.9232	TCGA-HT-8010-01
LGG(T=509,N=5)	Tumor	5.2683	TCGA-DU-7299-01
LGG(T=509,N=5)	Tumor	5.2461	TCGA-DB-5270-01
LGG(T=509,N=5)	Tumor	4.3814	TCGA-KT-A74X-01
LGG(T=509,N=5)	Tumor	5.0501	TCGA-DB-A75L-01
LGG(T=509,N=5)	Tumor	5.3586	TCGA-HT-A616-01
LGG(T=509,N=5)	Tumor	3.7603	TCGA-HT-A74K-01
LGG(T=509,N=5)	Tumor	4.9547	TCGA-WY-A85C-01
LGG(T=509,N=5)	Tumor	5.0947	TCGA-FG-8188-01
LGG(T=509,N=5)	Tumor	5.0018	TCGA-DU-A6S7-01
LGG(T=509,N=5)	Tumor	4.664	TCGA-DU-7294-01
LGG(T=509,N=5)	Tumor	3.6589	TCGA-DB-5274-01
LGG(T=509,N=5)	Tumor	5.4845	TCGA-HT-7604-01
LGG(T=509,N=5)	Tumor	4.86	TCGA-TM-A84F-01
LGG(T=509,N=5)	Tumor	4.8495	TCGA-DB-A64O-01
LGG(T=509,N=5)	Tumor	4.9851	TCGA-HT-7884-01
LGG(T=509,N=5)	Tumor	4.3477	TCGA-S9-A6WE-01
LGG(T=509,N=5)	Tumor	4.5772	TCGA-QH-A6CY-01
LGG(T=509,N=5)	Tumor	5.5211	TCGA-S9-A6WM-01
LGG(T=509,N=5)	Tumor	5.6215	TCGA-HT-A5RA-01
LGG(T=509,N=5)	Tumor	5.4223	TCGA-QH-A6CV-01
LGG(T=509,N=5)	Tumor	4.2773	TCGA-VM-A8CE-01
LGG(T=509,N=5)	Tumor	5.1985	TCGA-DU-5852-01
LGG(T=509,N=5)	Tumor	4.3184	TCGA-P5-A72U-01
LGG(T=509,N=5)	Tumor	4.149	TCGA-DB-A75K-01
LGG(T=509,N=5)	Tumor	5.1014	TCGA-DU-6410-01
LGG(T=509,N=5)	Tumor	4.5243	TCGA-QH-A65Z-01
LGG(T=509,N=5)	Tumor	3.981	TCGA-S9-A7IY-01
LGG(T=509,N=5)	Tumor	4.251	TCGA-P5-A781-01
LGG(T=509,N=5)	Tumor	4.7512	TCGA-TM-A84G-01
LGG(T=509,N=5)	Tumor	4.7071	TCGA-HW-A5KK-01
LGG(T=509,N=5)	Tumor	4.6095	TCGA-E1-5311-01
LGG(T=509,N=5)	Tumor	4.9327	TCGA-FG-7634-01
LGG(T=509,N=5)	Tumor	5.3618	TCGA-DU-5855-01
LGG(T=509,N=5)	Tumor	5.4992	TCGA-DU-6396-01
LGG(T=509,N=5)	Tumor	4.9915	TCGA-FG-7643-01
LGG(T=509,N=5)	Tumor	4.8675	TCGA-TM-A84C-01
LGG(T=509,N=5)	Tumor	5.4353	TCGA-WY-A85E-01
LGG(T=509,N=5)	Tumor	5.6488	TCGA-DU-7298-01
LGG(T=509,N=5)	Tumor	5.0405	TCGA-TM-A84T-01
LGG(T=509,N=5)	Tumor	4.5571	TCGA-FG-7637-01
LGG(T=509,N=5)	Tumor	4.2721	TCGA-HT-A5R9-01
LGG(T=509,N=5)	Tumor	5.4446	TCGA-HT-A614-01
LGG(T=509,N=5)	Tumor	4.0841	TCGA-QH-A65R-01
LGG(T=509,N=5)	Tumor	5.0679	TCGA-FG-A60J-01
LGG(T=509,N=5)	Tumor	5.1914	TCGA-FG-8189-01
LGG(T=509,N=5)	Tumor	4.4549	TCGA-P5-A5EY-01
LGG(T=509,N=5)	Tumor	5.5132	TCGA-HT-7882-01
LGG(T=509,N=5)	Tumor	5.8128	TCGA-HT-8011-01
LGG(T=509,N=5)	Tumor	4.836	TCGA-DU-6394-01
LGG(T=509,N=5)	Tumor	5.1847	TCGA-WY-A859-01
LGG(T=509,N=5)	Tumor	5.4463	TCGA-WY-A85B-01
LGG(T=509,N=5)	Tumor	4.6702	TCGA-S9-A6UB-01
LGG(T=509,N=5)	Tumor	5.2506	TCGA-S9-A6U6-01
LGG(T=509,N=5)	Tumor	5.1494	TCGA-DU-8168-01
LGG(T=509,N=5)	Tumor	5.9341	TCGA-DU-7290-01
LGG(T=509,N=5)	Tumor	5.5348	TCGA-DU-6407-01
LGG(T=509,N=5)	Tumor	5.3118	TCGA-HT-7601-01
LGG(T=509,N=5)	Tumor	5.5687	TCGA-DU-6403-01
LGG(T=509,N=5)	Tumor	4.7022	TCGA-DB-A64R-01
LGG(T=509,N=5)	Tumor	5.6047	TCGA-E1-A7YQ-01
LGG(T=509,N=5)	Tumor	5.632	TCGA-DU-6405-01
LGG(T=509,N=5)	Tumor	4.6798	TCGA-HW-7487-01
LGG(T=509,N=5)	Tumor	4.8798	TCGA-S9-A7R2-01
LGG(T=509,N=5)	Tumor	4.3456	TCGA-S9-A7J1-01
LGG(T=509,N=5)	Tumor	4.504	TCGA-P5-A72X-01
LGG(T=509,N=5)	Tumor	5.3625	TCGA-E1-A7YJ-01
LGG(T=509,N=5)	Tumor	5.5711	TCGA-HT-7690-01
LGG(T=509,N=5)	Tumor	4.597	TCGA-HT-8105-01
LGG(T=509,N=5)	Tumor	5.3016	TCGA-E1-A7YY-01
LGG(T=509,N=5)	Tumor	4.5236	TCGA-HT-A619-01
LGG(T=509,N=5)	Tumor	4.7148	TCGA-DU-6400-01
LGG(T=509,N=5)	Tumor	3.7006	TCGA-P5-A737-01
LGG(T=509,N=5)	Tumor	4.1186	TCGA-RY-A83Y-01
LGG(T=509,N=5)	Tumor	5.3837	TCGA-HT-8564-01
LGG(T=509,N=5)	Tumor	5.7482	TCGA-HT-7686-01
LGG(T=509,N=5)	Tumor	4.865	TCGA-E1-A7YM-01
LGG(T=509,N=5)	Tumor	4.1376	TCGA-DH-A66F-01
LGG(T=509,N=5)	Tumor	4.6479	TCGA-CS-5390-01
LGG(T=509,N=5)	Tumor	5.2732	TCGA-S9-A6UA-01
LGG(T=509,N=5)	Tumor	5.8555	TCGA-FG-A87N-01
LGG(T=509,N=5)	Tumor	4.5211	TCGA-VV-A829-01
LGG(T=509,N=5)	Tumor	5.3961	TCGA-DH-A66B-01
LGG(T=509,N=5)	Tumor	5.0113	TCGA-HT-A5R7-01
LGG(T=509,N=5)	Tumor	4.5217	TCGA-CS-5394-01
LGG(T=509,N=5)	Tumor	5.4967	TCGA-DH-A66D-01
LGG(T=509,N=5)	Tumor	4.3999	TCGA-HT-7877-01
LGG(T=509,N=5)	Tumor	5.6482	TCGA-DU-6542-01
LGG(T=509,N=5)	Tumor	4.7453	TCGA-QH-A6CS-01
LGG(T=509,N=5)	Tumor	4.9289	TCGA-E1-A7YU-01
LGG(T=509,N=5)	Tumor	4.5355	TCGA-W9-A837-01
LGG(T=509,N=5)	Tumor	5.4206	TCGA-IK-7675-01
LGG(T=509,N=5)	Tumor	4.9514	TCGA-DU-7306-01
LGG(T=509,N=5)	Tumor	5.2502	TCGA-QH-A6X9-01
LGG(T=509,N=5)	Tumor	4.9824	TCGA-S9-A6U0-01
LGG(T=509,N=5)	Tumor	5.3555	TCGA-HT-7611-01
LGG(T=509,N=5)	Tumor	4.0541	TCGA-S9-A6TY-01
LGG(T=509,N=5)	Tumor	5.0108	TCGA-DU-A7TB-01
LGG(T=509,N=5)	Tumor	4.251	TCGA-IK-8125-01
LGG(T=509,N=5)	Tumor	4.5614	TCGA-WH-A86K-01
LGG(T=509,N=5)	Tumor	4.073	TCGA-DH-5141-01
LGG(T=509,N=5)	Tumor	4.4443	TCGA-FG-A60L-01
LGG(T=509,N=5)	Tumor	5.4516	TCGA-DB-5280-01
LGG(T=509,N=5)	Tumor	5.3438	TCGA-S9-A7IX-01
LGG(T=509,N=5)	Tumor	5.2354	TCGA-FG-5965-01
LGG(T=509,N=5)	Tumor	6.4915	TCGA-P5-A5F6-01
LGG(T=509,N=5)	Tumor	5.3968	TCGA-DU-7007-01
LGG(T=509,N=5)	Tumor	4.7377	TCGA-HW-7490-01
LGG(T=509,N=5)	Tumor	5.3107	TCGA-CS-6188-01
LGG(T=509,N=5)	Tumor	4.8783	TCGA-CS-6668-01
LGG(T=509,N=5)	Tumor	6.2728	TCGA-DU-8165-01
LGG(T=509,N=5)	Tumor	3.8964	TCGA-HT-7692-01
LGG(T=509,N=5)	Tumor	5.8483	TCGA-TQ-A7RM-01
LGG(T=509,N=5)	Tumor	5.2331	TCGA-DU-8161-01
LGG(T=509,N=5)	Tumor	4.3053	TCGA-P5-A736-01
LGG(T=509,N=5)	Tumor	4.889	TCGA-DU-6401-01
LGG(T=509,N=5)	Tumor	4.3492	TCGA-HT-A74H-01
LGG(T=509,N=5)	Tumor	5.1768	TCGA-TQ-A7RV-01
LGG(T=509,N=5)	Tumor	5.314	TCGA-HT-7483-01
LGG(T=509,N=5)	Tumor	4.5002	TCGA-HT-7620-01
LGG(T=509,N=5)	Tumor	4.722	TCGA-HT-7480-01
LGG(T=509,N=5)	Tumor	5.8233	TCGA-S9-A7J0-01
LGG(T=509,N=5)	Tumor	5.2758	TCGA-TM-A84Q-01
LGG(T=509,N=5)	Tumor	4.1449	TCGA-RY-A847-01
LGG(T=509,N=5)	Tumor	4.431	TCGA-TQ-A7RQ-01
LGG(T=509,N=5)	Tumor	5.2192	TCGA-TQ-A7RW-01
LGG(T=509,N=5)	Tumor	5.0299	TCGA-FG-8191-01
LGG(T=509,N=5)	Tumor	5.2388	TCGA-E1-A7YW-01
LGG(T=509,N=5)	Tumor	4.9237	TCGA-DB-5278-01
LGG(T=509,N=5)	Tumor	4.8934	TCGA-E1-A7YS-01
LGG(T=509,N=5)	Tumor	4.8739	TCGA-HT-7695-01
LGG(T=509,N=5)	Tumor	5.4973	TCGA-DU-7012-01
LGG(T=509,N=5)	Tumor	5.291	TCGA-HT-7879-01
LGG(T=509,N=5)	Tumor	4.9388	TCGA-DU-A7TC-01
LGG(T=509,N=5)	Tumor	4.5826	TCGA-HT-7680-01
LGG(T=509,N=5)	Tumor	5.1506	TCGA-DB-A4X9-01
LGG(T=509,N=5)	Tumor	4.4404	TCGA-TQ-A7RI-01
LGG(T=509,N=5)	Tumor	5.2728	TCGA-TM-A7CA-01
LGG(T=509,N=5)	Tumor	4.2189	TCGA-QH-A86X-01
LGG(T=509,N=5)	Tumor	4.2041	TCGA-DU-A76R-01
LGG(T=509,N=5)	Tumor	4.7576	TCGA-DH-5144-01
LGG(T=509,N=5)	Tumor	5.0335	TCGA-E1-A7Z2-01
LGG(T=509,N=5)	Tumor	5.3427	TCGA-DU-A5TP-01
LGG(T=509,N=5)	Tumor	4.1384	TCGA-FG-8187-01
LGG(T=509,N=5)	Tumor	6.0213	TCGA-E1-5304-01
LGG(T=509,N=5)	Tumor	5.3975	TCGA-CS-4943-01
LGG(T=509,N=5)	Tumor	6.2145	TCGA-DH-5140-01
LGG(T=509,N=5)	Tumor	4.2884	TCGA-TM-A7CF-01
LGG(T=509,N=5)	Tumor	4.4183	TCGA-DH-A7US-01
LGG(T=509,N=5)	Tumor	5.4121	TCGA-HT-A61B-01
LGG(T=509,N=5)	Tumor	4.9449	TCGA-E1-A7Z6-01
LGG(T=509,N=5)	Tumor	4.951	TCGA-HT-7857-01
LGG(T=509,N=5)	Tumor	4.5589	TCGA-E1-5319-01
LGG(T=509,N=5)	Tumor	4.215	TCGA-DU-A5TS-01
LGG(T=509,N=5)	Tumor	5.7412	TCGA-DU-6392-01
LGG(T=509,N=5)	Tumor	3.8023	TCGA-QH-A6CU-01
LGG(T=509,N=5)	Tumor	5.3045	TCGA-DU-6404-01
LGG(T=509,N=5)	Tumor	4.4608	TCGA-VW-A8FI-01
LGG(T=509,N=5)	Tumor	4.3082	TCGA-HT-A74L-01
LGG(T=509,N=5)	Tumor	5.9103	TCGA-P5-A5EU-01
LGG(T=509,N=5)	Tumor	5.0144	TCGA-P5-A5EZ-01
LGG(T=509,N=5)	Tumor	5.3266	TCGA-S9-A89Z-01
LGG(T=509,N=5)	Tumor	5.2048	TCGA-S9-A6TZ-01
LGG(T=509,N=5)	Tumor	5.3187	TCGA-FG-5963-01
LGG(T=509,N=5)	Tumor	4.9603	TCGA-HT-A61A-01
LGG(T=509,N=5)	Tumor	5.4152	TCGA-S9-A89V-01
LGG(T=509,N=5)	Tumor	5.085	TCGA-DB-A64W-01
LGG(T=509,N=5)	Tumor	3.9251	TCGA-FG-A4MX-01
LGG(T=509,N=5)	Tumor	4.5577	TCGA-P5-A72Z-01
LGG(T=509,N=5)	Tumor	5.1981	TCGA-HT-8114-01
LGG(T=509,N=5)	Tumor	4.8778	TCGA-HT-7881-01
LGG(T=509,N=5)	Tumor	4.6882	TCGA-CS-4944-01
LGG(T=509,N=5)	Tumor	4.9686	TCGA-S9-A7QX-01
LGG(T=509,N=5)	Tumor	4.861	TCGA-DU-A7TG-01
LGG(T=509,N=5)	Tumor	4.623	TCGA-DU-5874-01
LGG(T=509,N=5)	Tumor	5.3129	TCGA-TQ-A8XE-01
LGG(T=509,N=5)	Tumor	4.9496	TCGA-DU-7300-01
LGG(T=509,N=5)	Tumor	4.9556	TCGA-HT-7694-01
LGG(T=509,N=5)	Tumor	4.7442	TCGA-HT-7471-01
LGG(T=509,N=5)	Tumor	5.4738	TCGA-DB-A4XD-01
LGG(T=509,N=5)	Tumor	5.17	TCGA-TQ-A7RK-01
LGG(T=509,N=5)	Tumor	5.1543	TCGA-HT-7475-01
LGG(T=509,N=5)	Tumor	4.518	TCGA-TQ-A7RO-01
LGG(T=509,N=5)	Tumor	5.0747	TCGA-HT-7902-01
LGG(T=509,N=5)	Tumor	5.1672	TCGA-FG-A711-01
LGG(T=509,N=5)	Tumor	5.2679	TCGA-DB-5276-01
LGG(T=509,N=5)	Tumor	4.0549	TCGA-P5-A730-01
LGG(T=509,N=5)	Tumor	5.5327	TCGA-E1-A7YD-01
LGG(T=509,N=5)	Tumor	4.5349	TCGA-HT-A74O-01
LGG(T=509,N=5)	Tumor	5.0027	TCGA-HT-8015-01
LGG(T=509,N=5)	Tumor	4.849	TCGA-HT-A74J-01
LGG(T=509,N=5)	Tumor	5.3481	TCGA-DH-A669-01
LGG(T=509,N=5)	Tumor	5.0635	TCGA-HT-A617-01
LGG(T=509,N=5)	Tumor	4.6329	TCGA-HT-7605-01
LGG(T=509,N=5)	Tumor	5.1855	TCGA-S9-A6WO-01
LGG(T=509,N=5)	Tumor	4.3126	TCGA-QH-A6CX-01
LGG(T=509,N=5)	Tumor	4.9016	TCGA-P5-A5F4-01
LGG(T=509,N=5)	Tumor	4.3155	TCGA-DU-A76K-01
LGG(T=509,N=5)	Tumor	4.8934	TCGA-VM-A8CH-01
LGG(T=509,N=5)	Tumor	5.0566	TCGA-HT-7609-01
LGG(T=509,N=5)	Tumor	3.9127	TCGA-QH-A6X4-01
LGG(T=509,N=5)	Tumor	4.783	TCGA-DH-A7UV-01
LGG(T=509,N=5)	Tumor	5.3576	TCGA-TM-A7C3-01
LGG(T=509,N=5)	Tumor	4.764	TCGA-S9-A6WG-01
LGG(T=509,N=5)	Tumor	5.1811	TCGA-FG-6690-01
LGG(T=509,N=5)	Tumor	5.0339	TCGA-DU-8167-01
LGG(T=509,N=5)	Tumor	3.7625	TCGA-QH-A65X-01
LGG(T=509,N=5)	Tumor	4.8812	TCGA-P5-A780-01
LGG(T=509,N=5)	Tumor	5.1855	TCGA-E1-5302-01
LGG(T=509,N=5)	Tumor	3.8157	TCGA-HW-A5KJ-01
LGG(T=509,N=5)	Tumor	4.4608	TCGA-R8-A6MO-01
LGG(T=509,N=5)	Tumor	5.1981	TCGA-FG-7636-01
LGG(T=509,N=5)	Tumor	4.8258	TCGA-CS-6290-01
LGG(T=509,N=5)	Tumor	5.3965	TCGA-DU-5847-01
LGG(T=509,N=5)	Tumor	5.7581	TCGA-DU-6406-01
LGG(T=509,N=5)	Tumor	5.6944	TCGA-TM-A84B-01
LGG(T=509,N=5)	Tumor	4.9303	TCGA-DU-A76O-01
LGG(T=509,N=5)	Normal	4.9658	TCGA-06-AABW-11
LGG(T=509,N=5)	Normal	5.1692	TCGA-06-0678-11
LGG(T=509,N=5)	Normal	5.1132	TCGA-06-0681-11
LGG(T=509,N=5)	Normal	5.1086	TCGA-06-0675-11
LGG(T=509,N=5)	Normal	5.2235	TCGA-06-0680-11
LUAD(T=513,N=109)	Tumor	5.9047	TCGA-44-6778-01
LUAD(T=513,N=109)	Tumor	5.6857	TCGA-05-4420-01
LUAD(T=513,N=109)	Tumor	6.0442	TCGA-64-1679-01
LUAD(T=513,N=109)	Tumor	5.7082	TCGA-49-6744-01
LUAD(T=513,N=109)	Tumor	5.7233	TCGA-55-6982-01
LUAD(T=513,N=109)	Tumor	6.0442	TCGA-NJ-A4YI-01
LUAD(T=513,N=109)	Tumor	4.834	TCGA-73-4666-01
LUAD(T=513,N=109)	Tumor	5.6136	TCGA-MN-A4N1-01
LUAD(T=513,N=109)	Tumor	5.5129	TCGA-55-7911-01
LUAD(T=513,N=109)	Tumor	5.6332	TCGA-55-A4DG-01
LUAD(T=513,N=109)	Tumor	5.4256	TCGA-L9-A5IP-01
LUAD(T=513,N=109)	Tumor	5.7905	TCGA-73-4662-01
LUAD(T=513,N=109)	Tumor	5.748	TCGA-55-6712-01
LUAD(T=513,N=109)	Tumor	5.8322	TCGA-97-7553-01
LUAD(T=513,N=109)	Tumor	4.8699	TCGA-49-AARE-01
LUAD(T=513,N=109)	Tumor	5.4253	TCGA-50-8460-01
LUAD(T=513,N=109)	Tumor	5.7735	TCGA-50-5933-01
LUAD(T=513,N=109)	Tumor	5.2536	TCGA-44-6774-01
LUAD(T=513,N=109)	Tumor	4.5766	TCGA-73-4670-01
LUAD(T=513,N=109)	Tumor	5.0295	TCGA-55-A48Z-01
LUAD(T=513,N=109)	Tumor	5.5157	TCGA-75-7031-01
LUAD(T=513,N=109)	Tumor	5.4094	TCGA-44-A47A-01
LUAD(T=513,N=109)	Tumor	5.2285	TCGA-05-4398-01
LUAD(T=513,N=109)	Tumor	4.8939	TCGA-67-3773-01
LUAD(T=513,N=109)	Tumor	5.5157	TCGA-64-5781-01
LUAD(T=513,N=109)	Tumor	5.2608	TCGA-97-7552-01
LUAD(T=513,N=109)	Tumor	5.3862	TCGA-49-AARN-01
LUAD(T=513,N=109)	Tumor	5.7629	TCGA-44-3919-01
LUAD(T=513,N=109)	Tumor	4.9491	TCGA-99-8032-01
LUAD(T=513,N=109)	Tumor	5.608	TCGA-55-8299-01
LUAD(T=513,N=109)	Tumor	5.0584	TCGA-55-A491-01
LUAD(T=513,N=109)	Tumor	5.4323	TCGA-50-6595-01
LUAD(T=513,N=109)	Tumor	4.5423	TCGA-95-A4VP-01
LUAD(T=513,N=109)	Tumor	5.4496	TCGA-55-8302-01
LUAD(T=513,N=109)	Tumor	4.84319	TCGA-44-4112-01
LUAD(T=513,N=109)	Tumor	5.5432	TCGA-05-4430-01
LUAD(T=513,N=109)	Tumor	5.0392	TCGA-75-7027-01
LUAD(T=513,N=109)	Tumor	4.36537	TCGA-44-2668-01
LUAD(T=513,N=109)	Tumor	5.0691	TCGA-55-8507-01
LUAD(T=513,N=109)	Tumor	5.3608	TCGA-69-8254-01
LUAD(T=513,N=109)	Tumor	6.1635	TCGA-78-8640-01
LUAD(T=513,N=109)	Tumor	5.9741	TCGA-69-7979-01
LUAD(T=513,N=109)	Tumor	6.3583	TCGA-55-7573-01
LUAD(T=513,N=109)	Tumor	4.2088	TCGA-49-4506-01
LUAD(T=513,N=109)	Tumor	6.0451	TCGA-05-4402-01
LUAD(T=513,N=109)	Tumor	5.5626	TCGA-44-8119-01
LUAD(T=513,N=109)	Tumor	5.558	TCGA-55-7724-01
LUAD(T=513,N=109)	Tumor	5.5993	TCGA-44-6776-01
LUAD(T=513,N=109)	Tumor	4.2899	TCGA-49-4514-01
LUAD(T=513,N=109)	Tumor	6.0244	TCGA-05-4396-01
LUAD(T=513,N=109)	Tumor	5.5644	TCGA-55-8204-01
LUAD(T=513,N=109)	Tumor	5.0339	TCGA-L4-A4E6-01
LUAD(T=513,N=109)	Tumor	5.6585	TCGA-75-6205-01
LUAD(T=513,N=109)	Tumor	5.9677	TCGA-62-A46O-01
LUAD(T=513,N=109)	Tumor	7.0346	TCGA-78-7155-01
LUAD(T=513,N=109)	Tumor	5.7581	TCGA-62-A472-01
LUAD(T=513,N=109)	Tumor	5.2099	TCGA-NJ-A55R-01
LUAD(T=513,N=109)	Tumor	5.8012	TCGA-62-8395-01
LUAD(T=513,N=109)	Tumor	5.1186	TCGA-95-7567-01
LUAD(T=513,N=109)	Tumor	4.991	TCGA-50-5051-01
LUAD(T=513,N=109)	Tumor	5.6068	TCGA-55-A48Y-01
LUAD(T=513,N=109)	Tumor	5.7038	TCGA-86-A456-01
LUAD(T=513,N=109)	Tumor	4.784	TCGA-50-5068-01
LUAD(T=513,N=109)	Tumor	5.3937	TCGA-NJ-A55A-01
LUAD(T=513,N=109)	Tumor	6.0387	TCGA-J2-A4AG-01
LUAD(T=513,N=109)	Tumor	5.7879	TCGA-05-4405-01
LUAD(T=513,N=109)	Tumor	5.9477	TCGA-50-5944-01
LUAD(T=513,N=109)	Tumor	5.8485	TCGA-86-7955-01
LUAD(T=513,N=109)	Tumor	5.81	TCGA-50-6673-01
LUAD(T=513,N=109)	Tumor	6.3091	TCGA-55-7727-01
LUAD(T=513,N=109)	Tumor	5.0514	TCGA-55-8510-01
LUAD(T=513,N=109)	Tumor	5.9296	TCGA-MP-A4T8-01
LUAD(T=513,N=109)	Tumor	6.4425	TCGA-86-8279-01
LUAD(T=513,N=109)	Tumor	5.3903	TCGA-55-A494-01
LUAD(T=513,N=109)	Tumor	3.65372	TCGA-44-3917-01
LUAD(T=513,N=109)	Tumor	5.658	TCGA-75-5125-01
LUAD(T=513,N=109)	Tumor	5.3274	TCGA-55-8615-01
LUAD(T=513,N=109)	Tumor	5.7848	TCGA-MP-A4TF-01
LUAD(T=513,N=109)	Tumor	4.856	TCGA-55-6979-01
LUAD(T=513,N=109)	Tumor	5.8677	TCGA-86-A4JF-01
LUAD(T=513,N=109)	Tumor	5.0704	TCGA-86-7701-01
LUAD(T=513,N=109)	Tumor	5.0884	TCGA-62-8398-01
LUAD(T=513,N=109)	Tumor	4.8007	TCGA-L9-A443-01
LUAD(T=513,N=109)	Tumor	5.3162	TCGA-78-8660-01
LUAD(T=513,N=109)	Tumor	5.4771	TCGA-78-7148-01
LUAD(T=513,N=109)	Tumor	6.1404	TCGA-67-6215-01
LUAD(T=513,N=109)	Tumor	5.0291	TCGA-55-A490-01
LUAD(T=513,N=109)	Tumor	5.565	TCGA-69-7974-01
LUAD(T=513,N=109)	Tumor	5.1591	TCGA-49-AAR4-01
LUAD(T=513,N=109)	Tumor	4.7939	TCGA-05-4418-01
LUAD(T=513,N=109)	Tumor	5.0497	TCGA-35-4123-01
LUAD(T=513,N=109)	Tumor	5.4689	TCGA-55-6969-01
LUAD(T=513,N=109)	Tumor	5.3671	TCGA-91-8497-01
LUAD(T=513,N=109)	Tumor	5.7602	TCGA-62-A470-01
LUAD(T=513,N=109)	Tumor	5.5868	TCGA-53-A4EZ-01
LUAD(T=513,N=109)	Tumor	5.7082	TCGA-78-7162-01
LUAD(T=513,N=109)	Tumor	5.8659	TCGA-62-A46Y-01
LUAD(T=513,N=109)	Tumor	5.1784	TCGA-62-A46R-01
LUAD(T=513,N=109)	Tumor	5.7021	TCGA-05-4244-01
LUAD(T=513,N=109)	Tumor	5.591	TCGA-L9-A8F4-01
LUAD(T=513,N=109)	Tumor	5.4719	TCGA-55-7726-01
LUAD(T=513,N=109)	Tumor	5.2265	TCGA-49-4512-01
LUAD(T=513,N=109)	Tumor	5.3726	TCGA-73-A9RS-01
LUAD(T=513,N=109)	Tumor	4.5192	TCGA-MP-A4TD-01
LUAD(T=513,N=109)	Tumor	5.8316	TCGA-75-5147-01
LUAD(T=513,N=109)	Tumor	5.9484	TCGA-44-7671-01
LUAD(T=513,N=109)	Tumor	4.844	TCGA-38-4631-01
LUAD(T=513,N=109)	Tumor	5.2706	TCGA-NJ-A55O-01
LUAD(T=513,N=109)	Tumor	6.0928	TCGA-75-6211-01
LUAD(T=513,N=109)	Tumor	3.8501	TCGA-05-5420-01
LUAD(T=513,N=109)	Tumor	5.8148	TCGA-55-1594-01
LUAD(T=513,N=109)	Tumor	5.7049	TCGA-64-5774-01
LUAD(T=513,N=109)	Tumor	5.9404	TCGA-50-5941-01
LUAD(T=513,N=109)	Tumor	4.81392	TCGA-44-2662-01
LUAD(T=513,N=109)	Tumor	5.2308	TCGA-97-A4M2-01
LUAD(T=513,N=109)	Tumor	5.5192	TCGA-55-7995-01
LUAD(T=513,N=109)	Tumor	5.3913	TCGA-95-7043-01
LUAD(T=513,N=109)	Tumor	5.6952	TCGA-NJ-A4YP-01
LUAD(T=513,N=109)	Tumor	5.5475	TCGA-97-A4M1-01
LUAD(T=513,N=109)	Tumor	5.5198	TCGA-78-7149-01
LUAD(T=513,N=109)	Tumor	5.1907	TCGA-MP-A4TC-01
LUAD(T=513,N=109)	Tumor	5.7318	TCGA-97-A4M5-01
LUAD(T=513,N=109)	Tumor	4.3793	TCGA-99-8028-01
LUAD(T=513,N=109)	Tumor	5.9163	TCGA-67-6217-01
LUAD(T=513,N=109)	Tumor	5.6787	TCGA-44-A47B-01
LUAD(T=513,N=109)	Tumor	5.1938	TCGA-38-4628-01
LUAD(T=513,N=109)	Tumor	5.2388	TCGA-05-4250-01
LUAD(T=513,N=109)	Tumor	5.8443	TCGA-67-3774-01
LUAD(T=513,N=109)	Tumor	4.784	TCGA-80-5608-01
LUAD(T=513,N=109)	Tumor	5.6519	TCGA-05-4389-01
LUAD(T=513,N=109)	Tumor	5.0144	TCGA-75-6203-01
LUAD(T=513,N=109)	Tumor	5.7143	TCGA-55-6981-01
LUAD(T=513,N=109)	Tumor	5.738	TCGA-55-7903-01
LUAD(T=513,N=109)	Tumor	5.9395	TCGA-62-8394-01
LUAD(T=513,N=109)	Tumor	5.3071	TCGA-49-4488-01
LUAD(T=513,N=109)	Tumor	5.5717	TCGA-78-7537-01
LUAD(T=513,N=109)	Tumor	6.1985	TCGA-80-5611-01
LUAD(T=513,N=109)	Tumor	6.2476	TCGA-55-6972-01
LUAD(T=513,N=109)	Tumor	5.2593	TCGA-86-A4D0-01
LUAD(T=513,N=109)	Tumor	5.3639	TCGA-97-7941-01
LUAD(T=513,N=109)	Tumor	6.2897	TCGA-91-6840-01
LUAD(T=513,N=109)	Tumor	5.2843	TCGA-69-7978-01
LUAD(T=513,N=109)	Tumor	5.0009	TCGA-50-5930-01
LUAD(T=513,N=109)	Tumor	6.1471	TCGA-93-8067-01
LUAD(T=513,N=109)	Tumor	4.9617	TCGA-44-A479-01
LUAD(T=513,N=109)	Tumor	6.2173	TCGA-55-8087-01
LUAD(T=513,N=109)	Tumor	5.7233	TCGA-86-6562-01
LUAD(T=513,N=109)	Tumor	4.5626	TCGA-05-4425-01
LUAD(T=513,N=109)	Tumor	6.0721	TCGA-MP-A4SW-01
LUAD(T=513,N=109)	Tumor	5.2616	TCGA-55-8512-01
LUAD(T=513,N=109)	Tumor	5.298	TCGA-67-3770-01
LUAD(T=513,N=109)	Tumor	5.3562	TCGA-50-6592-01
LUAD(T=513,N=109)	Tumor	5.7698	TCGA-55-6975-01
LUAD(T=513,N=109)	Tumor	4.3779	TCGA-S2-AA1A-01
LUAD(T=513,N=109)	Tumor	5.2574	TCGA-55-8511-01
LUAD(T=513,N=109)	Tumor	5.717	TCGA-05-4434-01
LUAD(T=513,N=109)	Tumor	4.8615	TCGA-55-8092-01
LUAD(T=513,N=109)	Tumor	5.2947	TCGA-L9-A50W-01
LUAD(T=513,N=109)	Tumor	5.3737	TCGA-44-7661-01
LUAD(T=513,N=109)	Tumor	5.4377	TCGA-05-4426-01
LUAD(T=513,N=109)	Tumor	5.4036	TCGA-05-4390-01
LUAD(T=513,N=109)	Tumor	4.7448	TCGA-64-5815-01
LUAD(T=513,N=109)	Tumor	5.0492	TCGA-69-7761-01
LUAD(T=513,N=109)	Tumor	4.9755	TCGA-55-8301-01
LUAD(T=513,N=109)	Tumor	5.5802	TCGA-44-A4SU-01
LUAD(T=513,N=109)	Tumor	5.6588	TCGA-69-7765-01
LUAD(T=513,N=109)	Tumor	5.7536	TCGA-05-4433-01
LUAD(T=513,N=109)	Tumor	4.81	TCGA-55-8508-01
LUAD(T=513,N=109)	Tumor	5.3968	TCGA-50-5044-01
LUAD(T=513,N=109)	Tumor	5.9702	TCGA-05-4384-01
LUAD(T=513,N=109)	Tumor	4.9151	TCGA-O1-A52J-01
LUAD(T=513,N=109)	Tumor	5.8615	TCGA-78-7220-01
LUAD(T=513,N=109)	Tumor	4.49	TCGA-05-4422-01
LUAD(T=513,N=109)	Tumor	5.9367	TCGA-44-6779-01
LUAD(T=513,N=109)	Tumor	5.0383	TCGA-86-8672-01
LUAD(T=513,N=109)	Tumor	5.85	TCGA-55-6983-01
LUAD(T=513,N=109)	Tumor	6.2653	TCGA-91-8499-01
LUAD(T=513,N=109)	Tumor	6.0466	TCGA-91-6836-01
LUAD(T=513,N=109)	Tumor	5.3789	TCGA-38-7271-01
LUAD(T=513,N=109)	Tumor	5.7806	TCGA-NJ-A4YG-01
LUAD(T=513,N=109)	Tumor	5.381	TCGA-73-4658-01
LUAD(T=513,N=109)	Tumor	5.5261	TCGA-86-8076-01
LUAD(T=513,N=109)	Tumor	5.1851	TCGA-55-6987-01
LUAD(T=513,N=109)	Tumor	5.8895	TCGA-78-7152-01
LUAD(T=513,N=109)	Tumor	5.4377	TCGA-55-8096-01
LUAD(T=513,N=109)	Tumor	5.138	TCGA-75-5122-01
LUAD(T=513,N=109)	Tumor	6.2998	TCGA-50-5931-01
LUAD(T=513,N=109)	Tumor	5.054	TCGA-49-AARO-01
LUAD(T=513,N=109)	Tumor	5.7214	TCGA-44-2655-01
LUAD(T=513,N=109)	Tumor	5.5874	TCGA-73-4668-01
LUAD(T=513,N=109)	Tumor	5.7811	TCGA-91-6831-01
LUAD(T=513,N=109)	Tumor	4.5236	TCGA-L9-A444-01
LUAD(T=513,N=109)	Tumor	5.1115	TCGA-05-5425-01
LUAD(T=513,N=109)	Tumor	5.41643	TCGA-44-6775-01
LUAD(T=513,N=109)	Tumor	5.5192	TCGA-75-7025-01
LUAD(T=513,N=109)	Tumor	4.2056	TCGA-05-5429-01
LUAD(T=513,N=109)	Tumor	5.943	TCGA-99-7458-01
LUAD(T=513,N=109)	Tumor	6.8063	TCGA-97-7546-01
LUAD(T=513,N=109)	Tumor	5.4601	TCGA-67-3772-01
LUAD(T=513,N=109)	Tumor	4.7913	TCGA-05-4395-01
LUAD(T=513,N=109)	Tumor	4.734	TCGA-91-7771-01
LUAD(T=513,N=109)	Tumor	5.4568	TCGA-55-6984-01
LUAD(T=513,N=109)	Tumor	4.53673	TCGA-44-3918-01
LUAD(T=513,N=109)	Tumor	4.8002	TCGA-50-8459-01
LUAD(T=513,N=109)	Tumor	6.0383	TCGA-69-7980-01
LUAD(T=513,N=109)	Tumor	5.8635	TCGA-50-5939-01
LUAD(T=513,N=109)	Tumor	6.2664	TCGA-78-7143-01
LUAD(T=513,N=109)	Tumor	5.2457	TCGA-75-5126-01
LUAD(T=513,N=109)	Tumor	4.845	TCGA-50-6594-01
LUAD(T=513,N=109)	Tumor	5.797	TCGA-MP-A5C7-01
LUAD(T=513,N=109)	Tumor	5.60091	TCGA-44-5645-01
LUAD(T=513,N=109)	Tumor	5.5454	TCGA-50-5935-01
LUAD(T=513,N=109)	Tumor	5.1123	TCGA-55-7914-01
LUAD(T=513,N=109)	Tumor	6.1316	TCGA-55-7576-01
LUAD(T=513,N=109)	Tumor	4.57941	TCGA-44-2666-01
LUAD(T=513,N=109)	Tumor	5.3096	TCGA-55-7284-01
LUAD(T=513,N=109)	Tumor	5.0023	TCGA-73-4676-01
LUAD(T=513,N=109)	Tumor	4.9165	TCGA-78-7166-01
LUAD(T=513,N=109)	Tumor	5.862	TCGA-83-5908-01
LUAD(T=513,N=109)	Tumor	4.8395	TCGA-50-5049-01
LUAD(T=513,N=109)	Tumor	5.1591	TCGA-44-3396-01
LUAD(T=513,N=109)	Tumor	5.0764	TCGA-97-8172-01
LUAD(T=513,N=109)	Tumor	5.026	TCGA-50-6597-01
LUAD(T=513,N=109)	Tumor	4.623	TCGA-69-8255-01
LUAD(T=513,N=109)	Tumor	5.5308	TCGA-62-A46U-01
LUAD(T=513,N=109)	Tumor	5.2646	TCGA-97-8176-01
LUAD(T=513,N=109)	Tumor	5.5195	TCGA-86-8358-01
LUAD(T=513,N=109)	Tumor	5.7573	TCGA-05-4415-01
LUAD(T=513,N=109)	Tumor	5.738	TCGA-55-7281-01
LUAD(T=513,N=109)	Tumor	6.0222	TCGA-78-7161-01
LUAD(T=513,N=109)	Tumor	4.6428	TCGA-49-4507-01
LUAD(T=513,N=109)	Tumor	5.0635	TCGA-55-8621-01
LUAD(T=513,N=109)	Tumor	5.7279	TCGA-55-6970-01
LUAD(T=513,N=109)	Tumor	5.8761	TCGA-75-6207-01
LUAD(T=513,N=109)	Tumor	5.4845	TCGA-55-8205-01
LUAD(T=513,N=109)	Tumor	5.4333	TCGA-69-7763-01
LUAD(T=513,N=109)	Tumor	5.565	TCGA-55-7913-01
LUAD(T=513,N=109)	Tumor	4.8665	TCGA-62-8397-01
LUAD(T=513,N=109)	Tumor	5.4363	TCGA-73-4659-01
LUAD(T=513,N=109)	Tumor	4.5255	TCGA-91-A4BC-01
LUAD(T=513,N=109)	Tumor	5.3104	TCGA-97-8547-01
LUAD(T=513,N=109)	Tumor	5.4732	TCGA-97-8175-01
LUAD(T=513,N=109)	Tumor	5.7239	TCGA-86-8075-01
LUAD(T=513,N=109)	Tumor	5.6585	TCGA-55-6985-01
LUAD(T=513,N=109)	Tumor	5.8017	TCGA-55-A48X-01
LUAD(T=513,N=109)	Tumor	5.3035	TCGA-44-2657-01
LUAD(T=513,N=109)	Tumor	6.7646	TCGA-95-7562-01
LUAD(T=513,N=109)	Tumor	5.4686	TCGA-55-7725-01
LUAD(T=513,N=109)	Tumor	5.9479	TCGA-69-A59K-01
LUAD(T=513,N=109)	Tumor	6.1344	TCGA-05-5715-01
LUAD(T=513,N=109)	Tumor	4.7656	TCGA-55-A492-01
LUAD(T=513,N=109)	Tumor	6.3281	TCGA-78-7145-01
LUAD(T=513,N=109)	Tumor	6.1928	TCGA-86-8278-01
LUAD(T=513,N=109)	Tumor	5.0418	TCGA-69-8453-01
LUAD(T=513,N=109)	Tumor	6.0367	TCGA-MN-A4N5-01
LUAD(T=513,N=109)	Tumor	5.2987	TCGA-64-5778-01
LUAD(T=513,N=109)	Tumor	6.0972	TCGA-J2-8194-01
LUAD(T=513,N=109)	Tumor	5.7549	TCGA-55-A57B-01
LUAD(T=513,N=109)	Tumor	5.2521	TCGA-38-4627-01
LUAD(T=513,N=109)	Tumor	5.6218	TCGA-86-7711-01
LUAD(T=513,N=109)	Tumor	4.8714	TCGA-05-5423-01
LUAD(T=513,N=109)	Tumor	5.1077	TCGA-91-8496-01
LUAD(T=513,N=109)	Tumor	5.613	TCGA-86-8280-01
LUAD(T=513,N=109)	Tumor	4.83449	TCGA-44-6146-01
LUAD(T=513,N=109)	Tumor	5.732	TCGA-78-7146-01
LUAD(T=513,N=109)	Tumor	4.5988	TCGA-35-4122-01
LUAD(T=513,N=109)	Tumor	4.5342	TCGA-78-8648-01
LUAD(T=513,N=109)	Tumor	6.2011	TCGA-86-7953-01
LUAD(T=513,N=109)	Tumor	5.2381	TCGA-44-5643-01
LUAD(T=513,N=109)	Tumor	5.8672	TCGA-73-7498-01
LUAD(T=513,N=109)	Tumor	5.3302	TCGA-75-6214-01
LUAD(T=513,N=109)	Tumor	5.9108	TCGA-93-7348-01
LUAD(T=513,N=109)	Tumor	5.5482	TCGA-97-8174-01
LUAD(T=513,N=109)	Tumor	5.3295	TCGA-55-8620-01
LUAD(T=513,N=109)	Tumor	6.4121	TCGA-62-8399-01
LUAD(T=513,N=109)	Tumor	5.3951	TCGA-80-5607-01
LUAD(T=513,N=109)	Tumor	4.4061	TCGA-49-AAR2-01
LUAD(T=513,N=109)	Tumor	5.6407	TCGA-55-6543-01
LUAD(T=513,N=109)	Tumor	6.1713	TCGA-49-4501-01
LUAD(T=513,N=109)	Tumor	5.7968	TCGA-78-7156-01
LUAD(T=513,N=109)	Tumor	5.3789	TCGA-62-A46S-01
LUAD(T=513,N=109)	Tumor	4.86	TCGA-49-AARQ-01
LUAD(T=513,N=109)	Tumor	5.9858	TCGA-93-A4JN-01
LUAD(T=513,N=109)	Tumor	6.4481	TCGA-91-6847-01
LUAD(T=513,N=109)	Tumor	4.9668	TCGA-55-6642-01
LUAD(T=513,N=109)	Tumor	5.4777	TCGA-55-8203-01
LUAD(T=513,N=109)	Tumor	6.0779	TCGA-44-7670-01
LUAD(T=513,N=109)	Tumor	5.0193	TCGA-MP-A4TJ-01
LUAD(T=513,N=109)	Tumor	6.3683	TCGA-38-6178-01
LUAD(T=513,N=109)	Tumor	6.5597	TCGA-86-8074-01
LUAD(T=513,N=109)	Tumor	5.6517	TCGA-55-8616-01
LUAD(T=513,N=109)	Tumor	6.0246	TCGA-97-A4M0-01
LUAD(T=513,N=109)	Tumor	4.8939	TCGA-49-6767-01
LUAD(T=513,N=109)	Tumor	5.575	TCGA-55-1595-01
LUAD(T=513,N=109)	Tumor	5.0224	TCGA-49-AARR-01
LUAD(T=513,N=109)	Tumor	5.7471	TCGA-MP-A4T9-01
LUAD(T=513,N=109)	Tumor	4.63951	TCGA-44-6147-01
LUAD(T=513,N=109)	Tumor	6.1733	TCGA-86-8073-01
LUAD(T=513,N=109)	Tumor	5.4803	TCGA-MN-A4N4-01
LUAD(T=513,N=109)	Tumor	5.89	TCGA-97-A4M3-01
LUAD(T=513,N=109)	Tumor	5.7222	TCGA-86-7714-01
LUAD(T=513,N=109)	Tumor	5.5534	TCGA-49-4487-01
LUAD(T=513,N=109)	Tumor	6.002	TCGA-78-7542-01
LUAD(T=513,N=109)	Tumor	5.6153	TCGA-95-A4VK-01
LUAD(T=513,N=109)	Tumor	5.4148	TCGA-55-7994-01
LUAD(T=513,N=109)	Tumor	5.9626	TCGA-49-6742-01
LUAD(T=513,N=109)	Tumor	5.6494	TCGA-MP-A4T6-01
LUAD(T=513,N=109)	Tumor	5.729	TCGA-55-8506-01
LUAD(T=513,N=109)	Tumor	5.3927	TCGA-MP-A4TA-01
LUAD(T=513,N=109)	Tumor	5.741	TCGA-55-8091-01
LUAD(T=513,N=109)	Tumor	5.3678	TCGA-91-6828-01
LUAD(T=513,N=109)	Tumor	4.162	TCGA-35-5375-01
LUAD(T=513,N=109)	Tumor	5.2304	TCGA-97-A4M7-01
LUAD(T=513,N=109)	Tumor	5.7803	TCGA-78-7539-01
LUAD(T=513,N=109)	Tumor	5.6725	TCGA-J2-8192-01
LUAD(T=513,N=109)	Tumor	5.6949	TCGA-86-7713-01
LUAD(T=513,N=109)	Tumor	5.7557	TCGA-67-6216-01
LUAD(T=513,N=109)	Tumor	5.4614	TCGA-44-A47G-01
LUAD(T=513,N=109)	Tumor	5.4047	TCGA-55-7816-01
LUAD(T=513,N=109)	Tumor	6.0213	TCGA-78-7147-01
LUAD(T=513,N=109)	Tumor	5.2165	TCGA-44-3398-01
LUAD(T=513,N=109)	Tumor	5.711	TCGA-78-7633-01
LUAD(T=513,N=109)	Tumor	5.1977	TCGA-86-A4P8-01
LUAD(T=513,N=109)	Tumor	5.8048	TCGA-78-7535-01
LUAD(T=513,N=109)	Tumor	5.6282	TCGA-86-8671-01
LUAD(T=513,N=109)	Tumor	6.0926	TCGA-91-6835-01
LUAD(T=513,N=109)	Tumor	5.4125	TCGA-35-3615-01
LUAD(T=513,N=109)	Tumor	5.8004	TCGA-55-6980-01
LUAD(T=513,N=109)	Tumor	5.2687	TCGA-50-5936-01
LUAD(T=513,N=109)	Tumor	5.2258	TCGA-73-4675-01
LUAD(T=513,N=109)	Tumor	5.4276	TCGA-50-5932-01
LUAD(T=513,N=109)	Tumor	5.0998	TCGA-93-A4JO-01
LUAD(T=513,N=109)	Tumor	4.9463	TCGA-49-AAR3-01
LUAD(T=513,N=109)	Tumor	5.0939	TCGA-78-7154-01
LUAD(T=513,N=109)	Tumor	5.2634	TCGA-55-7910-01
LUAD(T=513,N=109)	Tumor	4.7334	TCGA-4B-A93V-01
LUAD(T=513,N=109)	Tumor	5.4951	TCGA-91-6849-01
LUAD(T=513,N=109)	Tumor	5.88	TCGA-MP-A4SY-01
LUAD(T=513,N=109)	Tumor	5.7811	TCGA-MP-A4SV-01
LUAD(T=513,N=109)	Tumor	5.2177	TCGA-55-8513-01
LUAD(T=513,N=109)	Tumor	5.0875	TCGA-MP-A4T4-01
LUAD(T=513,N=109)	Tumor	5.8819	TCGA-71-8520-01
LUAD(T=513,N=109)	Tumor	4.7903	TCGA-44-7672-01
LUAD(T=513,N=109)	Tumor	5.5571	TCGA-50-6593-01
LUAD(T=513,N=109)	Tumor	5.2215	TCGA-69-7973-01
LUAD(T=513,N=109)	Tumor	5.3716	TCGA-67-3771-01
LUAD(T=513,N=109)	Tumor	5.9876	TCGA-99-8033-01
LUAD(T=513,N=109)	Tumor	5.2724	TCGA-91-6848-01
LUAD(T=513,N=109)	Tumor	5.6378	TCGA-93-A4JP-01
LUAD(T=513,N=109)	Tumor	5.1102	TCGA-38-A44F-01
LUAD(T=513,N=109)	Tumor	5.3056	TCGA-44-7660-01
LUAD(T=513,N=109)	Tumor	4.5417	TCGA-69-7760-01
LUAD(T=513,N=109)	Tumor	5.3488	TCGA-69-7764-01
LUAD(T=513,N=109)	Tumor	4.74153	TCGA-44-2665-01
LUAD(T=513,N=109)	Tumor	6.0689	TCGA-55-8505-01
LUAD(T=513,N=109)	Tumor	4.9246	TCGA-95-7944-01
LUAD(T=513,N=109)	Tumor	5.5438	TCGA-L9-A7SV-01
LUAD(T=513,N=109)	Tumor	5.3144	TCGA-55-8089-01
LUAD(T=513,N=109)	Tumor	5.8585	TCGA-55-7283-01
LUAD(T=513,N=109)	Tumor	5.6642	TCGA-44-8117-01
LUAD(T=513,N=109)	Tumor	5.8053	TCGA-53-7626-01
LUAD(T=513,N=109)	Tumor	5.2627	TCGA-86-8673-01
LUAD(T=513,N=109)	Tumor	5.468	TCGA-95-8494-01
LUAD(T=513,N=109)	Tumor	5.3937	TCGA-97-8171-01
LUAD(T=513,N=109)	Tumor	5.5546	TCGA-50-7109-01
LUAD(T=513,N=109)	Tumor	5.4009	TCGA-44-6145-01
LUAD(T=513,N=109)	Tumor	5.5675	TCGA-55-8085-01
LUAD(T=513,N=109)	Tumor	4.7187	TCGA-NJ-A4YF-01
LUAD(T=513,N=109)	Tumor	5.2619	TCGA-NJ-A7XG-01
LUAD(T=513,N=109)	Tumor	5.1044	TCGA-05-4403-01
LUAD(T=513,N=109)	Tumor	5.8941	TCGA-55-8097-01
LUAD(T=513,N=109)	Tumor	4.6341	TCGA-NJ-A4YQ-01
LUAD(T=513,N=109)	Tumor	5.9472	TCGA-97-7547-01
LUAD(T=513,N=109)	Tumor	4.9663	TCGA-55-5899-01
LUAD(T=513,N=109)	Tumor	5.5964	TCGA-05-4397-01
LUAD(T=513,N=109)	Tumor	5.4317	TCGA-44-6777-01
LUAD(T=513,N=109)	Tumor	5.9984	TCGA-55-7815-01
LUAD(T=513,N=109)	Tumor	5.5993	TCGA-91-6830-01
LUAD(T=513,N=109)	Tumor	5.5261	TCGA-44-A4SS-01
LUAD(T=513,N=109)	Tumor	6.3507	TCGA-44-7659-01
LUAD(T=513,N=109)	Tumor	5.5148	TCGA-53-7813-01
LUAD(T=513,N=109)	Tumor	5.2149	TCGA-05-4382-01
LUAD(T=513,N=109)	Tumor	5.7068	TCGA-93-A4JQ-01
LUAD(T=513,N=109)	Tumor	4.6195	TCGA-05-5428-01
LUAD(T=513,N=109)	Tumor	5.6985	TCGA-55-6986-01
LUAD(T=513,N=109)	Tumor	5.0104	TCGA-91-A4BD-01
LUAD(T=513,N=109)	Tumor	4.1466	TCGA-50-5066-01
LUAD(T=513,N=109)	Tumor	5.7498	TCGA-49-AAR9-01
LUAD(T=513,N=109)	Tumor	5.0343	TCGA-55-7907-01
LUAD(T=513,N=109)	Tumor	5.428	TCGA-95-7039-01
LUAD(T=513,N=109)	Tumor	5.24	TCGA-64-1680-01
LUAD(T=513,N=109)	Tumor	5.4067	TCGA-J2-A4AE-01
LUAD(T=513,N=109)	Tumor	5.8217	TCGA-86-8359-01
LUAD(T=513,N=109)	Tumor	5.9628	TCGA-55-8614-01
LUAD(T=513,N=109)	Tumor	4.964	TCGA-55-7574-01
LUAD(T=513,N=109)	Tumor	5.3005	TCGA-44-5644-01
LUAD(T=513,N=109)	Tumor	5.5832	TCGA-MP-A4TI-01
LUAD(T=513,N=109)	Tumor	5.7562	TCGA-95-7948-01
LUAD(T=513,N=109)	Tumor	5.2476	TCGA-73-4677-01
LUAD(T=513,N=109)	Tumor	5.4433	TCGA-50-5942-01
LUAD(T=513,N=109)	Tumor	5.8987	TCGA-78-7167-01
LUAD(T=513,N=109)	Tumor	5.1831	TCGA-78-8662-01
LUAD(T=513,N=109)	Tumor	4.8832	TCGA-86-8585-01
LUAD(T=513,N=109)	Tumor	6.701	TCGA-50-6591-01
LUAD(T=513,N=109)	Tumor	4.9778	TCGA-MP-A4TK-01
LUAD(T=513,N=109)	Tumor	6.1969	TCGA-55-7570-01
LUAD(T=513,N=109)	Tumor	6.2171	TCGA-78-7163-01
LUAD(T=513,N=109)	Tumor	5.1031	TCGA-05-4417-01
LUAD(T=513,N=109)	Tumor	5.1157	TCGA-78-8655-01
LUAD(T=513,N=109)	Tumor	5.2087	TCGA-97-7554-01
LUAD(T=513,N=109)	Tumor	5.8753	TCGA-49-4505-01
LUAD(T=513,N=109)	Tumor	5.1966	TCGA-86-8669-01
LUAD(T=513,N=109)	Tumor	5.2149	TCGA-55-8208-01
LUAD(T=513,N=109)	Tumor	6.3036	TCGA-75-6206-01
LUAD(T=513,N=109)	Tumor	5.1343	TCGA-55-6971-01
LUAD(T=513,N=109)	Tumor	5.5401	TCGA-05-4410-01
LUAD(T=513,N=109)	Tumor	5.0972	TCGA-55-8207-01
LUAD(T=513,N=109)	Tumor	4.7118	TCGA-38-4625-01
LUAD(T=513,N=109)	Tumor	5.8112	TCGA-55-6968-01
LUAD(T=513,N=109)	Tumor	5.6462	TCGA-L4-A4E5-01
LUAD(T=513,N=109)	Tumor	5.6144	TCGA-93-7347-01
LUAD(T=513,N=109)	Tumor	5.5198	TCGA-62-A471-01
LUAD(T=513,N=109)	Tumor	5.2036	TCGA-97-8177-01
LUAD(T=513,N=109)	Tumor	5.8919	TCGA-78-7160-01
LUAD(T=513,N=109)	Tumor	6.3338	TCGA-97-7938-01
LUAD(T=513,N=109)	Tumor	4.7437	TCGA-64-1677-01
LUAD(T=513,N=109)	Tumor	5.858	TCGA-69-8253-01
LUAD(T=513,N=109)	Tumor	5.6056	TCGA-78-7159-01
LUAD(T=513,N=109)	Tumor	5.9928	TCGA-97-7937-01
LUAD(T=513,N=109)	Tumor	4.83479	TCGA-44-2656-01
LUAD(T=513,N=109)	Tumor	5.5814	TCGA-J2-A4AD-01
LUAD(T=513,N=109)	Tumor	5.5865	TCGA-97-A4LX-01
LUAD(T=513,N=109)	Tumor	5.1206	TCGA-62-A46P-01
LUAD(T=513,N=109)	Tumor	4.7746	TCGA-64-1678-01
LUAD(T=513,N=109)	Tumor	4.5687	TCGA-55-7728-01
LUAD(T=513,N=109)	Tumor	5.5091	TCGA-49-4510-01
LUAD(T=513,N=109)	Tumor	5.2555	TCGA-55-A493-01
LUAD(T=513,N=109)	Tumor	4.6916	TCGA-MP-A4TE-01
LUAD(T=513,N=109)	Tumor	5.523	TCGA-44-2659-01
LUAD(T=513,N=109)	Tumor	5.1922	TCGA-75-7030-01
LUAD(T=513,N=109)	Tumor	5.6756	TCGA-55-7227-01
LUAD(T=513,N=109)	Tumor	6.3965	TCGA-38-4630-01
LUAD(T=513,N=109)	Tumor	6.0381	TCGA-55-1592-01
LUAD(T=513,N=109)	Tumor	5.489	TCGA-75-5146-01
LUAD(T=513,N=109)	Tumor	4.6265	TCGA-64-5779-01
LUAD(T=513,N=109)	Tumor	5.5607	TCGA-67-4679-01
LUAD(T=513,N=109)	Tumor	5.2865	TCGA-44-7662-01
LUAD(T=513,N=109)	Tumor	5.6787	TCGA-38-4626-01
LUAD(T=513,N=109)	Tumor	5.6177	TCGA-86-8054-01
LUAD(T=513,N=109)	Tumor	5.735	TCGA-55-1596-01
LUAD(T=513,N=109)	Tumor	5.1161	TCGA-86-6851-01
LUAD(T=513,N=109)	Tumor	5.5113	TCGA-64-5775-01
LUAD(T=513,N=109)	Tumor	5.0352	TCGA-64-1676-01
LUAD(T=513,N=109)	Tumor	5.9421	TCGA-44-7667-01
LUAD(T=513,N=109)	Tumor	4.441	TCGA-38-4629-01
LUAD(T=513,N=109)	Tumor	4.9764	TCGA-55-8619-01
LUAD(T=513,N=109)	Tumor	6.3427	TCGA-86-8281-01
LUAD(T=513,N=109)	Tumor	5.3317	TCGA-44-6148-01
LUAD(T=513,N=109)	Tumor	5.4064	TCGA-97-8179-01
LUAD(T=513,N=109)	Tumor	5.5973	TCGA-78-7153-01
LUAD(T=513,N=109)	Tumor	6.5042	TCGA-44-7669-01
LUAD(T=513,N=109)	Tumor	5.6941	TCGA-86-8055-01
LUAD(T=513,N=109)	Tumor	5.6235	TCGA-95-A4VN-01
LUAD(T=513,N=109)	Tumor	5.1416	TCGA-49-4494-01
LUAD(T=513,N=109)	Tumor	5.6294	TCGA-49-6745-01
LUAD(T=513,N=109)	Tumor	5.4938	TCGA-73-7499-01
LUAD(T=513,N=109)	Tumor	5.7981	TCGA-78-7158-01
LUAD(T=513,N=109)	Tumor	5.8917	TCGA-71-6725-01
LUAD(T=513,N=109)	Tumor	5.1339	TCGA-50-6590-01
LUAD(T=513,N=109)	Tumor	4.7603	TCGA-55-A4DF-01
LUAD(T=513,N=109)	Tumor	6.0306	TCGA-86-7954-01
LUAD(T=513,N=109)	Tumor	4.9184	TCGA-L9-A743-01
LUAD(T=513,N=109)	Tumor	5.9917	TCGA-55-8206-01
LUAD(T=513,N=109)	Tumor	5.3129	TCGA-86-A4P7-01
LUAD(T=513,N=109)	Tumor	5.8515	TCGA-95-8039-01
LUAD(T=513,N=109)	Tumor	5.0144	TCGA-75-6212-01
LUAD(T=513,N=109)	Tumor	5.1756	TCGA-50-5055-01
LUAD(T=513,N=109)	Tumor	5.9591	TCGA-78-7150-01
LUAD(T=513,N=109)	Tumor	5.523	TCGA-55-6978-01
LUAD(T=513,N=109)	Tumor	5.3882	TCGA-78-7536-01
LUAD(T=513,N=109)	Tumor	5.9572	TCGA-64-1681-01
LUAD(T=513,N=109)	Tumor	5.3013	TCGA-97-8552-01
LUAD(T=513,N=109)	Tumor	5.3126	TCGA-49-AAR0-01
LUAD(T=513,N=109)	Tumor	5.9072	TCGA-86-8668-01
LUAD(T=513,N=109)	Tumor	5.5107	TCGA-53-7624-01
LUAD(T=513,N=109)	Tumor	5.366	TCGA-44-2661-01
LUAD(T=513,N=109)	Tumor	5.5361	TCGA-49-4490-01
LUAD(T=513,N=109)	Tumor	5.6605	TCGA-50-5946-01
LUAD(T=513,N=109)	Tumor	5.3184	TCGA-MP-A4TH-01
LUAD(T=513,N=109)	Tumor	6.127	TCGA-91-6829-01
LUAD(T=513,N=109)	Tumor	5.4043	TCGA-78-7540-01
LUAD(T=513,N=109)	Tumor	5.3712	TCGA-99-8025-01
LUAD(T=513,N=109)	Tumor	5.6798	TCGA-44-8120-01
LUAD(T=513,N=109)	Tumor	5.2608	TCGA-49-4486-01
LUAD(T=513,N=109)	Tumor	5.2795	TCGA-55-8094-01
LUAD(T=513,N=109)	Tumor	5.7328	TCGA-49-6743-01
LUAD(T=513,N=109)	Tumor	4.652	TCGA-99-AA5R-01
LUAD(T=513,N=109)	Tumor	5.0794	TCGA-MP-A4T7-01
LUAD(T=513,N=109)	Tumor	5.51	TCGA-55-8090-01
LUAD(T=513,N=109)	Tumor	5.8357	TCGA-97-A4M6-01
LUAD(T=513,N=109)	Tumor	6.2882	TCGA-05-4427-01
LUAD(T=513,N=109)	Tumor	6.1402	TCGA-55-8514-01
LUAD(T=513,N=109)	Tumor	5.6023	TCGA-62-8402-01
LUAD(T=513,N=109)	Tumor	5.8176	TCGA-05-4424-01
LUAD(T=513,N=109)	Tumor	4.5675	TCGA-38-4632-01
LUAD(T=513,N=109)	Tumor	5.4689	TCGA-49-6761-01
LUAD(T=513,N=109)	Tumor	5.9734	TCGA-05-4432-01
LUAD(T=513,N=109)	Tumor	5.7957	TCGA-49-AAQV-01
LUAD(T=513,N=109)	Tumor	5.4226	TCGA-50-5072-01
LUAD(T=513,N=109)	Tumor	4.862	TCGA-50-5045-01
LUAD(T=513,N=109)	Tumor	6.1699	TCGA-86-8674-01
LUAD(T=513,N=109)	Tumor	5.2902	TCGA-50-8457-01
LUAD(T=513,N=109)	Tumor	6.1192	TCGA-95-7947-01
LUAD(T=513,N=109)	Normal	5.1962	TCGA-44-2657-11
LUAD(T=513,N=109)	Normal	4.7291	TCGA-33-4587-11
LUAD(T=513,N=109)	Normal	5.3555	TCGA-44-6146-11
LUAD(T=513,N=109)	Normal	4.8842	TCGA-34-7107-11
LUAD(T=513,N=109)	Normal	4.8856	TCGA-38-4627-11
LUAD(T=513,N=109)	Normal	5.3618	TCGA-77-7337-11
LUAD(T=513,N=109)	Normal	5.4115	TCGA-91-6847-11
LUAD(T=513,N=109)	Normal	4.7154	TCGA-58-8386-11
LUAD(T=513,N=109)	Normal	5.3667	TCGA-22-4593-11
LUAD(T=513,N=109)	Normal	5.2327	TCGA-33-6737-11
LUAD(T=513,N=109)	Normal	5.295	TCGA-22-5491-11
LUAD(T=513,N=109)	Normal	5.1252	TCGA-43-3394-11
LUAD(T=513,N=109)	Normal	5.5889	TCGA-77-8008-11
LUAD(T=513,N=109)	Normal	5.7785	TCGA-44-6147-11
LUAD(T=513,N=109)	Normal	5.4499	TCGA-22-4609-11
LUAD(T=513,N=109)	Normal	5.5744	TCGA-49-6742-11
LUAD(T=513,N=109)	Normal	5.2315	TCGA-55-6980-11
LUAD(T=513,N=109)	Normal	5.0734	TCGA-77-7335-11
LUAD(T=513,N=109)	Normal	5.5198	TCGA-49-6744-11
LUAD(T=513,N=109)	Normal	4.8207	TCGA-49-4512-11
LUAD(T=513,N=109)	Normal	5.5104	TCGA-91-6835-11
LUAD(T=513,N=109)	Normal	4.957	TCGA-38-4625-11
LUAD(T=513,N=109)	Normal	5.6528	TCGA-50-5936-11
LUAD(T=513,N=109)	Normal	5.6747	TCGA-50-5932-11
LUAD(T=513,N=109)	Normal	5.5426	TCGA-77-7138-11
LUAD(T=513,N=109)	Normal	5.2506	TCGA-44-2665-11
LUAD(T=513,N=109)	Normal	5.1326	TCGA-56-8623-11
LUAD(T=513,N=109)	Normal	5.5411	TCGA-91-6828-11
LUAD(T=513,N=109)	Normal	5.445	TCGA-56-7823-11
LUAD(T=513,N=109)	Normal	5.3173	TCGA-55-6986-11
LUAD(T=513,N=109)	Normal	5.5012	TCGA-56-7582-11
LUAD(T=513,N=109)	Normal	4.8934	TCGA-51-4081-11
LUAD(T=513,N=109)	Normal	5.7926	TCGA-77-7338-11
LUAD(T=513,N=109)	Normal	5.6215	TCGA-55-6975-11
LUAD(T=513,N=109)	Normal	5.288	TCGA-55-6971-11
LUAD(T=513,N=109)	Normal	5.2068	TCGA-22-5481-11
LUAD(T=513,N=109)	Normal	5.061	TCGA-43-7658-11
LUAD(T=513,N=109)	Normal	5.2223	TCGA-22-5489-11
LUAD(T=513,N=109)	Normal	5.6035	TCGA-55-6979-11
LUAD(T=513,N=109)	Normal	5.1494	TCGA-91-6829-11
LUAD(T=513,N=109)	Normal	4.975	TCGA-38-4626-11
LUAD(T=513,N=109)	Normal	5.1619	TCGA-44-6144-11
LUAD(T=513,N=109)	Normal	5.2773	TCGA-44-6148-11
LUAD(T=513,N=109)	Normal	4.8269	TCGA-51-4080-11
LUAD(T=513,N=109)	Normal	4.8605	TCGA-49-6745-11
LUAD(T=513,N=109)	Normal	5.6183	TCGA-43-6647-11
LUAD(T=513,N=109)	Normal	5.6244	TCGA-50-5939-11
LUAD(T=513,N=109)	Normal	5.3576	TCGA-44-3398-11
LUAD(T=513,N=109)	Normal	4.9668	TCGA-39-5040-11
LUAD(T=513,N=109)	Normal	5.6741	TCGA-92-7340-11
LUAD(T=513,N=109)	Normal	5.4047	TCGA-43-6773-11
LUAD(T=513,N=109)	Normal	5.8392	TCGA-44-6145-11
LUAD(T=513,N=109)	Normal	5.4928	TCGA-44-2661-11
LUAD(T=513,N=109)	Normal	5.4101	TCGA-43-5670-11
LUAD(T=513,N=109)	Normal	5.0644	TCGA-43-6143-11
LUAD(T=513,N=109)	Normal	5.3879	TCGA-60-2709-11
LUAD(T=513,N=109)	Normal	5.5311	TCGA-55-6978-11
LUAD(T=513,N=109)	Normal	5.6456	TCGA-49-6743-11
LUAD(T=513,N=109)	Normal	5.3519	TCGA-49-6761-11
LUAD(T=513,N=109)	Normal	4.9937	TCGA-49-4490-11
LUAD(T=513,N=109)	Normal	5.4023	TCGA-55-6982-11
LUAD(T=513,N=109)	Normal	5.7266	TCGA-22-5483-11
LUAD(T=513,N=109)	Normal	4.976	TCGA-38-4632-11
LUAD(T=513,N=109)	Normal	6.2348	TCGA-50-5933-11
LUAD(T=513,N=109)	Normal	5.3903	TCGA-44-6778-11
LUAD(T=513,N=109)	Normal	5.4266	TCGA-77-8007-11
LUAD(T=513,N=109)	Normal	5.6244	TCGA-22-5478-11
LUAD(T=513,N=109)	Normal	5.5996	TCGA-77-7142-11
LUAD(T=513,N=109)	Normal	5.2005	TCGA-44-2662-11
LUAD(T=513,N=109)	Normal	5.4192	TCGA-50-6595-11
LUAD(T=513,N=109)	Normal	5.5355	TCGA-44-2668-11
LUAD(T=513,N=109)	Normal	5.4286	TCGA-56-7580-11
LUAD(T=513,N=109)	Normal	5.1748	TCGA-56-8201-11
LUAD(T=513,N=109)	Normal	5.382	TCGA-22-5471-11
LUAD(T=513,N=109)	Normal	5.5072	TCGA-44-6776-11
LUAD(T=513,N=109)	Normal	5.2799	TCGA-44-6777-11
LUAD(T=513,N=109)	Normal	5.1587	TCGA-56-7730-11
LUAD(T=513,N=109)	Normal	5.6693	TCGA-91-6849-11
LUAD(T=513,N=109)	Normal	5.431	TCGA-55-6969-11
LUAD(T=513,N=109)	Normal	5.7461	TCGA-56-7731-11
LUAD(T=513,N=109)	Normal	5.6197	TCGA-90-6837-11
LUAD(T=513,N=109)	Normal	5.528	TCGA-43-6771-11
LUAD(T=513,N=109)	Normal	5.4624	TCGA-55-6972-11
LUAD(T=513,N=109)	Normal	5.9076	TCGA-56-8082-11
LUAD(T=513,N=109)	Normal	5.0104	TCGA-56-8083-11
LUAD(T=513,N=109)	Normal	5.1903	TCGA-43-7657-11
LUAD(T=513,N=109)	Normal	5.5543	TCGA-55-6981-11
LUAD(T=513,N=109)	Normal	5.5005	TCGA-22-5482-11
LUAD(T=513,N=109)	Normal	5.3723	TCGA-50-5930-11
LUAD(T=513,N=109)	Normal	5.1918	TCGA-55-6968-11
LUAD(T=513,N=109)	Normal	4.8253	TCGA-34-8454-11
LUAD(T=513,N=109)	Normal	5.1506	TCGA-91-6836-11
LUAD(T=513,N=109)	Normal	5.9357	TCGA-50-5931-11
LUAD(T=513,N=109)	Normal	5.2754	TCGA-51-4079-11
LUAD(T=513,N=109)	Normal	4.8012	TCGA-56-8309-11
LUAD(T=513,N=109)	Normal	5.7228	TCGA-55-6983-11
LUAD(T=513,N=109)	Normal	5.4874	TCGA-55-6984-11
LUAD(T=513,N=109)	Normal	5.4916	TCGA-44-2655-11
LUAD(T=513,N=109)	Normal	5.3667	TCGA-91-6831-11
LUAD(T=513,N=109)	Normal	5.5167	TCGA-50-5935-11
LUAD(T=513,N=109)	Normal	4.8329	TCGA-73-4676-11
LUAD(T=513,N=109)	Normal	5.3632	TCGA-44-3396-11
LUAD(T=513,N=109)	Normal	5.3042	TCGA-85-7710-11
LUAD(T=513,N=109)	Normal	5.51	TCGA-22-5472-11
LUAD(T=513,N=109)	Normal	5.4246	TCGA-44-5645-11
LUAD(T=513,N=109)	Normal	5.5515	TCGA-55-6970-11
LUAD(T=513,N=109)	Normal	5.8151	TCGA-90-7767-11
LUAD(T=513,N=109)	Normal	5.3005	TCGA-56-7222-11
LUAD(T=513,N=109)	Normal	5.3459	TCGA-55-6985-11
COAD(T=288,N=41)	Tumor	5.2661	TCGA-F4-6854-01
COAD(T=288,N=41)	Tumor	5.7782	TCGA-D5-5538-01
COAD(T=288,N=41)	Tumor	5.3205	TCGA-AA-3511-01
COAD(T=288,N=41)	Tumor	5.5135	TCGA-QG-A5YX-01
COAD(T=288,N=41)	Tumor	5.0108	TCGA-G4-6320-01
COAD(T=288,N=41)	Tumor	5.3625	TCGA-CM-6164-01
COAD(T=288,N=41)	Tumor	5.5091	TCGA-A6-A567-01
COAD(T=288,N=41)	Tumor	5.1772	TCGA-DM-A0X9-01
COAD(T=288,N=41)	Tumor	5.6133	TCGA-AY-A69D-01
COAD(T=288,N=41)	Tumor	4.975	TCGA-AY-A8YK-01
COAD(T=288,N=41)	Tumor	4.861	TCGA-5M-AAT4-01
COAD(T=288,N=41)	Tumor	5.4353	TCGA-CM-6167-01
COAD(T=288,N=41)	Tumor	5.6082	TCGA-CM-6168-01
COAD(T=288,N=41)	Tumor	5.085	TCGA-AA-3697-01
COAD(T=288,N=41)	Tumor	5.558	TCGA-AZ-4615-01
COAD(T=288,N=41)	Tumor	5.5195	TCGA-AZ-6598-01
COAD(T=288,N=41)	Tumor	5.6106	TCGA-A6-6653-01
COAD(T=288,N=41)	Tumor	5.1863	TCGA-NH-A50V-01
COAD(T=288,N=41)	Tumor	4.9194	TCGA-AD-6899-01
COAD(T=288,N=41)	Tumor	5.4165	TCGA-G4-6311-01
COAD(T=288,N=41)	Tumor	5.3165	TCGA-NH-A6GC-01
COAD(T=288,N=41)	Tumor	5.3335	TCGA-F4-6570-01
COAD(T=288,N=41)	Tumor	5.0884	TCGA-G4-6627-01
COAD(T=288,N=41)	Tumor	5.3133	TCGA-CM-6679-01
COAD(T=288,N=41)	Tumor	4.9327	TCGA-A6-4105-01
COAD(T=288,N=41)	Tumor	4.8709	TCGA-D5-6924-01
COAD(T=288,N=41)	Tumor	5.3716	TCGA-AD-6965-01
COAD(T=288,N=41)	Tumor	4.8213	TCGA-D5-6931-01
COAD(T=288,N=41)	Tumor	4.77455	TCGA-A6-5656-01
COAD(T=288,N=41)	Tumor	4.8934	TCGA-DM-A1DA-01
COAD(T=288,N=41)	Tumor	5.5871	TCGA-F4-6461-01
COAD(T=288,N=41)	Tumor	4.9686	TCGA-F4-6703-01
COAD(T=288,N=41)	Tumor	5.4486	TCGA-AA-3492-01
COAD(T=288,N=41)	Tumor	5.3534	TCGA-G4-6293-01
COAD(T=288,N=41)	Tumor	5.3356	TCGA-AA-3496-01
COAD(T=288,N=41)	Tumor	5.2728	TCGA-G4-6625-01
COAD(T=288,N=41)	Tumor	5.5479	TCGA-DM-A28E-01
COAD(T=288,N=41)	Tumor	5.5311	TCGA-CK-6747-01
COAD(T=288,N=41)	Tumor	4.8445	TCGA-CA-5255-01
COAD(T=288,N=41)	Tumor	5.505	TCGA-CK-4947-01
COAD(T=288,N=41)	Tumor	5.018	TCGA-AD-6888-01
COAD(T=288,N=41)	Tumor	5.0343	TCGA-F4-6809-01
COAD(T=288,N=41)	Tumor	5.2597	TCGA-CK-5914-01
COAD(T=288,N=41)	Tumor	5.8553	TCGA-D5-6532-01
COAD(T=288,N=41)	Tumor	5.5401	TCGA-3L-AA1B-01
COAD(T=288,N=41)	Tumor	5.4585	TCGA-G4-6588-01
COAD(T=288,N=41)	Tumor	5.4416	TCGA-A6-6138-01
COAD(T=288,N=41)	Tumor	5.2227	TCGA-F4-6808-01
COAD(T=288,N=41)	Tumor	4.7866	TCGA-G4-6317-01
COAD(T=288,N=41)	Tumor	5.682	TCGA-CK-4952-01
COAD(T=288,N=41)	Tumor	5.4503	TCGA-G4-6309-01
COAD(T=288,N=41)	Tumor	5.5799	TCGA-CM-5868-01
COAD(T=288,N=41)	Tumor	5.1799	TCGA-AD-6964-01
COAD(T=288,N=41)	Tumor	5.6739	TCGA-G4-6295-01
COAD(T=288,N=41)	Tumor	5.033	TCGA-NH-A50T-01
COAD(T=288,N=41)	Tumor	5.3252	TCGA-D5-5539-01
COAD(T=288,N=41)	Tumor	5.298	TCGA-AZ-4315-01
COAD(T=288,N=41)	Tumor	4.4706	TCGA-AA-3506-01
COAD(T=288,N=41)	Tumor	5.0471	TCGA-G4-6314-01
COAD(T=288,N=41)	Tumor	5.4909	TCGA-AU-6004-01
COAD(T=288,N=41)	Tumor	5.4761	TCGA-AY-6386-01
COAD(T=288,N=41)	Tumor	5.02007	TCGA-A6-5661-01
COAD(T=288,N=41)	Tumor	5.3463	TCGA-CA-5797-01
COAD(T=288,N=41)	Tumor	4.9594	TCGA-A6-5662-01
COAD(T=288,N=41)	Tumor	4.7677	TCGA-AA-3489-01
COAD(T=288,N=41)	Tumor	5.2415	TCGA-DM-A1D8-01
COAD(T=288,N=41)	Tumor	5.753	TCGA-AZ-6599-01
COAD(T=288,N=41)	Tumor	4.996	TCGA-G4-6299-01
COAD(T=288,N=41)	Tumor	5.1595	TCGA-AD-5900-01
COAD(T=288,N=41)	Tumor	5.4948	TCGA-A6-5666-01
COAD(T=288,N=41)	Tumor	5.2739	TCGA-DM-A1D7-01
COAD(T=288,N=41)	Tumor	5.2068	TCGA-AA-A02Y-01
COAD(T=288,N=41)	Tumor	4.8729	TCGA-CM-6676-01
COAD(T=288,N=41)	Tumor	5.1587	TCGA-G4-6626-01
COAD(T=288,N=41)	Tumor	5.3212	TCGA-AA-3660-01
COAD(T=288,N=41)	Tumor	5.4307	TCGA-NH-A8F7-01
COAD(T=288,N=41)	Tumor	5.093	TCGA-AA-3712-01
COAD(T=288,N=41)	Tumor	4.9626	TCGA-CM-4743-01
COAD(T=288,N=41)	Tumor	5.2419	TCGA-G4-6315-01
COAD(T=288,N=41)	Tumor	4.9055	TCGA-CM-4747-01
COAD(T=288,N=41)	Tumor	5.5208	TCGA-AZ-6606-01
COAD(T=288,N=41)	Tumor	4.9151	TCGA-DM-A285-01
COAD(T=288,N=41)	Tumor	5.1031	TCGA-A6-6142-01
COAD(T=288,N=41)	Tumor	5.7104	TCGA-CM-6171-01
COAD(T=288,N=41)	Tumor	5.434	TCGA-A6-2675-01
COAD(T=288,N=41)	Tumor	4.518	TCGA-G4-6298-01
COAD(T=288,N=41)	Tumor	4.9737	TCGA-CM-6163-01
COAD(T=288,N=41)	Tumor	5.02949	TCGA-A6-6650-01
COAD(T=288,N=41)	Tumor	6.0079	TCGA-AM-5820-01
COAD(T=288,N=41)	Tumor	5.197	TCGA-A6-6654-01
COAD(T=288,N=41)	Tumor	5.9683	TCGA-CK-5912-01
COAD(T=288,N=41)	Tumor	4.8365	TCGA-CM-5349-01
COAD(T=288,N=41)	Tumor	5.1453	TCGA-DM-A28A-01
COAD(T=288,N=41)	Tumor	5.2149	TCGA-WS-AB45-01
COAD(T=288,N=41)	Tumor	4.8837	TCGA-CM-6677-01
COAD(T=288,N=41)	Tumor	5.4842	TCGA-AD-6548-01
COAD(T=288,N=41)	Tumor	4.8885	TCGA-AA-3509-01
COAD(T=288,N=41)	Tumor	5.5913	TCGA-D5-6926-01
COAD(T=288,N=41)	Tumor	4.7877	TCGA-AZ-4616-01
COAD(T=288,N=41)	Tumor	4.7656	TCGA-AA-A02K-01
COAD(T=288,N=41)	Tumor	5.3961	TCGA-D5-6898-01
COAD(T=288,N=41)	Tumor	5.2758	TCGA-A6-2685-01
COAD(T=288,N=41)	Tumor	5.8153	TCGA-DM-A1HA-01
COAD(T=288,N=41)	Tumor	5.1449	TCGA-DM-A280-01
COAD(T=288,N=41)	Tumor	5.5732	TCGA-AA-3713-01
COAD(T=288,N=41)	Tumor	4.9275	TCGA-AA-3502-01
COAD(T=288,N=41)	Tumor	5.298	TCGA-CK-5913-01
COAD(T=288,N=41)	Tumor	4.5367	TCGA-4N-A93T-01
COAD(T=288,N=41)	Tumor	4.851	TCGA-F4-6855-01
COAD(T=288,N=41)	Tumor	5.4013	TCGA-QG-A5YV-01
COAD(T=288,N=41)	Tumor	5.4647	TCGA-CM-6166-01
COAD(T=288,N=41)	Tumor	5.2219	TCGA-G4-6321-01
COAD(T=288,N=41)	Tumor	5.6818	TCGA-D5-6539-01
COAD(T=288,N=41)	Tumor	5.2939	TCGA-CM-5344-01
COAD(T=288,N=41)	Tumor	4.12728	TCGA-A6-2674-01
COAD(T=288,N=41)	Tumor	4.8535	TCGA-D5-6536-01
COAD(T=288,N=41)	Tumor	4.7856	TCGA-A6-6140-01
COAD(T=288,N=41)	Tumor	4.9892	TCGA-A6-A566-01
COAD(T=288,N=41)	Tumor	5.4403	TCGA-A6-6141-01
COAD(T=288,N=41)	Tumor	5.4725	TCGA-D5-5541-01
COAD(T=288,N=41)	Tumor	5.4686	TCGA-AM-5821-01
COAD(T=288,N=41)	Tumor	5.281	TCGA-AD-6901-01
COAD(T=288,N=41)	Tumor	5.3147	TCGA-CM-6161-01
COAD(T=288,N=41)	Tumor	4.6537	TCGA-5M-AAT5-01
COAD(T=288,N=41)	Tumor	4.9631	TCGA-CK-6748-01
COAD(T=288,N=41)	Tumor	5.3082	TCGA-D5-6540-01
COAD(T=288,N=41)	Tumor	4.2684	TCGA-AZ-4684-01
COAD(T=288,N=41)	Tumor	5.2388	TCGA-5M-AAT6-01
COAD(T=288,N=41)	Tumor	5.1847	TCGA-G4-6302-01
COAD(T=288,N=41)	Tumor	5.3388	TCGA-G4-6310-01
COAD(T=288,N=41)	Tumor	4.8881	TCGA-NH-A6GA-01
COAD(T=288,N=41)	Tumor	5.5435	TCGA-AA-3655-01
COAD(T=288,N=41)	Tumor	5.3858	TCGA-A6-6652-01
COAD(T=288,N=41)	Tumor	5.1235	TCGA-CM-5863-01
COAD(T=288,N=41)	Tumor	4.8944	TCGA-CM-6678-01
COAD(T=288,N=41)	Tumor	5.0444	TCGA-D5-6529-01
COAD(T=288,N=41)	Tumor	5.0798	TCGA-T9-A92H-01
COAD(T=288,N=41)	Tumor	5.6433	TCGA-A6-5657-01
COAD(T=288,N=41)	Tumor	4.3576	TCGA-D5-6930-01
COAD(T=288,N=41)	Tumor	5.1235	TCGA-QL-A97D-01
COAD(T=288,N=41)	Tumor	5.5392	TCGA-D5-7000-01
COAD(T=288,N=41)	Tumor	4.359	TCGA-D5-5537-01
COAD(T=288,N=41)	Tumor	5.2169	TCGA-CM-5860-01
COAD(T=288,N=41)	Tumor	5.2502	TCGA-AA-A01P-01
COAD(T=288,N=41)	Tumor	5.0773	TCGA-CK-4950-01
COAD(T=288,N=41)	Tumor	5.22	TCGA-SS-A7HO-01
COAD(T=288,N=41)	Tumor	5.3625	TCGA-D5-6537-01
COAD(T=288,N=41)	Tumor	5.0562	TCGA-CA-5254-01
COAD(T=288,N=41)	Tumor	5.2273	TCGA-AD-A5EK-01
COAD(T=288,N=41)	Tumor	4.773	TCGA-CK-6746-01
COAD(T=288,N=41)	Tumor	5.802	TCGA-CA-6718-01
COAD(T=288,N=41)	Tumor	5.3937	TCGA-AY-5543-01
COAD(T=288,N=41)	Tumor	5.3618	TCGA-F4-6807-01
COAD(T=288,N=41)	Tumor	5.7485	TCGA-CK-5915-01
COAD(T=288,N=41)	Tumor	4.05928	TCGA-A6-3810-01
COAD(T=288,N=41)	Tumor	4.18251	TCGA-A6-6781-01
COAD(T=288,N=41)	Tumor	5.2709	TCGA-NH-A50U-01
COAD(T=288,N=41)	Tumor	4.9769	TCGA-AU-3779-01
COAD(T=288,N=41)	Tumor	4.4027	TCGA-DM-A1D4-01
COAD(T=288,N=41)	Tumor	4.8905	TCGA-G4-6304-01
COAD(T=288,N=41)	Tumor	5.5217	TCGA-CA-6717-01
COAD(T=288,N=41)	Tumor	5.3363	TCGA-DM-A1D0-01
COAD(T=288,N=41)	Tumor	5.3685	TCGA-CM-6675-01
COAD(T=288,N=41)	Tumor	5.1219	TCGA-AZ-4313-01
COAD(T=288,N=41)	Tumor	4.7613	TCGA-G4-6307-01
COAD(T=288,N=41)	Tumor	5.5075	TCGA-AZ-5403-01
COAD(T=288,N=41)	Tumor	5.291	TCGA-CM-5861-01
COAD(T=288,N=41)	Tumor	5.7342	TCGA-CA-5796-01
COAD(T=288,N=41)	Tumor	5.2623	TCGA-AZ-4323-01
COAD(T=288,N=41)	Tumor	5.2415	TCGA-D5-6928-01
COAD(T=288,N=41)	Tumor	4.4156	TCGA-AA-3685-01
COAD(T=288,N=41)	Tumor	5.2468	TCGA-A6-5664-01
COAD(T=288,N=41)	Tumor	5.0841	TCGA-AZ-5407-01
COAD(T=288,N=41)	Tumor	5.1061	TCGA-AY-6196-01
COAD(T=288,N=41)	Tumor	5.5264	TCGA-D5-6920-01
COAD(T=288,N=41)	Tumor	5.5928	TCGA-G4-6297-01
COAD(T=288,N=41)	Tumor	4.6451	TCGA-A6-2686-01
COAD(T=288,N=41)	Tumor	5.51	TCGA-DM-A28F-01
COAD(T=288,N=41)	Tumor	4.4693	TCGA-CA-5256-01
COAD(T=288,N=41)	Tumor	4.347	TCGA-A6-2682-01
COAD(T=288,N=41)	Tumor	5.5367	TCGA-AZ-6608-01
COAD(T=288,N=41)	Tumor	5.2312	TCGA-G4-6306-01
COAD(T=288,N=41)	Tumor	5.5802	TCGA-D5-6922-01
COAD(T=288,N=41)	Tumor	5.6696	TCGA-CK-5916-01
COAD(T=288,N=41)	Tumor	5.478	TCGA-DM-A288-01
COAD(T=288,N=41)	Tumor	5.2582	TCGA-DM-A1HB-01
COAD(T=288,N=41)	Tumor	4.8385	TCGA-CM-6170-01
COAD(T=288,N=41)	Tumor	5.427	TCGA-CK-4948-01
COAD(T=288,N=41)	Tumor	5.251	TCGA-AA-3662-01
COAD(T=288,N=41)	Tumor	5.466	TCGA-CM-6165-01
COAD(T=288,N=41)	Tumor	5.7517	TCGA-F4-6856-01
COAD(T=288,N=41)	Tumor	5.61	TCGA-F4-6569-01
COAD(T=288,N=41)	Tumor	5.1799	TCGA-D5-6535-01
COAD(T=288,N=41)	Tumor	5.281	TCGA-AA-3526-01
COAD(T=288,N=41)	Tumor	5.4118	TCGA-AD-6895-01
COAD(T=288,N=41)	Tumor	4.8395	TCGA-NH-A8F8-01
COAD(T=288,N=41)	Tumor	4.8146	TCGA-D5-6929-01
COAD(T=288,N=41)	Tumor	5.0679	TCGA-A6-5667-01
COAD(T=288,N=41)	Tumor	5.572	TCGA-CM-6169-01
COAD(T=288,N=41)	Tumor	5.0068	TCGA-CM-6680-01
COAD(T=288,N=41)	Tumor	5.0409	TCGA-AA-3663-01
COAD(T=288,N=41)	Tumor	5.4091	TCGA-A6-6648-01
COAD(T=288,N=41)	Tumor	5.2877	TCGA-RU-A8FL-01
COAD(T=288,N=41)	Tumor	5.1264	TCGA-CA-6719-01
COAD(T=288,N=41)	Tumor	5.4463	TCGA-A6-6649-01
COAD(T=288,N=41)	Tumor	5.3313	TCGA-NH-A6GB-01
COAD(T=288,N=41)	Tumor	5.6637	TCGA-AZ-4614-01
COAD(T=288,N=41)	Tumor	3.93176	TCGA-A6-3809-01
COAD(T=288,N=41)	Tumor	5.0545	TCGA-CM-5864-01
COAD(T=288,N=41)	Tumor	5.4595	TCGA-D5-6927-01
COAD(T=288,N=41)	Tumor	4.9746	TCGA-QG-A5YW-01
COAD(T=288,N=41)	Tumor	5.2005	TCGA-AA-A01X-01
COAD(T=288,N=41)	Tumor	5.0023	TCGA-D5-6538-01
COAD(T=288,N=41)	Tumor	4.9317	TCGA-CM-6172-01
COAD(T=288,N=41)	Tumor	4.9561	TCGA-D5-6533-01
COAD(T=288,N=41)	Tumor	4.4562	TCGA-DM-A28H-01
COAD(T=288,N=41)	Tumor	5.4751	TCGA-F4-6460-01
COAD(T=288,N=41)	Tumor	4.6148	TCGA-D5-5540-01
COAD(T=288,N=41)	Tumor	4.56868	TCGA-A6-2672-01
COAD(T=288,N=41)	Tumor	5.7549	TCGA-F4-6463-01
COAD(T=288,N=41)	Tumor	5.142	TCGA-AZ-6600-01
COAD(T=288,N=41)	Tumor	5.3519	TCGA-D5-6530-01
COAD(T=288,N=41)	Tumor	5.1297	TCGA-G4-6303-01
COAD(T=288,N=41)	Tumor	5.0985	TCGA-D5-6923-01
COAD(T=288,N=41)	Tumor	4.2714	TCGA-AZ-4682-01
COAD(T=288,N=41)	Tumor	5.4663	TCGA-G4-6586-01
COAD(T=288,N=41)	Tumor	4.7517	TCGA-AD-6890-01
COAD(T=288,N=41)	Tumor	5.0896	TCGA-AD-6889-01
COAD(T=288,N=41)	Tumor	5.3227	TCGA-DM-A28K-01
COAD(T=288,N=41)	Tumor	5.7099	TCGA-QG-A5Z2-01
COAD(T=288,N=41)	Tumor	5.3775	TCGA-G4-6294-01
COAD(T=288,N=41)	Tumor	5.4741	TCGA-QG-A5Z1-01
COAD(T=288,N=41)	Tumor	5.5772	TCGA-G4-6628-01
COAD(T=288,N=41)	Tumor	5.5295	TCGA-D5-6534-01
COAD(T=288,N=41)	Tumor	4.7318	TCGA-DM-A1DB-01
COAD(T=288,N=41)	Tumor	4.50214	TCGA-A6-5659-01
COAD(T=288,N=41)	Tumor	5.2327	TCGA-A6-5660-01
COAD(T=288,N=41)	Tumor	4.8182	TCGA-CM-5862-01
COAD(T=288,N=41)	Tumor	5.7618	TCGA-F4-6805-01
COAD(T=288,N=41)	Tumor	5.7277	TCGA-CK-4951-01
COAD(T=288,N=41)	Tumor	5.1571	TCGA-F4-6704-01
COAD(T=288,N=41)	Tumor	5.3958	TCGA-CK-6751-01
COAD(T=288,N=41)	Tumor	5.4903	TCGA-AD-A5EJ-01
COAD(T=288,N=41)	Tumor	5.645	TCGA-CA-6716-01
COAD(T=288,N=41)	Tumor	5.3982	TCGA-AA-A01Z-01
COAD(T=288,N=41)	Tumor	4.812	TCGA-F4-6806-01
COAD(T=288,N=41)	Tumor	5.2683	TCGA-D5-6531-01
COAD(T=288,N=41)	Tumor	5.7592	TCGA-DM-A1D9-01
COAD(T=288,N=41)	Tumor	5.4601	TCGA-DM-A0XF-01
COAD(T=288,N=41)	Tumor	5.2668	TCGA-AZ-6603-01
COAD(T=288,N=41)	Tumor	5.2627	TCGA-A6-A5ZU-01
COAD(T=288,N=41)	Tumor	5.5189	TCGA-NH-A5IV-01
COAD(T=288,N=41)	Tumor	4.8294	TCGA-A6-6651-01
COAD(T=288,N=41)	Tumor	4.4719	TCGA-CA-6715-01
COAD(T=288,N=41)	Tumor	5.4562	TCGA-CM-6674-01
COAD(T=288,N=41)	Tumor	4.728	TCGA-D5-6932-01
COAD(T=288,N=41)	Tumor	5.1974	TCGA-A6-6137-01
COAD(T=288,N=41)	Tumor	4.8465	TCGA-DM-A28M-01
COAD(T=288,N=41)	Tumor	5.2843	TCGA-F4-6459-01
COAD(T=288,N=41)	Tumor	4.80932	TCGA-A6-2684-01
COAD(T=288,N=41)	Tumor	5.14012	TCGA-A6-6780-01
COAD(T=288,N=41)	Tumor	5.0041	TCGA-AZ-6607-01
COAD(T=288,N=41)	Tumor	5.2928	TCGA-G4-6322-01
COAD(T=288,N=41)	Tumor	5.2847	TCGA-A6-A565-01
COAD(T=288,N=41)	Tumor	5.1441	TCGA-A6-A56B-01
COAD(T=288,N=41)	Tumor	5.3965	TCGA-AY-A54L-01
COAD(T=288,N=41)	Tumor	5.0998	TCGA-AA-3495-01
COAD(T=288,N=41)	Tumor	5.22578	TCGA-A6-5665-01
COAD(T=288,N=41)	Tumor	2.92236	TCGA-A6-2677-01
COAD(T=288,N=41)	Tumor	5.6804	TCGA-CM-6162-01
COAD(T=288,N=41)	Tumor	5.2869	TCGA-AD-6963-01
COAD(T=288,N=41)	Tumor	5.6044	TCGA-AY-6197-01
COAD(T=288,N=41)	Tumor	5.6005	TCGA-D5-6541-01
COAD(T=288,N=41)	Tumor	4.9778	TCGA-CM-5348-01
COAD(T=288,N=41)	Tumor	5.1583	TCGA-4T-AA8H-01
COAD(T=288,N=41)	Tumor	5.2227	TCGA-5M-AATA-01
COAD(T=288,N=41)	Tumor	5.0484	TCGA-DM-A28G-01
COAD(T=288,N=41)	Tumor	5.1567	TCGA-5M-AATE-01
COAD(T=288,N=41)	Tumor	5.4074	TCGA-DM-A28C-01
COAD(T=288,N=41)	Tumor	5.0023	TCGA-DM-A0XD-01
COAD(T=288,N=41)	Tumor	4.3924	TCGA-DM-A282-01
COAD(T=288,N=41)	Tumor	5.0171	TCGA-CM-4744-01
COAD(T=288,N=41)	Tumor	5.195	TCGA-AZ-6605-01
COAD(T=288,N=41)	Tumor	5.7244	TCGA-AZ-6601-01
COAD(T=288,N=41)	Tumor	5.5799	TCGA-AY-A71X-01
COAD(T=288,N=41)	Tumor	5.3198	TCGA-AA-3675-01
COAD(T=288,N=41)	Tumor	4.6668	TCGA-A6-6782-01
COAD(T=288,N=41)	Tumor	5.3875	TCGA-CM-4751-01
COAD(T=288,N=41)	Normal	4.6112	TCGA-AA-3516-11
COAD(T=288,N=41)	Normal	5.0117	TCGA-A6-2686-11
COAD(T=288,N=41)	Normal	5.1202	TCGA-A6-2682-11
COAD(T=288,N=41)	Normal	4.656	TCGA-A6-2684-11
COAD(T=288,N=41)	Normal	4.839	TCGA-AA-3518-11
COAD(T=288,N=41)	Normal	4.8987	TCGA-AA-3531-11
COAD(T=288,N=41)	Normal	5.1453	TCGA-AA-3712-11
COAD(T=288,N=41)	Normal	5.1643	TCGA-F4-6704-11
COAD(T=288,N=41)	Normal	4.7762	TCGA-AZ-6598-11
COAD(T=288,N=41)	Normal	5.2146	TCGA-A6-5659-11
COAD(T=288,N=41)	Normal	4.9896	TCGA-AZ-6603-11
COAD(T=288,N=41)	Normal	4.8949	TCGA-A6-5665-11
COAD(T=288,N=41)	Normal	4.9769	TCGA-AA-3517-11
COAD(T=288,N=41)	Normal	5.1157	TCGA-A6-2678-11
COAD(T=288,N=41)	Normal	5.0734	TCGA-AA-3534-11
COAD(T=288,N=41)	Normal	4.8555	TCGA-A6-2679-11
COAD(T=288,N=41)	Normal	4.8156	TCGA-AA-3660-11
COAD(T=288,N=41)	Normal	4.4842	TCGA-AZ-6605-11
COAD(T=288,N=41)	Normal	5.1688	TCGA-AZ-6601-11
COAD(T=288,N=41)	Normal	4.8689	TCGA-A6-2671-11
COAD(T=288,N=41)	Normal	4.812	TCGA-A6-2680-11
COAD(T=288,N=41)	Normal	4.9905	TCGA-AA-3511-11
COAD(T=288,N=41)	Normal	4.9397	TCGA-AA-3520-11
COAD(T=288,N=41)	Normal	4.4095	TCGA-AA-3489-11
COAD(T=288,N=41)	Normal	4.9336	TCGA-AA-3496-11
COAD(T=288,N=41)	Normal	5.1202	TCGA-A6-5667-11
COAD(T=288,N=41)	Normal	5.1227	TCGA-AA-3525-11
COAD(T=288,N=41)	Normal	5.406	TCGA-AZ-6600-11
COAD(T=288,N=41)	Normal	5.1607	TCGA-AA-3514-11
COAD(T=288,N=41)	Normal	5.1035	TCGA-A6-5662-11
COAD(T=288,N=41)	Normal	5.2358	TCGA-AZ-6599-11
COAD(T=288,N=41)	Normal	4.9036	TCGA-AA-3655-11
COAD(T=288,N=41)	Normal	5.0862	TCGA-AA-3697-11
COAD(T=288,N=41)	Normal	5.1339	TCGA-AA-3662-11
COAD(T=288,N=41)	Normal	4.8798	TCGA-A6-2675-11
COAD(T=288,N=41)	Normal	5.0427	TCGA-AA-3527-11
COAD(T=288,N=41)	Normal	5.1219	TCGA-A6-2683-11
COAD(T=288,N=41)	Normal	4.8694	TCGA-AA-3663-11
COAD(T=288,N=41)	Normal	5.1639	TCGA-A6-2685-11
COAD(T=288,N=41)	Normal	4.773	TCGA-AA-3713-11
COAD(T=288,N=41)	Normal	5.0409	TCGA-AA-3522-11
BRCA(T=1092,N=113)	Tumor	5.7041	TCGA-C8-A1HL-01
BRCA(T=1092,N=113)	Tumor	5.4832	TCGA-EW-A2FS-01
BRCA(T=1092,N=113)	Tumor	5.6364	TCGA-A2-A3XX-01
BRCA(T=1092,N=113)	Tumor	5.1235	TCGA-Z7-A8R5-01
BRCA(T=1092,N=113)	Tumor	5.8922	TCGA-B6-A0RL-01
BRCA(T=1092,N=113)	Tumor	5.4489	TCGA-E2-A2P6-01
BRCA(T=1092,N=113)	Tumor	5.3452	TCGA-AO-A1KT-01
BRCA(T=1092,N=113)	Tumor	4.865	TCGA-E9-A3HO-01
BRCA(T=1092,N=113)	Tumor	5.4216	TCGA-D8-A1XJ-01
BRCA(T=1092,N=113)	Tumor	6.0222	TCGA-AC-A2FK-01
BRCA(T=1092,N=113)	Tumor	5.9656	TCGA-E9-A1R4-01
BRCA(T=1092,N=113)	Tumor	5.7506	TCGA-LL-A740-01
BRCA(T=1092,N=113)	Tumor	5.7436	TCGA-BH-A0BZ-01
BRCA(T=1092,N=113)	Tumor	6.0702	TCGA-C8-A3M8-01
BRCA(T=1092,N=113)	Tumor	5.5339	TCGA-BH-A0BM-01
BRCA(T=1092,N=113)	Tumor	5.6739	TCGA-AN-A0XW-01
BRCA(T=1092,N=113)	Tumor	5.7877	TCGA-E2-A1LL-01
BRCA(T=1092,N=113)	Tumor	5.5568	TCGA-BH-A18K-01
BRCA(T=1092,N=113)	Tumor	5.3187	TCGA-BH-A28O-01
BRCA(T=1092,N=113)	Tumor	5.2769	TCGA-A7-A4SC-01
BRCA(T=1092,N=113)	Tumor	6.2619	TCGA-E9-A24A-01
BRCA(T=1092,N=113)	Tumor	5.6605	TCGA-AC-A6IV-01
BRCA(T=1092,N=113)	Tumor	5.5723	TCGA-B6-A400-01
BRCA(T=1092,N=113)	Tumor	5.6358	TCGA-A8-A096-01
BRCA(T=1092,N=113)	Tumor	4.5904	TCGA-E2-A1LH-01
BRCA(T=1092,N=113)	Tumor	5.6682	TCGA-B6-A0RH-01
BRCA(T=1092,N=113)	Tumor	5.9129	TCGA-A8-A07W-01
BRCA(T=1092,N=113)	Tumor	5.7334	TCGA-B6-A0X7-01
BRCA(T=1092,N=113)	Tumor	5.615	TCGA-EW-A1P0-01
BRCA(T=1092,N=113)	Tumor	5.522	TCGA-EW-A1PC-01
BRCA(T=1092,N=113)	Tumor	6.0328	TCGA-A7-A0CH-01
BRCA(T=1092,N=113)	Tumor	5.2342	TCGA-E9-A2JS-01
BRCA(T=1092,N=113)	Tumor	6.0255	TCGA-A2-A1G6-01
BRCA(T=1092,N=113)	Tumor	6.0023	TCGA-B6-A0WV-01
BRCA(T=1092,N=113)	Tumor	4.722	TCGA-UL-AAZ6-01
BRCA(T=1092,N=113)	Tumor	5.7801	TCGA-B6-A0RG-01
BRCA(T=1092,N=113)	Tumor	4.94585	TCGA-A7-A0DC-01
BRCA(T=1092,N=113)	Tumor	4.8202	TCGA-A2-A0CR-01
BRCA(T=1092,N=113)	Tumor	4.9982	TCGA-GM-A2DD-01
BRCA(T=1092,N=113)	Tumor	5.3896	TCGA-BH-A6R9-01
BRCA(T=1092,N=113)	Tumor	5.6571	TCGA-HN-A2OB-01
BRCA(T=1092,N=113)	Tumor	5.0484	TCGA-UU-A93S-01
BRCA(T=1092,N=113)	Tumor	6.1561	TCGA-AR-A24P-01
BRCA(T=1092,N=113)	Tumor	5.6393	TCGA-E9-A1N9-01
BRCA(T=1092,N=113)	Tumor	5.6548	TCGA-B6-A0I9-01
BRCA(T=1092,N=113)	Tumor	6.0862	TCGA-E2-A1L9-01
BRCA(T=1092,N=113)	Tumor	5.9191	TCGA-AC-A23H-01
BRCA(T=1092,N=113)	Tumor	5.711	TCGA-AR-A1AP-01
BRCA(T=1092,N=113)	Tumor	5.5653	TCGA-BH-A0H5-01
BRCA(T=1092,N=113)	Tumor	5.9665	TCGA-OK-A5Q2-01
BRCA(T=1092,N=113)	Tumor	4.8505	TCGA-BH-A0E6-01
BRCA(T=1092,N=113)	Tumor	7.2503	TCGA-D8-A1JA-01
BRCA(T=1092,N=113)	Tumor	6.611	TCGA-BH-A0BW-01
BRCA(T=1092,N=113)	Tumor	5.3356	TCGA-B6-A0WZ-01
BRCA(T=1092,N=113)	Tumor	5.7209	TCGA-C8-A135-01
BRCA(T=1092,N=113)	Tumor	5.7121	TCGA-BH-A0E2-01
BRCA(T=1092,N=113)	Tumor	6.0117	TCGA-BH-A0BJ-01
BRCA(T=1092,N=113)	Tumor	5.8001	TCGA-BH-A203-01
BRCA(T=1092,N=113)	Tumor	6.2011	TCGA-A2-A1G1-01
BRCA(T=1092,N=113)	Tumor	6.0978	TCGA-BH-A0C7-01
BRCA(T=1092,N=113)	Tumor	6.0202	TCGA-E2-A14X-01
BRCA(T=1092,N=113)	Tumor	5.6436	TCGA-BH-A8FZ-01
BRCA(T=1092,N=113)	Tumor	4.6899	TCGA-S3-AA17-01
BRCA(T=1092,N=113)	Tumor	6.6668	TCGA-AR-A1AR-01
BRCA(T=1092,N=113)	Tumor	6.3098	TCGA-D8-A13Z-01
BRCA(T=1092,N=113)	Tumor	5.4562	TCGA-A7-A6VX-01
BRCA(T=1092,N=113)	Tumor	5.9222	TCGA-AR-A255-01
BRCA(T=1092,N=113)	Tumor	6.3705	TCGA-AR-A1AT-01
BRCA(T=1092,N=113)	Tumor	5.9052	TCGA-A2-A0CU-01
BRCA(T=1092,N=113)	Tumor	5.7361	TCGA-BH-A0AZ-01
BRCA(T=1092,N=113)	Tumor	5.516	TCGA-E2-A1IH-01
BRCA(T=1092,N=113)	Tumor	5.3413	TCGA-BH-A18R-01
BRCA(T=1092,N=113)	Tumor	5.8961	TCGA-AC-A4ZE-01
BRCA(T=1092,N=113)	Tumor	5.0077	TCGA-B6-A0RS-01
BRCA(T=1092,N=113)	Tumor	6.3003	TCGA-AR-A24H-01
BRCA(T=1092,N=113)	Tumor	5.6473	TCGA-A8-A099-01
BRCA(T=1092,N=113)	Tumor	5.9766	TCGA-A8-A09R-01
BRCA(T=1092,N=113)	Tumor	5.6574	TCGA-EW-A6SC-01
BRCA(T=1092,N=113)	Tumor	5.8505	TCGA-D8-A1XC-01
BRCA(T=1092,N=113)	Tumor	5.7021	TCGA-EW-A1PE-01
BRCA(T=1092,N=113)	Tumor	3.0002	TCGA-E2-A1II-01
BRCA(T=1092,N=113)	Tumor	5.7184	TCGA-S3-AA14-01
BRCA(T=1092,N=113)	Tumor	5.6358	TCGA-A8-A09B-01
BRCA(T=1092,N=113)	Tumor	5.0295	TCGA-AR-A5QP-01
BRCA(T=1092,N=113)	Tumor	5.1704	TCGA-E9-A6HE-01
BRCA(T=1092,N=113)	Tumor	5.9593	TCGA-BH-A0HI-01
BRCA(T=1092,N=113)	Tumor	5.8605	TCGA-EW-A1P1-01
BRCA(T=1092,N=113)	Tumor	3.9728	TCGA-OL-A66P-01
BRCA(T=1092,N=113)	Tumor	5.8687	TCGA-A2-A1G4-01
BRCA(T=1092,N=113)	Tumor	6.398	TCGA-E2-A105-01
BRCA(T=1092,N=113)	Tumor	5.8235	TCGA-E2-A573-01
BRCA(T=1092,N=113)	Tumor	6.0646	TCGA-A2-A0EV-01
BRCA(T=1092,N=113)	Tumor	6	TCGA-A8-A08A-01
BRCA(T=1092,N=113)	Tumor	4.9824	TCGA-E9-A1RG-01
BRCA(T=1092,N=113)	Tumor	5.4172	TCGA-D8-A1XL-01
BRCA(T=1092,N=113)	Tumor	5.9148	TCGA-A2-A0ER-01
BRCA(T=1092,N=113)	Tumor	5.2138	TCGA-OL-A66K-01
BRCA(T=1092,N=113)	Tumor	5.1161	TCGA-EW-A1OX-01
BRCA(T=1092,N=113)	Tumor	5.5934	TCGA-S3-AA10-01
BRCA(T=1092,N=113)	Tumor	5.917	TCGA-A8-A0A9-01
BRCA(T=1092,N=113)	Tumor	5.9057	TCGA-BH-A1FB-01
BRCA(T=1092,N=113)	Tumor	6.1869	TCGA-A2-A04T-01
BRCA(T=1092,N=113)	Tumor	5.1591	TCGA-OL-A5S0-01
BRCA(T=1092,N=113)	Tumor	5.8007	TCGA-A8-A07J-01
BRCA(T=1092,N=113)	Tumor	6.1385	TCGA-E9-A229-01
BRCA(T=1092,N=113)	Tumor	5.8253	TCGA-A2-A0SX-01
BRCA(T=1092,N=113)	Tumor	5.3306	TCGA-BH-A0AW-01
BRCA(T=1092,N=113)	Tumor	5.9521	TCGA-BH-A2L8-01
BRCA(T=1092,N=113)	Tumor	5.4728	TCGA-BH-A0B6-01
BRCA(T=1092,N=113)	Tumor	4.523	TCGA-AO-A0JL-01
BRCA(T=1092,N=113)	Tumor	6.0934	TCGA-BH-A0BS-01
BRCA(T=1092,N=113)	Tumor	5.4689	TCGA-B6-A0IG-01
BRCA(T=1092,N=113)	Tumor	5.0036	TCGA-OL-A66L-01
BRCA(T=1092,N=113)	Tumor	6.0251	TCGA-BH-A0DO-01
BRCA(T=1092,N=113)	Tumor	5.3726	TCGA-LL-A73Y-01
BRCA(T=1092,N=113)	Tumor	4.9695	TCGA-BH-A0DK-01
BRCA(T=1092,N=113)	Tumor	6.1113	TCGA-BH-A0BG-01
BRCA(T=1092,N=113)	Tumor	6.4949	TCGA-A8-A06Z-01
BRCA(T=1092,N=113)	Tumor	6.2784	TCGA-AN-A0AT-01
BRCA(T=1092,N=113)	Tumor	5.7005	TCGA-E2-A14U-01
BRCA(T=1092,N=113)	Tumor	5.5996	TCGA-AR-A24Q-01
BRCA(T=1092,N=113)	Tumor	5.9227	TCGA-EW-A1P5-01
BRCA(T=1092,N=113)	Tumor	6.5458	TCGA-BH-A1FN-01
BRCA(T=1092,N=113)	Tumor	6.2205	TCGA-A7-A4SE-01
BRCA(T=1092,N=113)	Tumor	5.7115	TCGA-A1-A0SJ-01
BRCA(T=1092,N=113)	Tumor	5.6139	TCGA-E2-A570-01
BRCA(T=1092,N=113)	Tumor	6.1729	TCGA-BH-A201-01
BRCA(T=1092,N=113)	Tumor	5.4165	TCGA-A8-A09E-01
BRCA(T=1092,N=113)	Tumor	6.3544	TCGA-D8-A27V-01
BRCA(T=1092,N=113)	Tumor	5.7455	TCGA-E2-A14Y-01
BRCA(T=1092,N=113)	Tumor	5.5012	TCGA-MS-A51U-01
BRCA(T=1092,N=113)	Tumor	5.3356	TCGA-A8-A06Y-01
BRCA(T=1092,N=113)	Tumor	5.2936	TCGA-GI-A2C8-01
BRCA(T=1092,N=113)	Tumor	5.9941	TCGA-AR-A1AM-01
BRCA(T=1092,N=113)	Tumor	5.6823	TCGA-AN-A041-01
BRCA(T=1092,N=113)	Tumor	5.5027	TCGA-B6-A409-01
BRCA(T=1092,N=113)	Tumor	5.7304	TCGA-BH-A1EX-01
BRCA(T=1092,N=113)	Tumor	5.8074	TCGA-A7-A0CJ-01
BRCA(T=1092,N=113)	Tumor	6.1435	TCGA-BH-A0H0-01
BRCA(T=1092,N=113)	Tumor	5.4634	TCGA-LL-A5YO-01
BRCA(T=1092,N=113)	Tumor	5.8128	TCGA-AN-A0FW-01
BRCA(T=1092,N=113)	Tumor	5.332	TCGA-AC-A6IX-01
BRCA(T=1092,N=113)	Tumor	5.4611	TCGA-A2-A04Y-01
BRCA(T=1092,N=113)	Tumor	6.4846	TCGA-E2-A156-01
BRCA(T=1092,N=113)	Tumor	5.9582	TCGA-AR-A24R-01
BRCA(T=1092,N=113)	Tumor	6.0231	TCGA-D8-A1JP-01
BRCA(T=1092,N=113)	Tumor	5.6308	TCGA-E2-A1IK-01
BRCA(T=1092,N=113)	Tumor	5.9923	TCGA-AN-A0FS-01
BRCA(T=1092,N=113)	Tumor	4.7426	TCGA-AC-A3TM-01
BRCA(T=1092,N=113)	Tumor	5.745	TCGA-C8-A12K-01
BRCA(T=1092,N=113)	Tumor	5.3896	TCGA-AR-A2LE-01
BRCA(T=1092,N=113)	Tumor	4.6288	TCGA-BH-A0HK-01
BRCA(T=1092,N=113)	Tumor	5.8184	TCGA-AR-A250-01
BRCA(T=1092,N=113)	Tumor	5.6197	TCGA-D8-A1JG-01
BRCA(T=1092,N=113)	Tumor	5.6969	TCGA-C8-A134-01
BRCA(T=1092,N=113)	Tumor	6.052	TCGA-AN-A0FX-01
BRCA(T=1092,N=113)	Tumor	4.8167	TCGA-AC-A62V-01
BRCA(T=1092,N=113)	Tumor	5.4276	TCGA-GM-A3XN-01
BRCA(T=1092,N=113)	Tumor	5.6904	TCGA-C8-A275-01
BRCA(T=1092,N=113)	Tumor	5.3442	TCGA-AO-A129-01
BRCA(T=1092,N=113)	Tumor	6.0374	TCGA-BH-A1F8-01
BRCA(T=1092,N=113)	Tumor	5.2769	TCGA-D8-A1JK-01
BRCA(T=1092,N=113)	Tumor	4.8827	TCGA-A8-A08X-01
BRCA(T=1092,N=113)	Tumor	5.7055	TCGA-AR-A2LN-01
BRCA(T=1092,N=113)	Tumor	5.8215	TCGA-A8-A09A-01
BRCA(T=1092,N=113)	Tumor	5.6047	TCGA-E2-A1IJ-01
BRCA(T=1092,N=113)	Tumor	6.5583	TCGA-A8-A08O-01
BRCA(T=1092,N=113)	Tumor	5.5826	TCGA-A2-A4RY-01
BRCA(T=1092,N=113)	Tumor	5.6542	TCGA-A2-A0SY-01
BRCA(T=1092,N=113)	Tumor	5.523	TCGA-AC-A8OP-01
BRCA(T=1092,N=113)	Tumor	5.8704	TCGA-EW-A1PA-01
BRCA(T=1092,N=113)	Tumor	5.2296	TCGA-AO-A126-01
BRCA(T=1092,N=113)	Tumor	5.0532	TCGA-AO-A0J6-01
BRCA(T=1092,N=113)	Tumor	4.3618	TCGA-EW-A6SB-01
BRCA(T=1092,N=113)	Tumor	5.9803	TCGA-EW-A2FV-01
BRCA(T=1092,N=113)	Tumor	5.1077	TCGA-AO-A03R-01
BRCA(T=1092,N=113)	Tumor	5.8316	TCGA-E9-A54X-01
BRCA(T=1092,N=113)	Tumor	3.8421	TCGA-AO-A0JB-01
BRCA(T=1092,N=113)	Tumor	5.5531	TCGA-AC-A3W5-01
BRCA(T=1092,N=113)	Tumor	4.97943	TCGA-A7-A13G-01
BRCA(T=1092,N=113)	Tumor	6.1332	TCGA-AR-A1AS-01
BRCA(T=1092,N=113)	Tumor	5.6361	TCGA-C8-A1HJ-01
BRCA(T=1092,N=113)	Tumor	5.4108	TCGA-D8-A1Y1-01
BRCA(T=1092,N=113)	Tumor	5.5512	TCGA-BH-A0DD-01
BRCA(T=1092,N=113)	Tumor	5.0798	TCGA-A2-A0EN-01
BRCA(T=1092,N=113)	Tumor	6.348	TCGA-E9-A1R2-01
BRCA(T=1092,N=113)	Tumor	6.3745	TCGA-A8-A08L-01
BRCA(T=1092,N=113)	Tumor	5.3709	TCGA-A7-A3RF-01
BRCA(T=1092,N=113)	Tumor	6.1388	TCGA-A2-A0D4-01
BRCA(T=1092,N=113)	Tumor	5.6314	TCGA-EW-A1IW-01
BRCA(T=1092,N=113)	Tumor	6.3384	TCGA-AO-A03M-01
BRCA(T=1092,N=113)	Tumor	5.9035	TCGA-B6-A0IQ-01
BRCA(T=1092,N=113)	Tumor	6.6948	TCGA-BH-A1EW-01
BRCA(T=1092,N=113)	Tumor	5.505	TCGA-BH-A1FG-01
BRCA(T=1092,N=113)	Tumor	5.9407	TCGA-AR-A0TS-01
BRCA(T=1092,N=113)	Tumor	6.3744	TCGA-A2-A0CM-01
BRCA(T=1092,N=113)	Tumor	5.9414	TCGA-A8-A06X-01
BRCA(T=1092,N=113)	Tumor	5.2843	TCGA-D8-A140-01
BRCA(T=1092,N=113)	Tumor	5.8304	TCGA-E9-A1R6-01
BRCA(T=1092,N=113)	Tumor	5.1899	TCGA-A2-A0CZ-01
BRCA(T=1092,N=113)	Tumor	6.0616	TCGA-BH-A1FE-01
BRCA(T=1092,N=113)	Tumor	5.5053	TCGA-AN-A0XS-01
BRCA(T=1092,N=113)	Tumor	5.3096	TCGA-A2-A04Q-01
BRCA(T=1092,N=113)	Tumor	4.2684	TCGA-WT-AB41-01
BRCA(T=1092,N=113)	Tumor	5.5441	TCGA-BH-A0BV-01
BRCA(T=1092,N=113)	Tumor	5.1073	TCGA-AC-A5XS-01
BRCA(T=1092,N=113)	Tumor	6.0438	TCGA-E2-A109-01
BRCA(T=1092,N=113)	Tumor	5.9582	TCGA-B6-A1KF-01
BRCA(T=1092,N=113)	Tumor	6.5286	TCGA-BH-A1FL-01
BRCA(T=1092,N=113)	Tumor	5.3498	TCGA-E9-A1NI-01
BRCA(T=1092,N=113)	Tumor	6.0661	TCGA-A8-A07R-01
BRCA(T=1092,N=113)	Tumor	5.0989	TCGA-AN-A03Y-01
BRCA(T=1092,N=113)	Tumor	5.899	TCGA-BH-A0C1-01
BRCA(T=1092,N=113)	Tumor	6.0383	TCGA-BH-A1FH-01
BRCA(T=1092,N=113)	Tumor	5.0135	TCGA-E2-A572-01
BRCA(T=1092,N=113)	Tumor	5.5164	TCGA-A8-A08H-01
BRCA(T=1092,N=113)	Tumor	5.1023	TCGA-JL-A3YW-01
BRCA(T=1092,N=113)	Tumor	5.3064	TCGA-AN-A0XN-01
BRCA(T=1092,N=113)	Tumor	6.2981	TCGA-A1-A0SK-01
BRCA(T=1092,N=113)	Tumor	5.3427	TCGA-AO-A125-01
BRCA(T=1092,N=113)	Tumor	5.1081	TCGA-PE-A5DC-01
BRCA(T=1092,N=113)	Tumor	4.1335	TCGA-E9-A3X8-01
BRCA(T=1092,N=113)	Tumor	6.1219	TCGA-BH-A0AU-01
BRCA(T=1092,N=113)	Tumor	5.0917	TCGA-GM-A2DB-01
BRCA(T=1092,N=113)	Tumor	5.9308	TCGA-E9-A244-01
BRCA(T=1092,N=113)	Tumor	6.2978	TCGA-A8-A0AB-01
BRCA(T=1092,N=113)	Tumor	4.8243	TCGA-A2-A3XV-01
BRCA(T=1092,N=113)	Tumor	5.6519	TCGA-AN-A04A-01
BRCA(T=1092,N=113)	Tumor	4.7939	TCGA-E2-A14O-01
BRCA(T=1092,N=113)	Tumor	6.1208	TCGA-A2-A0T7-01
BRCA(T=1092,N=113)	Tumor	6.1031	TCGA-A7-A0D9-01
BRCA(T=1092,N=113)	Tumor	5.5223	TCGA-GM-A3XL-01
BRCA(T=1092,N=113)	Tumor	5.599	TCGA-AO-A0JJ-01
BRCA(T=1092,N=113)	Tumor	5.5756	TCGA-A2-A0CV-01
BRCA(T=1092,N=113)	Tumor	5.569	TCGA-AN-A046-01
BRCA(T=1092,N=113)	Tumor	5.9784	TCGA-D8-A1X6-01
BRCA(T=1092,N=113)	Tumor	5.4246	TCGA-EW-A3U0-01
BRCA(T=1092,N=113)	Tumor	5.9432	TCGA-AO-A0JF-01
BRCA(T=1092,N=113)	Tumor	5.425	TCGA-A2-A0T0-01
BRCA(T=1092,N=113)	Tumor	5.8719	TCGA-BH-A0EA-01
BRCA(T=1092,N=113)	Tumor	6.5512	TCGA-D8-A147-01
BRCA(T=1092,N=113)	Tumor	4.0118	TCGA-E9-A54Y-01
BRCA(T=1092,N=113)	Tumor	4.5129	TCGA-LL-A5YN-01
BRCA(T=1092,N=113)	Tumor	5.9584	TCGA-C8-A26Y-01
BRCA(T=1092,N=113)	Tumor	5.347	TCGA-AN-A0FJ-01
BRCA(T=1092,N=113)	Tumor	5.085	TCGA-BH-A1EV-01
BRCA(T=1092,N=113)	Tumor	6.4222	TCGA-AO-A03V-01
BRCA(T=1092,N=113)	Tumor	6.1146	TCGA-B6-A0IK-01
BRCA(T=1092,N=113)	Tumor	5.7391	TCGA-E2-A15E-01
BRCA(T=1092,N=113)	Tumor	6.0451	TCGA-E2-A15D-01
BRCA(T=1092,N=113)	Tumor	6.1783	TCGA-E9-A1RB-01
BRCA(T=1092,N=113)	Tumor	4.8675	TCGA-AO-A1KR-01
BRCA(T=1092,N=113)	Tumor	5.897	TCGA-BH-A18H-01
BRCA(T=1092,N=113)	Tumor	5.5043	TCGA-BH-A0HF-01
BRCA(T=1092,N=113)	Tumor	5.9308	TCGA-C8-A12M-01
BRCA(T=1092,N=113)	Tumor	6.332	TCGA-C8-A26V-01
BRCA(T=1092,N=113)	Tumor	5.8545	TCGA-B6-A1KN-01
BRCA(T=1092,N=113)	Tumor	5.3948	TCGA-A7-A4SA-01
BRCA(T=1092,N=113)	Tumor	6.7916	TCGA-E2-A15S-01
BRCA(T=1092,N=113)	Tumor	5.9355	TCGA-E9-A1RI-01
BRCA(T=1092,N=113)	Tumor	5.8179	TCGA-GM-A2DI-01
BRCA(T=1092,N=113)	Tumor	5.8053	TCGA-A8-A09T-01
BRCA(T=1092,N=113)	Tumor	5.6804	TCGA-D8-A27T-01
BRCA(T=1092,N=113)	Tumor	5.7209	TCGA-C8-A278-01
BRCA(T=1092,N=113)	Tumor	5.3716	TCGA-A8-A09C-01
BRCA(T=1092,N=113)	Tumor	5.8902	TCGA-BH-A18L-01
BRCA(T=1092,N=113)	Tumor	5.6068	TCGA-GM-A2DK-01
BRCA(T=1092,N=113)	Tumor	5.2415	TCGA-E9-A22A-01
BRCA(T=1092,N=113)	Tumor	5.5189	TCGA-AC-A3YJ-01
BRCA(T=1092,N=113)	Tumor	5.4223	TCGA-AR-A2LO-01
BRCA(T=1092,N=113)	Tumor	6.1924	TCGA-AC-A23C-01
BRCA(T=1092,N=113)	Tumor	6.2677	TCGA-D8-A1XM-01
BRCA(T=1092,N=113)	Tumor	5.859	TCGA-BH-A1EU-01
BRCA(T=1092,N=113)	Tumor	4.7597	TCGA-PE-A5DD-01
BRCA(T=1092,N=113)	Tumor	4.4784	TCGA-WT-AB44-01
BRCA(T=1092,N=113)	Tumor	5.5352	TCGA-C8-A8HR-01
BRCA(T=1092,N=113)	Tumor	6.4172	TCGA-A2-A0YG-01
BRCA(T=1092,N=113)	Tumor	5.9653	TCGA-A8-A09G-01
BRCA(T=1092,N=113)	Tumor	6.1999	TCGA-EW-A6SA-01
BRCA(T=1092,N=113)	Tumor	4.7555	TCGA-AC-A8OQ-01
BRCA(T=1092,N=113)	Tumor	6.344	TCGA-A1-A0SO-01
BRCA(T=1092,N=113)	Tumor	6.1424	TCGA-E2-A10B-01
BRCA(T=1092,N=113)	Tumor	5.9688	TCGA-D8-A1XA-01
BRCA(T=1092,N=113)	Tumor	5.0816	TCGA-AO-A1KQ-01
BRCA(T=1092,N=113)	Tumor	5.6471	TCGA-A8-A0A6-01
BRCA(T=1092,N=113)	Tumor	5.4683	TCGA-AQ-A04J-01
BRCA(T=1092,N=113)	Tumor	6.0451	TCGA-BH-A0W4-01
BRCA(T=1092,N=113)	Tumor	5.3558	TCGA-D8-A1X5-01
BRCA(T=1092,N=113)	Tumor	5.4179	TCGA-GM-A3XG-01
BRCA(T=1092,N=113)	Tumor	5.425	TCGA-A2-A4RW-01
BRCA(T=1092,N=113)	Tumor	5.3352	TCGA-D8-A1XV-01
BRCA(T=1092,N=113)	Tumor	5.5488	TCGA-D8-A13Y-01
BRCA(T=1092,N=113)	Tumor	7.012	TCGA-AR-A0TU-01
BRCA(T=1092,N=113)	Tumor	5.6999	TCGA-BH-A0B0-01
BRCA(T=1092,N=113)	Tumor	6.2908	TCGA-E2-A15P-01
BRCA(T=1092,N=113)	Tumor	5.8143	TCGA-D8-A1JN-01
BRCA(T=1092,N=113)	Tumor	5.2828	TCGA-BH-A0B8-01
BRCA(T=1092,N=113)	Tumor	6.2515	TCGA-E9-A1RD-01
BRCA(T=1092,N=113)	Tumor	5.9177	TCGA-AC-A2FG-01
BRCA(T=1092,N=113)	Tumor	5.8146	TCGA-A2-A0ET-01
BRCA(T=1092,N=113)	Tumor	5.6809	TCGA-E2-A15R-01
BRCA(T=1092,N=113)	Tumor	6.0257	TCGA-A2-A3KD-01
BRCA(T=1092,N=113)	Tumor	5.8528	TCGA-E9-A1NG-01
BRCA(T=1092,N=113)	Tumor	5.9917	TCGA-AC-A6NO-01
BRCA(T=1092,N=113)	Tumor	5.4842	TCGA-A8-A08J-01
BRCA(T=1092,N=113)	Tumor	5.4627	TCGA-A2-A0CO-01
BRCA(T=1092,N=113)	Tumor	6.0427	TCGA-AN-A0FZ-01
BRCA(T=1092,N=113)	Tumor	6.1347	TCGA-A2-A0YD-01
BRCA(T=1092,N=113)	Tumor	6.0479	TCGA-EW-A1J2-01
BRCA(T=1092,N=113)	Tumor	5.6935	TCGA-C8-A12N-01
BRCA(T=1092,N=113)	Tumor	5.9141	TCGA-A2-A25F-01
BRCA(T=1092,N=113)	Tumor	5.9246	TCGA-A8-A0A1-01
BRCA(T=1092,N=113)	Tumor	6.0418	TCGA-D8-A27E-01
BRCA(T=1092,N=113)	Tumor	5.6153	TCGA-EW-A1IZ-01
BRCA(T=1092,N=113)	Tumor	5.2754	TCGA-B6-A0IB-01
BRCA(T=1092,N=113)	Tumor	6.2058	TCGA-A8-A08Z-01
BRCA(T=1092,N=113)	Tumor	3.86329	TCGA-AC-A3QQ-01
BRCA(T=1092,N=113)	Tumor	6.5018	TCGA-E2-A15T-01
BRCA(T=1092,N=113)	Tumor	5.8736	TCGA-BH-A0BC-01
BRCA(T=1092,N=113)	Tumor	5.6588	TCGA-AR-A0TV-01
BRCA(T=1092,N=113)	Tumor	5.639	TCGA-E2-A154-01
BRCA(T=1092,N=113)	Tumor	4.7285	TCGA-GM-A4E0-01
BRCA(T=1092,N=113)	Tumor	6.4089	TCGA-AO-A124-01
BRCA(T=1092,N=113)	Tumor	5.6352	TCGA-S3-A6ZF-01
BRCA(T=1092,N=113)	Tumor	5.6189	TCGA-A8-A09D-01
BRCA(T=1092,N=113)	Tumor	6.0398	TCGA-AN-A0XO-01
BRCA(T=1092,N=113)	Tumor	5.9635	TCGA-BH-A0DQ-01
BRCA(T=1092,N=113)	Tumor	4.7159	TCGA-A2-A4S3-01
BRCA(T=1092,N=113)	Tumor	5.8553	TCGA-A2-A0D1-01
BRCA(T=1092,N=113)	Tumor	5.7908	TCGA-AO-A0J3-01
BRCA(T=1092,N=113)	Tumor	5.2319	TCGA-A2-A0ST-01
BRCA(T=1092,N=113)	Tumor	5.2958	TCGA-E9-A1RE-01
BRCA(T=1092,N=113)	Tumor	6.0334	TCGA-A2-A25A-01
BRCA(T=1092,N=113)	Tumor	6.5189	TCGA-C8-A1HK-01
BRCA(T=1092,N=113)	Tumor	6.5967	TCGA-AR-A0TR-01
BRCA(T=1092,N=113)	Tumor	5.8709	TCGA-AC-A2B8-01
BRCA(T=1092,N=113)	Tumor	5.5432	TCGA-E2-A1LG-01
BRCA(T=1092,N=113)	Tumor	5.0798	TCGA-A7-A6VW-01
BRCA(T=1092,N=113)	Tumor	5.8187	TCGA-AC-A3W7-01
BRCA(T=1092,N=113)	Tumor	5.4598	TCGA-E2-A1LK-01
BRCA(T=1092,N=113)	Tumor	5.947	TCGA-B6-A0RT-01
BRCA(T=1092,N=113)	Tumor	5.7939	TCGA-BH-A0HB-01
BRCA(T=1092,N=113)	Tumor	5.2122	TCGA-C8-A3M7-01
BRCA(T=1092,N=113)	Tumor	5.3896	TCGA-D8-A1Y3-01
BRCA(T=1092,N=113)	Tumor	5.9996	TCGA-A8-A07C-01
BRCA(T=1092,N=113)	Tumor	5.5702	TCGA-A8-A06U-01
BRCA(T=1092,N=113)	Tumor	5.6588	TCGA-GI-A2C9-01
BRCA(T=1092,N=113)	Tumor	5.0189	TCGA-D8-A73W-01
BRCA(T=1092,N=113)	Tumor	5.7903	TCGA-E9-A245-01
BRCA(T=1092,N=113)	Tumor	5.9711	TCGA-B6-A0X0-01
BRCA(T=1092,N=113)	Tumor	6.1104	TCGA-A8-A06Q-01
BRCA(T=1092,N=113)	Tumor	5.8334	TCGA-E9-A1R0-01
BRCA(T=1092,N=113)	Tumor	5.5883	TCGA-B6-A0RO-01
BRCA(T=1092,N=113)	Tumor	5.6109	TCGA-E9-A1NA-01
BRCA(T=1092,N=113)	Tumor	4.958	TCGA-BH-A0DZ-01
BRCA(T=1092,N=113)	Tumor	5.9962	TCGA-AN-A0XP-01
BRCA(T=1092,N=113)	Tumor	6.0579	TCGA-EW-A6S9-01
BRCA(T=1092,N=113)	Tumor	4.7877	TCGA-AQ-A54O-01
BRCA(T=1092,N=113)	Tumor	6.4671	TCGA-BH-A0WA-01
BRCA(T=1092,N=113)	Tumor	4.9718	TCGA-BH-AB28-01
BRCA(T=1092,N=113)	Tumor	6.3752	TCGA-A8-A09N-01
BRCA(T=1092,N=113)	Tumor	5.5574	TCGA-E2-A15A-01
BRCA(T=1092,N=113)	Tumor	5.365	TCGA-E9-A2JT-01
BRCA(T=1092,N=113)	Tumor	5.7035	TCGA-BH-A0HQ-01
BRCA(T=1092,N=113)	Tumor	5.9091	TCGA-E2-A3DX-01
BRCA(T=1092,N=113)	Tumor	6.0499	TCGA-E2-A1L6-01
BRCA(T=1092,N=113)	Tumor	5.0032	TCGA-B6-A0I2-01
BRCA(T=1092,N=113)	Tumor	5.7277	TCGA-D8-A73X-01
BRCA(T=1092,N=113)	Tumor	5.9006	TCGA-A8-A084-01
BRCA(T=1092,N=113)	Tumor	5.3266	TCGA-A7-A2KD-01
BRCA(T=1092,N=113)	Tumor	5.7957	TCGA-AR-A252-01
BRCA(T=1092,N=113)	Tumor	5.7658	TCGA-AR-A24L-01
BRCA(T=1092,N=113)	Tumor	5.8743	TCGA-AN-A0XR-01
BRCA(T=1092,N=113)	Tumor	6.1085	TCGA-BH-A18V-01
BRCA(T=1092,N=113)	Tumor	5.8545	TCGA-B6-A0WY-01
BRCA(T=1092,N=113)	Tumor	4.8783	TCGA-EW-A423-01
[truncated: 6,587 more rows]

## Sheet: figure1B
	Group	Expression	SampleName
GBM(T=153,N=1157)	Tumor	5.6739	TCGA-19-1787-01
GBM(T=153,N=1157)	Tumor	5.2525	TCGA-06-5412-01
GBM(T=153,N=1157)	Tumor	5.366	TCGA-16-0846-01
GBM(T=153,N=1157)	Tumor	5.4631	TCGA-12-5299-01
GBM(T=153,N=1157)	Tumor	5.2627	TCGA-06-2561-01
GBM(T=153,N=1157)	Tumor	4.849	TCGA-06-0132-01
GBM(T=153,N=1157)	Tumor	5.4938	TCGA-26-5136-01
GBM(T=153,N=1157)	Tumor	5.4989	TCGA-27-2521-01
GBM(T=153,N=1157)	Tumor	5.6753	TCGA-19-2629-01
GBM(T=153,N=1157)	Tumor	5.0777	TCGA-06-0238-01
GBM(T=153,N=1157)	Tumor	4.5311	TCGA-06-0749-01
GBM(T=153,N=1157)	Tumor	5.8217	TCGA-06-0174-01
GBM(T=153,N=1157)	Tumor	5.36	TCGA-06-5414-01
GBM(T=153,N=1157)	Tumor	5.7049	TCGA-28-5207-01
GBM(T=153,N=1157)	Tumor	4.9677	TCGA-06-5410-01
GBM(T=153,N=1157)	Tumor	5.2969	TCGA-06-0747-01
GBM(T=153,N=1157)	Tumor	4.9379	TCGA-28-2513-01
GBM(T=153,N=1157)	Tumor	5.5072	TCGA-76-4927-01
GBM(T=153,N=1157)	Tumor	5.1851	TCGA-06-0645-01
GBM(T=153,N=1157)	Tumor	4.8665	TCGA-06-2565-01
GBM(T=153,N=1157)	Tumor	5.7007	TCGA-06-0130-01
GBM(T=153,N=1157)	Tumor	5.0135	TCGA-06-0750-01
GBM(T=153,N=1157)	Tumor	4.9782	TCGA-27-1831-01
GBM(T=153,N=1157)	Tumor	5.5537	TCGA-06-5416-01
GBM(T=153,N=1157)	Tumor	4.8905	TCGA-06-0141-01
GBM(T=153,N=1157)	Tumor	5.7082	TCGA-06-0125-01
GBM(T=153,N=1157)	Tumor	5.7514	TCGA-76-4925-01
GBM(T=153,N=1157)	Tumor	4.7307	TCGA-76-4932-01
GBM(T=153,N=1157)	Tumor	5.1086	TCGA-28-2510-01
GBM(T=153,N=1157)	Tumor	4.7976	TCGA-06-0743-01
GBM(T=153,N=1157)	Tumor	6.1065	TCGA-14-1034-01
GBM(T=153,N=1157)	Tumor	5.1938	TCGA-06-0184-01
GBM(T=153,N=1157)	Tumor	4.6742	TCGA-12-3652-01
GBM(T=153,N=1157)	Tumor	5.4443	TCGA-26-5132-01
GBM(T=153,N=1157)	Tumor	5.5286	TCGA-32-1970-01
GBM(T=153,N=1157)	Tumor	4.7555	TCGA-06-0219-01
GBM(T=153,N=1157)	Tumor	5.3726	TCGA-14-0787-01
GBM(T=153,N=1157)	Tumor	5.6758	TCGA-06-0190-01
GBM(T=153,N=1157)	Tumor	5.0343	TCGA-26-5135-01
GBM(T=153,N=1157)	Tumor	5.7469	TCGA-76-4931-01
GBM(T=153,N=1157)	Tumor	4.7981	TCGA-41-3915-01
GBM(T=153,N=1157)	Tumor	5.104	TCGA-06-0649-01
GBM(T=153,N=1157)	Tumor	5.5451	TCGA-12-0618-01
GBM(T=153,N=1157)	Tumor	5.31	TCGA-27-2524-01
GBM(T=153,N=1157)	Tumor	5.5414	TCGA-28-1753-01
GBM(T=153,N=1157)	Tumor	5.1014	TCGA-12-5295-01
GBM(T=153,N=1157)	Tumor	5.7318	TCGA-27-2523-01
GBM(T=153,N=1157)	Tumor	5.6639	TCGA-06-2569-01
GBM(T=153,N=1157)	Tumor	5.5201	TCGA-27-1830-01
GBM(T=153,N=1157)	Tumor	5.5589	TCGA-06-2559-01
GBM(T=153,N=1157)	Tumor	4.7704	TCGA-27-2526-01
GBM(T=153,N=1157)	Tumor	6.0175	TCGA-06-5856-01
GBM(T=153,N=1157)	Tumor	4.7274	TCGA-26-1442-01
GBM(T=153,N=1157)	Tumor	4.3378	TCGA-06-5418-01
GBM(T=153,N=1157)	Tumor	5.5817	TCGA-26-5139-01
GBM(T=153,N=1157)	Tumor	5.4676	TCGA-06-5417-01
GBM(T=153,N=1157)	Tumor	3.2481	TCGA-26-5134-01
GBM(T=153,N=1157)	Tumor	5.8387	TCGA-06-5413-01
GBM(T=153,N=1157)	Tumor	5.845	TCGA-76-4929-01
GBM(T=153,N=1157)	Tumor	5.4479	TCGA-06-0646-01
GBM(T=153,N=1157)	Tumor	5.2138	TCGA-12-3650-01
GBM(T=153,N=1157)	Tumor	4.8768	TCGA-19-2620-01
GBM(T=153,N=1157)	Tumor	4.8704	TCGA-28-5213-01
GBM(T=153,N=1157)	Tumor	4.652	TCGA-06-0138-01
GBM(T=153,N=1157)	Tumor	5.2052	TCGA-06-5415-01
GBM(T=153,N=1157)	Tumor	4.7291	TCGA-06-0139-01
GBM(T=153,N=1157)	Tumor	5.195	TCGA-02-0047-01
GBM(T=153,N=1157)	Tumor	5.3712	TCGA-14-0789-01
GBM(T=153,N=1157)	Tumor	5.291	TCGA-12-0616-01
GBM(T=153,N=1157)	Tumor	4.9016	TCGA-32-1982-01
GBM(T=153,N=1157)	Tumor	5.3785	TCGA-28-5220-01
GBM(T=153,N=1157)	Tumor	5.1006	TCGA-14-0817-01
GBM(T=153,N=1157)	Tumor	4.6341	TCGA-12-1597-01
GBM(T=153,N=1157)	Tumor	5.5744	TCGA-06-2570-01
GBM(T=153,N=1157)	Tumor	5.58781	TCGA-06-0211-01
GBM(T=153,N=1157)	Tumor	5.8689	TCGA-02-2483-01
GBM(T=153,N=1157)	Tumor	5.44713	TCGA-06-0156-01
GBM(T=153,N=1157)	Tumor	5.3245	TCGA-27-1837-01
GBM(T=153,N=1157)	Tumor	5.7323	TCGA-28-5204-01
GBM(T=153,N=1157)	Tumor	5.3284	TCGA-32-5222-01
GBM(T=153,N=1157)	Tumor	6.1277	TCGA-28-5209-01
GBM(T=153,N=1157)	Tumor	5.3858	TCGA-27-2519-01
GBM(T=153,N=1157)	Tumor	5.433	TCGA-14-0790-01
GBM(T=153,N=1157)	Tumor	6.1367	TCGA-12-0821-01
GBM(T=153,N=1157)	Tumor	5.1186	TCGA-19-2619-01
GBM(T=153,N=1157)	Tumor	5.332	TCGA-27-1835-01
GBM(T=153,N=1157)	Tumor	5.8435	TCGA-12-0619-01
GBM(T=153,N=1157)	Tumor	4.6531	TCGA-06-0168-01
GBM(T=153,N=1157)	Tumor	5.4057	TCGA-27-2528-01
GBM(T=153,N=1157)	Tumor	5.7372	TCGA-28-5215-01
GBM(T=153,N=1157)	Tumor	5.7049	TCGA-28-5218-01
GBM(T=153,N=1157)	Tumor	5.5668	TCGA-14-1825-01
GBM(T=153,N=1157)	Tumor	5.8349	TCGA-06-0129-01
GBM(T=153,N=1157)	Tumor	5.7637	TCGA-06-5859-01
GBM(T=153,N=1157)	Tumor	5.2739	TCGA-28-1747-01
GBM(T=153,N=1157)	Tumor	5.1198	TCGA-28-2499-01
GBM(T=153,N=1157)	Tumor	5.1623	TCGA-32-1980-01
GBM(T=153,N=1157)	Tumor	5.5173	TCGA-06-2564-01
GBM(T=153,N=1157)	Tumor	5.9122	TCGA-06-5408-01
GBM(T=153,N=1157)	Tumor	5.1534	TCGA-27-1832-01
GBM(T=153,N=1157)	Tumor	4.7383	TCGA-14-1829-01
GBM(T=153,N=1157)	Tumor	5.2423	TCGA-32-2615-01
GBM(T=153,N=1157)	Tumor	5.2262	TCGA-06-0158-01
GBM(T=153,N=1157)	Tumor	5.7608	TCGA-28-5216-01
GBM(T=153,N=1157)	Tumor	5.0683	TCGA-41-2572-01
GBM(T=153,N=1157)	Tumor	5.1514	TCGA-02-0055-01
GBM(T=153,N=1157)	Tumor	5.5252	TCGA-32-2634-01
GBM(T=153,N=1157)	Tumor	5.172	TCGA-06-5411-01
GBM(T=153,N=1157)	Tumor	4.9677	TCGA-06-0744-01
GBM(T=153,N=1157)	Tumor	5.4009	TCGA-76-4928-01
GBM(T=153,N=1157)	Tumor	5.4954	TCGA-06-0644-01
GBM(T=153,N=1157)	Tumor	5.5043	TCGA-14-0871-01
GBM(T=153,N=1157)	Tumor	5.8992	TCGA-08-0386-01
GBM(T=153,N=1157)	Tumor	5.2631	TCGA-32-2632-01
GBM(T=153,N=1157)	Tumor	5.2631	TCGA-06-0882-01
GBM(T=153,N=1157)	Tumor	5.1543	TCGA-41-4097-01
GBM(T=153,N=1157)	Tumor	5.1301	TCGA-16-1045-01
GBM(T=153,N=1157)	Tumor	5.7589	TCGA-19-2625-01
GBM(T=153,N=1157)	Tumor	5.306	TCGA-27-1834-01
GBM(T=153,N=1157)	Tumor	4.8465	TCGA-41-2571-01
GBM(T=153,N=1157)	Tumor	5.4077	TCGA-19-4065-01
GBM(T=153,N=1157)	Tumor	4.9472	TCGA-14-0781-01
GBM(T=153,N=1157)	Tumor	5.478	TCGA-06-0157-01
GBM(T=153,N=1157)	Tumor	5.5429	TCGA-12-3653-01
GBM(T=153,N=1157)	Tumor	5.4938	TCGA-76-4926-01
GBM(T=153,N=1157)	Tumor	5.8871	TCGA-26-5133-01
GBM(T=153,N=1157)	Tumor	4.7814	TCGA-06-2562-01
GBM(T=153,N=1157)	Tumor	5.9206	TCGA-41-5651-01
GBM(T=153,N=1157)	Tumor	5.4423	TCGA-06-0210-01
GBM(T=153,N=1157)	Tumor	5.5877	TCGA-19-2624-01
GBM(T=153,N=1157)	Tumor	6.2209	TCGA-19-5960-01
GBM(T=153,N=1157)	Tumor	5.5148	TCGA-06-0686-01
GBM(T=153,N=1157)	Tumor	5.3544	TCGA-06-2563-01
GBM(T=153,N=1157)	Tumor	5.4861	TCGA-15-1444-01
GBM(T=153,N=1157)	Tumor	3.7149	TCGA-32-4213-01
GBM(T=153,N=1157)	Tumor	5.4572	TCGA-15-0742-01
GBM(T=153,N=1157)	Tumor	5.8866	TCGA-06-0187-01
GBM(T=153,N=1157)	Tumor	4.9468	TCGA-19-1390-01
GBM(T=153,N=1157)	Tumor	5.5913	TCGA-06-2557-01
GBM(T=153,N=1157)	Tumor	5.9239	TCGA-06-0878-01
GBM(T=153,N=1157)	Tumor	5.5179	TCGA-06-2567-01
GBM(T=153,N=1157)	Tumor	5.5255	TCGA-32-2616-01
GBM(T=153,N=1157)	Tumor	5.8202	TCGA-28-5208-01
GBM(T=153,N=1157)	Tumor	5.4973	TCGA-28-2514-01
GBM(T=153,N=1157)	Tumor	5.4719	TCGA-06-1804-01
GBM(T=153,N=1157)	Tumor	5.1441	TCGA-14-2554-01
GBM(T=153,N=1157)	Tumor	5.6265	TCGA-02-2485-01
GBM(T=153,N=1157)	Tumor	5.6622	TCGA-06-5858-01
GBM(T=153,N=1157)	Tumor	4.7704	TCGA-06-0178-01
GBM(T=153,N=1157)	Tumor	5.0597	TCGA-14-1823-01
GBM(T=153,N=1157)	Tumor	5.5973	TCGA-28-2509-01
GBM(T=153,N=1157)	Tumor	5.5104	TCGA-06-2558-01
GBM(T=153,N=1157)	Tumor	4.935	TCGA-06-0745-01
GBM(T=153,N=1157)	Normal	3.4596	GTEX-13QIC-0011-R1a-SM-5O9CJ
GBM(T=153,N=1157)	Normal	4.3611	GTEX-N7MS-2526-SM-26GMA
GBM(T=153,N=1157)	Normal	3.3492	GTEX-N7MS-2526-SM-26GMR
GBM(T=153,N=1157)	Normal	4.0392	GTEX-NPJ7-0011-R6a-SM-2I3G7
GBM(T=153,N=1157)	Normal	3.958	GTEX-132Q8-3026-SM-5PNVG
GBM(T=153,N=1157)	Normal	3.506	GTEX-NPJ7-2726-SM-2I3FT
GBM(T=153,N=1157)	Normal	3.4504	GTEX-13OVJ-0011-R9b-SM-5L3GD
GBM(T=153,N=1157)	Normal	4.3082	GTEX-XLM4-0011-R10A-SM-4AT5P
GBM(T=153,N=1157)	Normal	4.0739	GTEX-12ZZZ-0011-R10a-SM-5P9HC
GBM(T=153,N=1157)	Normal	1.5013	GTEX-X4XY-0011-R8A-SM-46MVC
GBM(T=153,N=1157)	Normal	3.6657	GTEX-13QJC-0011-R6a-SM-5S2VI
GBM(T=153,N=1157)	Normal	3.5994	GTEX-ZUA1-0011-R8b-SM-51MST
GBM(T=153,N=1157)	Normal	1.7097	GTEX-13FHP-0011-R7b-SM-5LZYI
GBM(T=153,N=1157)	Normal	3.8769	GTEX-11EMC-3326-SM-5P9JH
GBM(T=153,N=1157)	Normal	3.4304	GTEX-13112-0011-R7b-SM-5DUVW
GBM(T=153,N=1157)	Normal	3.4817	GTEX-12WSA-0011-R5b-SM-5GU5I
GBM(T=153,N=1157)	Normal	3.5572	GTEX-ZF28-3026-SM-4WKHP
GBM(T=153,N=1157)	Normal	3.7182	GTEX-ZUA1-0011-R7b-SM-4YCDP
GBM(T=153,N=1157)	Normal	2.6487	GTEX-11ZVC-0011-R9a-SM-57WC5
GBM(T=153,N=1157)	Normal	4.284	GTEX-WZTO-0011-R4A-SM-3NMC7
GBM(T=153,N=1157)	Normal	4.6083	GTEX-NPJ7-0011-R11A-SM-2I3E8
GBM(T=153,N=1157)	Normal	4.0073	GTEX-13OVL-0011-R6a-SM-5L3G4
GBM(T=153,N=1157)	Normal	2.9674	GTEX-13NYB-0011-R1b-SM-5KM4F
GBM(T=153,N=1157)	Normal	4.1409	GTEX-WHSE-0011-R8A-SM-3P5Z1
GBM(T=153,N=1157)	Normal	3.9947	GTEX-T6MN-0011-R4A-SM-32QPG
GBM(T=153,N=1157)	Normal	3.4358	GTEX-ZDXO-0011-R1a-SM-4WKF4
GBM(T=153,N=1157)	Normal	4.3075	GTEX-11DXY-3226-SM-5GIDE
GBM(T=153,N=1157)	Normal	2.6738	GTEX-ZV68-0011-R5a-SM-4YCDW
GBM(T=153,N=1157)	Normal	3.208	GTEX-11GSP-0011-R6b-SM-57WBQ
GBM(T=153,N=1157)	Normal	3.6669	GTEX-13OVL-0011-R3b-SM-5L3I8
GBM(T=153,N=1157)	Normal	3.2236	GTEX-13OW7-0011-R5b-SM-5O9DM
GBM(T=153,N=1157)	Normal	4.5479	GTEX-11WQK-3126-SM-5EGI2
GBM(T=153,N=1157)	Normal	3.9883	GTEX-ZE9C-0011-R11a-SM-4WKGG
GBM(T=153,N=1157)	Normal	4.4142	GTEX-ZZPT-2926-SM-5EQ5S
GBM(T=153,N=1157)	Normal	3.9487	GTEX-12ZZY-3026-SM-5GCOU
GBM(T=153,N=1157)	Normal	4.4881	GTEX-WHSE-2926-SM-3NMBG
GBM(T=153,N=1157)	Normal	3.5498	GTEX-12ZZW-2926-SM-5LZUP
GBM(T=153,N=1157)	Normal	3.8431	GTEX-12WSD-0011-R9a-SM-5GU6W
GBM(T=153,N=1157)	Normal	4.7176	GTEX-YFC4-0011-R11a-SM-4SOK6
GBM(T=153,N=1157)	Normal	3.0893	GTEX-X261-0011-R5A-SM-3NMB4
GBM(T=153,N=1157)	Normal	4.3364	GTEX-11OC5-0626-SM-5HL6M
GBM(T=153,N=1157)	Normal	3.002	GTEX-ZVZQ-0011-R7b-SM-57WBB
GBM(T=153,N=1157)	Normal	4.0242	GTEX-12ZZX-0011-R8a-SM-5DUW8
GBM(T=153,N=1157)	Normal	2.3366	GTEX-13PDP-0011-R1a-SM-5PNX5
GBM(T=153,N=1157)	Normal	3.0825	GTEX-11TTK-2926-SM-5PNYP
GBM(T=153,N=1157)	Normal	4.7735	GTEX-N7MS-0011-R3a-SM-5SI8H
GBM(T=153,N=1157)	Normal	3.8749	GTEX-T6MN-2626-SM-32PMQ
GBM(T=153,N=1157)	Normal	3.2374	GTEX-12WS9-0011-R5b-SM-5P9EV
GBM(T=153,N=1157)	Normal	3.2496	GTEX-NL4W-0011-R9a-SM-2I3G1
GBM(T=153,N=1157)	Normal	3.222	GTEX-13X6J-3026-SM-5Q5CU
GBM(T=153,N=1157)	Normal	4.3002	GTEX-145LS-0011-R10a-SM-5PNUQ
GBM(T=153,N=1157)	Normal	4.1676	GTEX-13OVL-0011-R10a-SM-5L3GS
GBM(T=153,N=1157)	Normal	4.3227	GTEX-14BIL-0011-R10a-SM-5SI75
GBM(T=153,N=1157)	Normal	3.9299	GTEX-13FLV-0011-R10b-SM-5LZZ2
GBM(T=153,N=1157)	Normal	3.9137	GTEX-13FLW-0011-R6b-SM-5L3EN
GBM(T=153,N=1157)	Normal	3.7039	GTEX-NL4W-0011-R10A-SM-2I3DY
GBM(T=153,N=1157)	Normal	3.871	GTEX-S7SE-0011-R7A-SM-2XCDI
GBM(T=153,N=1157)	Normal	3.6277	GTEX-139UC-0011-R7a-SM-5IJCV
GBM(T=153,N=1157)	Normal	3.5803	GTEX-RNOR-0011-R4A-SM-3GAD3
GBM(T=153,N=1157)	Normal	4.0901	GTEX-13FHO-2926-SM-5L3ES
GBM(T=153,N=1157)	Normal	1.2023	GTEX-ZE7O-0011-R1a-SM-57WDM
GBM(T=153,N=1157)	Normal	4.079	GTEX-11ZUS-2826-SM-5EQKW
GBM(T=153,N=1157)	Normal	4.8832	GTEX-WVLH-0011-R11A-SM-3MJFO
GBM(T=153,N=1157)	Normal	2.4035	GTEX-13IVO-0011-R5a-SM-5L3CY
GBM(T=153,N=1157)	Normal	2.8641	GTEX-11WQC-0011-R5a-SM-5BC74
GBM(T=153,N=1157)	Normal	3.6578	GTEX-R55F-1326-SM-5S2V4
GBM(T=153,N=1157)	Normal	-9.9658	GTEX-T6MN-0011-R7A-SM-5CHSP
GBM(T=153,N=1157)	Normal	4.1441	GTEX-RNOR-0011-R3A-SM-5SI8E
GBM(T=153,N=1157)	Normal	4.5349	GTEX-13QIC-0011-R10a-SM-5O9C7
GBM(T=153,N=1157)	Normal	2.9281	GTEX-13QJC-0011-R7b-SM-5PNUM
GBM(T=153,N=1157)	Normal	3.2313	GTEX-12WSD-3126-SM-5HL7P
GBM(T=153,N=1157)	Normal	1.9415	GTEX-13OVL-0011-R4b-SM-5L3HV
GBM(T=153,N=1157)	Normal	3.1344	GTEX-13X6I-0011-R2b-SM-5PNWQ
GBM(T=153,N=1157)	Normal	3.8827	GTEX-1313W-0011-R8a-SM-5DUVM
GBM(T=153,N=1157)	Normal	3.2647	GTEX-12ZZX-0011-R2a-SM-5EGLG
GBM(T=153,N=1157)	Normal	4.4189	GTEX-X261-0011-R11A-SM-4E3JY
GBM(T=153,N=1157)	Normal	3.1409	GTEX-13X6J-0011-R8b-SM-5PNUA
GBM(T=153,N=1157)	Normal	2.9857	GTEX-ZF28-0011-R11a-SM-4WWEI
GBM(T=153,N=1157)	Normal	3.6382	GTEX-ZF28-2926-SM-4WKG1
GBM(T=153,N=1157)	Normal	3.835	GTEX-13OVJ-0011-R3b-SM-5P9H6
GBM(T=153,N=1157)	Normal	4.5454	GTEX-XOTO-0011-R11B-SM-4B64O
GBM(T=153,N=1157)	Normal	3.1892	GTEX-ZVZQ-0011-R9a-SM-51MRH
GBM(T=153,N=1157)	Normal	2.0742	GTEX-X261-0011-R7A-SM-4E3JJ
GBM(T=153,N=1157)	Normal	4.2899	GTEX-ZYY3-3026-SM-5GIEJ
GBM(T=153,N=1157)	Normal	3.2632	GTEX-12WSM-0011-R1a-SM-5LZW6
GBM(T=153,N=1157)	Normal	2.0844	GTEX-13IVO-0011-R3b-SM-5IJBJ
GBM(T=153,N=1157)	Normal	4.6983	GTEX-13CZV-0011-R10b-SM-5LZYD
GBM(T=153,N=1157)	Normal	0.1648	GTEX-145MI-0011-R7b-SM-5Q5AZ
GBM(T=153,N=1157)	Normal	2.4908	GTEX-13OW7-0011-R3a-SM-5O9DA
GBM(T=153,N=1157)	Normal	4.439	GTEX-QVJO-0011-R7A-SM-2S1QO
GBM(T=153,N=1157)	Normal	3.6714	GTEX-RNOR-0011-R1A-SM-5SI8F
GBM(T=153,N=1157)	Normal	4.352	GTEX-13JVG-0011-R11a-SM-5KM53
GBM(T=153,N=1157)	Normal	2.3423	GTEX-11WQC-0011-R6a-SM-5BC77
GBM(T=153,N=1157)	Normal	3.47	GTEX-13JUV-0011-R9a-SM-5LZX3
GBM(T=153,N=1157)	Normal	3.2065	GTEX-WL46-0011-R7A-SM-3LK7X
GBM(T=153,N=1157)	Normal	3.3032	GTEX-13FTZ-0011-R10b-SM-5KLZS
GBM(T=153,N=1157)	Normal	4.664	GTEX-145MH-0011-R10b-SM-5PNUK
GBM(T=153,N=1157)	Normal	3.1653	GTEX-12WSF-0011-R6b-SM-5HL8W
GBM(T=153,N=1157)	Normal	3.2297	GTEX-13FXS-0011-R2b-SM-5K7XX
GBM(T=153,N=1157)	Normal	4.734	GTEX-RNOR-0011-R5A-SM-2TF4J
GBM(T=153,N=1157)	Normal	3.0323	GTEX-TSE9-0011-R9A-SM-3DB7Q
GBM(T=153,N=1157)	Normal	2.1734	GTEX-RVPU-0011-R11A-SM-2XCAF
GBM(T=153,N=1157)	Normal	4.846	GTEX-X4EP-0011-R6A-SM-3P629
GBM(T=153,N=1157)	Normal	3.9232	GTEX-Y8DK-0011-R3A-SM-4RTW5
GBM(T=153,N=1157)	Normal	3.3661	GTEX-13IVO-2926-SM-5L3CZ
GBM(T=153,N=1157)	Normal	4.3155	GTEX-ZVT3-0011-R11b-SM-57WBI
GBM(T=153,N=1157)	Normal	4.2396	GTEX-13OVL-3026-SM-5IJF1
GBM(T=153,N=1157)	Normal	2.8542	GTEX-1445S-0011-R5a-SM-5PNUS
GBM(T=153,N=1157)	Normal	3.5547	GTEX-13OVJ-0011-R7a-SM-5L3G1
GBM(T=153,N=1157)	Normal	4.8575	GTEX-13OVH-0011-R11b-SM-5KM4X
GBM(T=153,N=1157)	Normal	3.3993	GTEX-11WQC-0011-R10a-SM-57WCT
GBM(T=153,N=1157)	Normal	2.4908	GTEX-11NV4-2126-SM-5N9DS
GBM(T=153,N=1157)	Normal	3.4034	GTEX-13X6I-0011-R3b-SM-5P9HM
GBM(T=153,N=1157)	Normal	4.0046	GTEX-Y111-2826-SM-4TT3O
GBM(T=153,N=1157)	Normal	3.9156	GTEX-13O3O-0011-R3b-SM-5KM3R
GBM(T=153,N=1157)	Normal	3.6737	GTEX-ZE9C-0011-R9a-SM-4WWCY
GBM(T=153,N=1157)	Normal	4.9714	GTEX-13X6K-0011-R11a-SM-5P9F5
GBM(T=153,N=1157)	Normal	4.5874	GTEX-12ZZX-0011-R10b-SM-5DUWK
GBM(T=153,N=1157)	Normal	3.4778	GTEX-12WSA-0011-R8a-SM-5P9EX
GBM(T=153,N=1157)	Normal	4.9658	TCGA-06-AABW-11
GBM(T=153,N=1157)	Normal	3.3134	GTEX-X4XX-0011-R1B-SM-3P622
GBM(T=153,N=1157)	Normal	2.6715	GTEX-13JVG-0011-R3b-SM-5LZXF
GBM(T=153,N=1157)	Normal	3.3814	GTEX-ZAB4-0011-R6a-SM-4SOKD
GBM(T=153,N=1157)	Normal	3.7561	GTEX-N7MT-0011-R2a-SM-2I3GI
GBM(T=153,N=1157)	Normal	4.3688	GTEX-13OW6-2926-SM-5KM29
GBM(T=153,N=1157)	Normal	2.9488	GTEX-12ZZW-0011-R5a-SM-5DUVN
GBM(T=153,N=1157)	Normal	3.8621	GTEX-S7SE-0011-R4A-SM-2XCDB
GBM(T=153,N=1157)	Normal	2.8897	GTEX-ZXG5-0011-R10a-SM-57WDD
GBM(T=153,N=1157)	Normal	3.8759	GTEX-13FLV-0011-R6a-SM-5KLZ4
GBM(T=153,N=1157)	Normal	3.9022	GTEX-ZAB4-0011-R7a-SM-4SOKE
GBM(T=153,N=1157)	Normal	2.8522	GTEX-OHPN-0011-R10A-SM-33HBU
GBM(T=153,N=1157)	Normal	4.0645	GTEX-13RTJ-0011-R7b-SM-5P9JS
GBM(T=153,N=1157)	Normal	4.245	GTEX-12WSC-2926-SM-5BC5Z
GBM(T=153,N=1157)	Normal	3.6486	GTEX-13OVJ-0011-R10b-SM-5L3HT
GBM(T=153,N=1157)	Normal	2.7073	GTEX-12ZZX-0011-R5a-SM-5HL89
GBM(T=153,N=1157)	Normal	3.9356	GTEX-145LS-0011-R7a-SM-5PNWM
GBM(T=153,N=1157)	Normal	4.2654	GTEX-N7MT-1226-SM-2TC6K
GBM(T=153,N=1157)	Normal	2.3164	GTEX-X261-0011-R6B-SM-4E3J8
GBM(T=153,N=1157)	Normal	3.4817	GTEX-13X6K-0011-R4b-SM-5P9HO
GBM(T=153,N=1157)	Normal	3.0092	GTEX-1445S-0011-R8a-SM-5PNWX
GBM(T=153,N=1157)	Normal	4.0799	GTEX-1128S-2826-SM-5N9DI
GBM(T=153,N=1157)	Normal	4.2958	GTEX-WWYW-0011-R6A-SM-3NB3G
GBM(T=153,N=1157)	Normal	2.8562	GTEX-147GR-0011-R4a-SM-5S2V2
GBM(T=153,N=1157)	Normal	3.1685	GTEX-12WSB-0011-R6b-SM-5GU6J
GBM(T=153,N=1157)	Normal	4.2541	GTEX-ZAK1-3026-SM-5S2MJ
GBM(T=153,N=1157)	Normal	2.5707	GTEX-13S7M-0011-R7a-SM-5O9DK
GBM(T=153,N=1157)	Normal	3.8136	GTEX-ZVT3-0011-R10b-SM-57WB6
GBM(T=153,N=1157)	Normal	3.8033	GTEX-QDT8-0011-R6A-SM-32PKI
GBM(T=153,N=1157)	Normal	4.5305	GTEX-11PRG-2826-SM-5BC54
GBM(T=153,N=1157)	Normal	2.4985	GTEX-ZE7O-0011-R6a-SM-57WCI
GBM(T=153,N=1157)	Normal	3.3647	GTEX-12WSM-0011-R8a-SM-5DUWJ
GBM(T=153,N=1157)	Normal	2.6895	GTEX-13PDP-0011-R8b-SM-5O9CS
GBM(T=153,N=1157)	Normal	4.1277	GTEX-13NYB-0011-R8a-SM-5KM4R
GBM(T=153,N=1157)	Normal	4.5892	GTEX-P44H-0011-R5A-SM-2XCEX
GBM(T=153,N=1157)	Normal	3.871	GTEX-13SLW-0011-R10a-SM-5S2UI
GBM(T=153,N=1157)	Normal	2.5487	GTEX-Q2AG-0011-R9A-SM-2HMJ6
GBM(T=153,N=1157)	Normal	3.5621	GTEX-14BIM-0011-R6b-SM-5S2VB
GBM(T=153,N=1157)	Normal	4.1636	GTEX-144FL-3026-SM-5O99C
GBM(T=153,N=1157)	Normal	3.6335	GTEX-13FLV-0011-R8a-SM-5LZZE
GBM(T=153,N=1157)	Normal	3.7486	GTEX-13CF2-0011-R8b-SM-5IJCX
GBM(T=153,N=1157)	Normal	3.8401	GTEX-131YS-3126-SM-5KLYT
GBM(T=153,N=1157)	Normal	3.2602	GTEX-13OW7-3026-SM-5L3GY
GBM(T=153,N=1157)	Normal	3.4543	GTEX-13SLX-0011-R8b-SM-5PNWZ
GBM(T=153,N=1157)	Normal	2.2723	GTEX-139T8-0011-R4a-SM-5HL54
GBM(T=153,N=1157)	Normal	2.9281	GTEX-145LU-0011-R3a-SM-5P9K2
GBM(T=153,N=1157)	Normal	3.7302	GTEX-WHSE-0011-R2A-SM-3P5ZL
GBM(T=153,N=1157)	Normal	3.66	GTEX-13FXS-0011-R5b-SM-5LZYE
GBM(T=153,N=1157)	Normal	3.8719	GTEX-13N2G-0011-R9b-SM-5MR4E
GBM(T=153,N=1157)	Normal	3.7656	GTEX-13O3O-3126-SM-5KM3H
GBM(T=153,N=1157)	Normal	4.018	GTEX-13NZA-0011-R11b-SM-5KM4W
GBM(T=153,N=1157)	Normal	4.5311	GTEX-13FLV-0011-R11a-SM-5LZZ7
GBM(T=153,N=1157)	Normal	3.5086	GTEX-13OW8-0011-R3a-SM-5L3I4
GBM(T=153,N=1157)	Normal	3.9728	GTEX-S7SE-0011-R5A-SM-2XCDA
GBM(T=153,N=1157)	Normal	3.652	GTEX-13X6I-0011-R5a-SM-5PNWW
GBM(T=153,N=1157)	Normal	4.4263	GTEX-NPJ7-0011-R8a-SM-2I3G2
GBM(T=153,N=1157)	Normal	4.1724	GTEX-X4XX-0011-R8B-SM-46MWM
GBM(T=153,N=1157)	Normal	3.9691	GTEX-WVLH-0011-R5A-SM-3MJFW
GBM(T=153,N=1157)	Normal	3.1409	GTEX-13FLW-0011-R5a-SM-5LZX6
GBM(T=153,N=1157)	Normal	4.3097	GTEX-R55E-2526-SM-2TC6H
GBM(T=153,N=1157)	Normal	3.8993	GTEX-11ZTS-3226-SM-5EGID
GBM(T=153,N=1157)	Normal	4.2381	GTEX-13N2G-0011-R4b-SM-5MR54
GBM(T=153,N=1157)	Normal	2.0254	GTEX-YJ89-0011-R7a-SM-4V6GO
GBM(T=153,N=1157)	Normal	3.6532	GTEX-UTHO-0011-R3A-SM-3GIK8
GBM(T=153,N=1157)	Normal	3.8759	GTEX-13O3Q-0011-R6a-SM-5KM2V
GBM(T=153,N=1157)	Normal	3.2267	GTEX-N7MT-0011-R4a-SM-2I3G9
GBM(T=153,N=1157)	Normal	2.1766	GTEX-ZXG5-0011-R7b-SM-57WCC
GBM(T=153,N=1157)	Normal	3.8491	GTEX-ZAB4-0011-R5a-SM-4SOKC
GBM(T=153,N=1157)	Normal	4.4074	GTEX-X4EP-0011-R7B-SM-4PQZW
GBM(T=153,N=1157)	Normal	3.3278	GTEX-139UC-0011-R6b-SM-5K7Z1
GBM(T=153,N=1157)	Normal	3.1112	GTEX-12WSC-0011-R9a-SM-5GU4U
GBM(T=153,N=1157)	Normal	3.6759	GTEX-P44G-0011-R5A-SM-2I3FA
GBM(T=153,N=1157)	Normal	3.1781	GTEX-11WQK-0011-R9b-SM-5BC6N
GBM(T=153,N=1157)	Normal	4.5711	GTEX-X4EP-0011-R2B-SM-3P625
GBM(T=153,N=1157)	Normal	4.2173	GTEX-13NYB-3226-SM-5J2ND
GBM(T=153,N=1157)	Normal	3.3336	GTEX-11H98-0011-R8a-SM-5NQ8V
GBM(T=153,N=1157)	Normal	4.5199	GTEX-N7MS-2526-SM-2D7W3
GBM(T=153,N=1157)	Normal	4.1708	GTEX-13N1W-0011-R11a-SM-5MR3D
GBM(T=153,N=1157)	Normal	3.6509	GTEX-13PLJ-0011-R9b-SM-5O9DV
GBM(T=153,N=1157)	Normal	2.4805	GTEX-13PLJ-0011-R5a-SM-5O9BG
GBM(T=153,N=1157)	Normal	4.2165	GTEX-144GL-2926-SM-5O99F
GBM(T=153,N=1157)	Normal	4.1069	GTEX-XOTO-2926-SM-4B65G
GBM(T=153,N=1157)	Normal	4.8515	GTEX-S7SE-0011-R10A-SM-2XCDF
GBM(T=153,N=1157)	Normal	4.4861	GTEX-139TT-2626-SM-5LZUB
GBM(T=153,N=1157)	Normal	4.0756	GTEX-X4XX-0011-R2A-SM-3P623
GBM(T=153,N=1157)	Normal	3.5863	GTEX-OHPN-0011-R9A-SM-4DXUH
GBM(T=153,N=1157)	Normal	4.4397	GTEX-ZVZQ-0011-R11a-SM-51MS6
GBM(T=153,N=1157)	Normal	2.7183	GTEX-13CF2-0011-R7b-SM-5K7UV
GBM(T=153,N=1157)	Normal	1.3051	GTEX-13PL6-0011-R6a-SM-5O9C5
GBM(T=153,N=1157)	Normal	3.2174	GTEX-YFC4-0011-R2a-SM-4V6DZ
GBM(T=153,N=1157)	Normal	3.8228	GTEX-QVJO-0011-R2A-SM-2S1QK
GBM(T=153,N=1157)	Normal	3.453	GTEX-131YS-0011-R9b-SM-5EQLY
GBM(T=153,N=1157)	Normal	2.7572	GTEX-145MG-0011-R3b-SM-5SI67
GBM(T=153,N=1157)	Normal	2.4117	GTEX-OXRO-0011-R2A-SM-3NB1W
GBM(T=153,N=1157)	Normal	4.1078	GTEX-QVUS-2826-SM-3GADB
GBM(T=153,N=1157)	Normal	3.8601	GTEX-11GSP-0011-R5a-SM-57WBE
GBM(T=153,N=1157)	Normal	2.3308	GTEX-ZVT3-0011-R3b-SM-51MTJ
GBM(T=153,N=1157)	Normal	4.7285	GTEX-Z93S-0011-R11a-SM-4RGNN
GBM(T=153,N=1157)	Normal	3.6006	GTEX-11GS4-3126-SM-5A5LH
GBM(T=153,N=1157)	Normal	3.0757	GTEX-13FHO-0011-R7b-SM-5LZXD
GBM(T=153,N=1157)	Normal	4.2064	GTEX-13FHO-3026-SM-5J1O9
GBM(T=153,N=1157)	Normal	3.5766	GTEX-P44G-0011-R2A-SM-2XCD2
GBM(T=153,N=1157)	Normal	2.2753	GTEX-13RTL-0011-R1a-SM-5PNZ8
GBM(T=153,N=1157)	Normal	4.3463	GTEX-12WSF-0011-R11a-SM-5LZVT
GBM(T=153,N=1157)	Normal	3.1637	GTEX-13112-0011-R6b-SM-5DUVK
GBM(T=153,N=1157)	Normal	4.6352	GTEX-13OVL-0011-R11b-SM-5L3G7
GBM(T=153,N=1157)	Normal	3.5947	GTEX-ZAJG-3126-SM-5HL9J
GBM(T=153,N=1157)	Normal	3.9691	GTEX-P44G-0011-R1A-SM-2I3FE
GBM(T=153,N=1157)	Normal	4.1119	GTEX-1192X-3126-SM-5N9BY
GBM(T=153,N=1157)	Normal	3.5486	GTEX-13N2G-0011-R1b-SM-5MR3G
GBM(T=153,N=1157)	Normal	2.0742	GTEX-ZV68-0011-R6a-SM-51MSR
GBM(T=153,N=1157)	Normal	4.9246	GTEX-QVUS-0011-R3A-SM-3GAFD
GBM(T=153,N=1157)	Normal	3.603	GTEX-OHPN-0011-R9A-SM-2YUMN
GBM(T=153,N=1157)	Normal	2.872	GTEX-13SLW-0011-R1a-SM-5S2W7
GBM(T=153,N=1157)	Normal	3.6289	GTEX-N7MT-0011-R7a-SM-2I3FZ
GBM(T=153,N=1157)	Normal	3.4778	GTEX-13IVO-0011-R8a-SM-5L3DY
GBM(T=153,N=1157)	Normal	4.8319	GTEX-Q2AG-0011-R11A-SM-2HMKZ
GBM(T=153,N=1157)	Normal	2.5511	GTEX-144GL-0011-R5b-SM-5PNUJ
GBM(T=153,N=1157)	Normal	3.3633	GTEX-144GL-0011-R3a-SM-5P9HP
GBM(T=153,N=1157)	Normal	4.2312	GTEX-R55E-0011-R9A-SM-2TC6C
GBM(T=153,N=1157)	Normal	4.5417	GTEX-13X6J-0011-R11a-SM-5P9HE
GBM(T=153,N=1157)	Normal	4.248	GTEX-R55F-1226-SM-2TF59
GBM(T=153,N=1157)	Normal	3.5237	GTEX-13CZV-0011-R11b-SM-5N9FN
GBM(T=153,N=1157)	Normal	3.0619	GTEX-144GO-0011-R5a-SM-5PNUR
GBM(T=153,N=1157)	Normal	3.5486	GTEX-N7MT-0011-R3a-SM-2I3GC
GBM(T=153,N=1157)	Normal	4.3492	GTEX-132Q8-0011-R10b-SM-5DUWZ
GBM(T=153,N=1157)	Normal	1.9527	GTEX-13PL6-0011-R9b-SM-5O9CH
GBM(T=153,N=1157)	Normal	5.1293	GTEX-QMR6-0011-R11A-SM-32PKK
GBM(T=153,N=1157)	Normal	3.5572	GTEX-ZDXO-0011-R8a-SM-4WWD7
GBM(T=153,N=1157)	Normal	3.1781	GTEX-11EMC-3226-SM-5EGKW
GBM(T=153,N=1157)	Normal	4.5129	GTEX-P44G-0011-R3A-SM-2I3FC
GBM(T=153,N=1157)	Normal	2.9413	GTEX-12ZZW-0011-R10b-SM-5HL9X
GBM(T=153,N=1157)	Normal	3.0217	GTEX-12WSE-0011-R6b-SM-5LZV5
GBM(T=153,N=1157)	Normal	1.6281	GTEX-13FHP-0011-R1b-SM-5K7XL
GBM(T=153,N=1157)	Normal	3.5349	GTEX-XMD1-0011-R10A-SM-4AT4A
GBM(T=153,N=1157)	Normal	2.578	GTEX-12WSD-0011-R3b-SM-5LZWN
GBM(T=153,N=1157)	Normal	4.3155	GTEX-WZTO-0011-R8A-SM-4E3II
GBM(T=153,N=1157)	Normal	3.7017	GTEX-13FXS-0011-R9a-SM-5K7UI
GBM(T=153,N=1157)	Normal	4.2914	GTEX-13O3Q-0011-R10b-SM-5KM39
GBM(T=153,N=1157)	Normal	3.7529	GTEX-131YS-0011-R4a-SM-5DUVL
GBM(T=153,N=1157)	Normal	5.0939	GTEX-13N2G-0011-R10a-SM-5MR34
GBM(T=153,N=1157)	Normal	2.7972	GTEX-13OW8-0011-R6b-SM-5L3I3
GBM(T=153,N=1157)	Normal	3.3206	GTEX-13FLV-0011-R4a-SM-5LZYU
GBM(T=153,N=1157)	Normal	4.2556	GTEX-ZVZQ-0011-R10b-SM-51MRT
GBM(T=153,N=1157)	Normal	4.5053	GTEX-131XH-0011-R1a-SM-5DUWA
GBM(T=153,N=1157)	Normal	4.5217	GTEX-P44H-0011-R10A-SM-2XCEK
GBM(T=153,N=1157)	Normal	2.2813	GTEX-13OW7-0011-R4b-SM-5O9CX
GBM(T=153,N=1157)	Normal	3.3134	GTEX-13OVH-0011-R6b-SM-5LUAX
GBM(T=153,N=1157)	Normal	3.4569	GTEX-13NYS-0011-R9b-SM-5MR44
GBM(T=153,N=1157)	Normal	2.1345	GTEX-RU72-0011-R10A-SM-2TF6D
GBM(T=153,N=1157)	Normal	3.6509	GTEX-13OVJ-2826-SM-5L3GW
GBM(T=153,N=1157)	Normal	4.437	GTEX-11GSO-3026-SM-5Q5AL
GBM(T=153,N=1157)	Normal	4.3562	GTEX-WHSE-0011-R1A-SM-3P5ZK
GBM(T=153,N=1157)	Normal	-9.9658	GTEX-T6MN-0011-R4A-SM-5CHSD
GBM(T=153,N=1157)	Normal	4.1111	GTEX-ZUA1-3026-SM-59HJC
GBM(T=153,N=1157)	Normal	3.2781	GTEX-11GSP-0011-R8b-SM-5NQ79
GBM(T=153,N=1157)	Normal	1.6875	GTEX-YJ89-0011-R2b-SM-4RGLT
GBM(T=153,N=1157)	Normal	4.7077	GTEX-Q2AG-0011-R10A-SM-2HMLA
GBM(T=153,N=1157)	Normal	3.5136	GTEX-WL46-0011-R5A-SM-3LK6V
GBM(T=153,N=1157)	Normal	2.3704	GTEX-145MG-0011-R7b-SM-5P9JY
GBM(T=153,N=1157)	Normal	4.1335	GTEX-X4EP-0011-R9B-SM-4QASI
GBM(T=153,N=1157)	Normal	4.3667	GTEX-13112-2926-SM-5DUWT
GBM(T=153,N=1157)	Normal	-9.9658	GTEX-TSE9-0011-R7A-SM-5CHS2
GBM(T=153,N=1157)	Normal	1.8323	GTEX-11WQC-0011-R7b-SM-5BC7A
GBM(T=153,N=1157)	Normal	3.1011	GTEX-12ZZZ-0011-R7b-SM-5EGLE
GBM(T=153,N=1157)	Normal	1.7575	GTEX-13RTL-0011-R3a-SM-5P9JP
GBM(T=153,N=1157)	Normal	4.7431	GTEX-13FHO-0011-R11b-SM-5LZYQ
GBM(T=153,N=1157)	Normal	4.0645	GTEX-Q2AG-0011-R5A-SM-2HMJH
GBM(T=153,N=1157)	Normal	3.8964	GTEX-13OVH-0011-R8b-SM-5MR35
GBM(T=153,N=1157)	Normal	3.6566	GTEX-147GR-0011-R6b-SM-5S2RO
GBM(T=153,N=1157)	Normal	3.5994	GTEX-132Q8-0011-R5a-SM-5IJDM
GBM(T=153,N=1157)	Normal	3.7313	GTEX-WZTO-0011-R5B-SM-3NMC5
GBM(T=153,N=1157)	Normal	2.7931	GTEX-11ONC-0011-R1a-SM-57WD4
GBM(T=153,N=1157)	Normal	4.3392	GTEX-14BIN-0011-R10a-SM-5S2UA
GBM(T=153,N=1157)	Normal	4.1203	GTEX-T2IS-0011-R6A-SM-32QP2
GBM(T=153,N=1157)	Normal	3.3842	GTEX-144GL-0011-R8a-SM-5Q5B1
GBM(T=153,N=1157)	Normal	4.562	GTEX-13QIC-3026-SM-5LU58
GBM(T=153,N=1157)	Normal	4.1498	GTEX-1313W-0011-R10b-SM-5DUXA
GBM(T=153,N=1157)	Normal	3.7794	GTEX-YFC4-0011-R9a-SM-4SOK4
GBM(T=153,N=1157)	Normal	3.5742	GTEX-13O3Q-2926-SM-5KM45
GBM(T=153,N=1157)	Normal	3.7909	GTEX-12126-0011-R9b-SM-5BC6P
GBM(T=153,N=1157)	Normal	3.0376	GTEX-ZXG5-0011-R5b-SM-57WBN
GBM(T=153,N=1157)	Normal	3.0671	GTEX-13OW7-0011-R1b-SM-5L3HF
GBM(T=153,N=1157)	Normal	2.3308	GTEX-13112-0011-R5b-SM-5DUV8
GBM(T=153,N=1157)	Normal	4.421	GTEX-T6MN-0011-R6A-SM-32QP8
GBM(T=153,N=1157)	Normal	1.6604	GTEX-12584-0011-R6a-SM-5NQ7C
GBM(T=153,N=1157)	Normal	4.4848	GTEX-13PDP-2926-SM-5N9E8
GBM(T=153,N=1157)	Normal	3.3264	GTEX-ZE9C-0011-R5a-SM-5EGLO
GBM(T=153,N=1157)	Normal	3.8177	GTEX-139UC-0011-R3b-SM-5K7VZ
GBM(T=153,N=1157)	Normal	4.2818	GTEX-12WSC-0011-R10a-SM-5GU57
GBM(T=153,N=1157)	Normal	4.3999	GTEX-117XS-3126-SM-5GIDP
GBM(T=153,N=1157)	Normal	3.3979	GTEX-XOTO-0011-R8A-SM-4B65J
GBM(T=153,N=1157)	Normal	4.2951	GTEX-11H98-0011-R10b-SM-5NQ98
GBM(T=153,N=1157)	Normal	3.1409	GTEX-11OF3-0011-R7a-SM-57WCG
GBM(T=153,N=1157)	Normal	4.2212	GTEX-14ASI-3026-SM-5S2PN
GBM(T=153,N=1157)	Normal	4.1269	GTEX-NPJ8-2626-SM-26GMI
GBM(T=153,N=1157)	Normal	1.9073	GTEX-13CIG-0011-R9a-SM-5K7VU
GBM(T=153,N=1157)	Normal	4.0918	GTEX-WWYW-0011-R1A-SM-3TW8G
GBM(T=153,N=1157)	Normal	3.6113	GTEX-NL4W-0011-R6a-SM-2I3GA
GBM(T=153,N=1157)	Normal	4.6905	GTEX-NPJ7-0011-R10A-SM-2I3E5
GBM(T=153,N=1157)	Normal	2.8582	GTEX-13NYB-0011-R7a-SM-5MR5D
GBM(T=153,N=1157)	Normal	3.2205	GTEX-13FLW-0011-R8b-SM-5J1MZ
GBM(T=153,N=1157)	Normal	3.5337	GTEX-Q2AG-0011-R8A-SM-2HMK5
GBM(T=153,N=1157)	Normal	4.5638	GTEX-13X6K-0011-R3b-SM-5PNUD
GBM(T=153,N=1157)	Normal	4.5736	GTEX-X585-0011-R1B-SM-46MVE
GBM(T=153,N=1157)	Normal	4.9369	GTEX-13N2G-0011-R5a-SM-5MR33
GBM(T=153,N=1157)	Normal	1.5661	GTEX-RVPU-0011-R6A-SM-2XCAC
GBM(T=153,N=1157)	Normal	4.2818	GTEX-13X6I-0011-R11a-SM-5P9HN
GBM(T=153,N=1157)	Normal	3.4371	GTEX-13S7M-3126-SM-5RQJQ
GBM(T=153,N=1157)	Normal	3.7741	GTEX-ZDXO-0011-R3a-SM-4WKFS
GBM(T=153,N=1157)	Normal	3.7529	GTEX-13RTJ-0011-R3a-SM-5PNX7
GBM(T=153,N=1157)	Normal	2.6067	GTEX-139UC-0011-R4a-SM-5K7XM
GBM(T=153,N=1157)	Normal	4.0392	GTEX-X261-0011-R8A-SM-4E3I5
GBM(T=153,N=1157)	Normal	4.2669	GTEX-12126-0926-SM-5FQTW
GBM(T=153,N=1157)	Normal	4.0994	GTEX-14ASI-0011-R8b-SM-5S2UB
GBM(T=153,N=1157)	Normal	3.8085	GTEX-14A5I-2826-SM-5SIBF
GBM(T=153,N=1157)	Normal	2.9032	GTEX-12WSA-0011-R2a-SM-57WDK
GBM(T=153,N=1157)	Normal	3.5559	GTEX-NPJ7-0011-R1a-SM-3GACT
GBM(T=153,N=1157)	Normal	4.079	GTEX-13N2G-0011-R6b-SM-5MR3P
GBM(T=153,N=1157)	Normal	3.3017	GTEX-NPJ7-0011-R4a-SM-2I3GJ
GBM(T=153,N=1157)	Normal	4.2571	GTEX-NL3H-0011-R6a-SM-2I3G8
GBM(T=153,N=1157)	Normal	4.1571	GTEX-ZAB4-0011-R10a-SM-4SOKH
GBM(T=153,N=1157)	Normal	4.7793	GTEX-13SLW-0011-R11a-SM-5SI8Q
GBM(T=153,N=1157)	Normal	4.0189	GTEX-11WQK-3026-SM-5EQL6
GBM(T=153,N=1157)	Normal	1.5758	GTEX-131XW-0011-R6b-SM-5K7XY
GBM(T=153,N=1157)	Normal	3.3177	GTEX-N7MT-1126-SM-2YUNQ
GBM(T=153,N=1157)	Normal	4.1907	GTEX-WL46-2926-SM-3LK82
GBM(T=153,N=1157)	Normal	4.4156	GTEX-ZDXO-2926-SM-4WKFM
GBM(T=153,N=1157)	Normal	2.5288	GTEX-1399T-0011-R4b-SM-5DUVX
GBM(T=153,N=1157)	Normal	2.651	GTEX-12ZZW-0011-R7a-SM-5DUWC
GBM(T=153,N=1157)	Normal	3.2435	GTEX-1445S-0011-R2b-SM-5PNUH
GBM(T=153,N=1157)	Normal	4.7049	GTEX-R55E-0011-R11A-SM-2TC6I
GBM(T=153,N=1157)	Normal	4.889	GTEX-QMR6-1326-SM-32PLB
GBM(T=153,N=1157)	Normal	3.6759	GTEX-147F4-0011-R8b-SM-5S2UN
GBM(T=153,N=1157)	Normal	3.1572	GTEX-139TS-0011-R10a-SM-5K7TU
GBM(T=153,N=1157)	Normal	3.4674	GTEX-12WSB-0011-R7b-SM-5GU6V
GBM(T=153,N=1157)	Normal	5.2423	GTEX-13IVO-0011-R11b-SM-5LZXQ
GBM(T=153,N=1157)	Normal	2.7972	GTEX-1212Z-0011-R1b-SM-5BC72
GBM(T=153,N=1157)	Normal	3.9983	GTEX-Q2AG-0011-R2A-SM-2HMIT
GBM(T=153,N=1157)	Normal	3.7127	GTEX-11H98-0011-R5b-SM-57WCF
GBM(T=153,N=1157)	Normal	2.0604	GTEX-ZV68-0011-R7a-SM-51MT4
GBM(T=153,N=1157)	Normal	4.3349	GTEX-12ZZY-0011-R10b-SM-5HL7W
GBM(T=153,N=1157)	Normal	3.8866	GTEX-12WSC-0011-R5b-SM-5CVNS
GBM(T=153,N=1157)	Normal	3.8954	GTEX-11GSO-2926-SM-5HL73
GBM(T=153,N=1157)	Normal	4.4101	GTEX-13O3O-0011-R10a-SM-5LUA9
GBM(T=153,N=1157)	Normal	3.6905	GTEX-12WSF-0011-R1a-SM-5DUVI
GBM(T=153,N=1157)	Normal	2.7117	GTEX-12WSM-0011-R7b-SM-5EGLD
GBM(T=153,N=1157)	Normal	3.5362	GTEX-139UC-3126-SM-5J1OY
GBM(T=153,N=1157)	Normal	3.2511	GTEX-11GSP-0011-R10a-SM-5NQ7J
GBM(T=153,N=1157)	Normal	2.0844	GTEX-ZF28-0011-R8a-SM-4WWFW
GBM(T=153,N=1157)	Normal	2.5363	GTEX-RVPU-0011-R3A-SM-2XCAE
GBM(T=153,N=1157)	Normal	4.5589	GTEX-RNOR-0011-R3A-SM-2TF5J
GBM(T=153,N=1157)	Normal	3.2511	GTEX-13OVJ-0011-R2b-SM-5L3GP
GBM(T=153,N=1157)	Normal	3.5754	GTEX-QMR6-0011-R5A-SM-32PKT
GBM(T=153,N=1157)	Normal	4.0295	GTEX-11WQC-0011-R11b-SM-57WD6
GBM(T=153,N=1157)	Normal	4.1327	GTEX-11DXW-1026-SM-5H11K
GBM(T=153,N=1157)	Normal	2.7007	GTEX-ZE9C-0011-R2a-SM-4WKGH
GBM(T=153,N=1157)	Normal	0.7146	GTEX-14753-0011-R8b-SM-5S2U1
GBM(T=153,N=1157)	Normal	3.8571	GTEX-13FHP-3026-SM-5IJBS
GBM(T=153,N=1157)	Normal	3.3105	GTEX-13VXU-0011-R7b-SM-5SI72
GBM(T=153,N=1157)	Normal	0.5666	GTEX-12WSE-0011-R7a-SM-5PNWF
GBM(T=153,N=1157)	Normal	4.4562	GTEX-X585-3026-SM-46MWF
GBM(T=153,N=1157)	Normal	4.2056	GTEX-12WSF-0011-R10a-SM-5LZVH
GBM(T=153,N=1157)	Normal	1.3283	GTEX-ZE9C-0011-R4a-SM-4WKH6
GBM(T=153,N=1157)	Normal	4.3148	GTEX-14BIN-0011-R11a-SM-5SI79
GBM(T=153,N=1157)	Normal	4.1261	GTEX-12ZZX-2926-SM-5GCOQ
GBM(T=153,N=1157)	Normal	4.5442	GTEX-Y8DK-0011-R11A-SM-4SOK2
GBM(T=153,N=1157)	Normal	4.4074	GTEX-WZTO-2926-SM-3NM9I
GBM(T=153,N=1157)	Normal	4.0392	GTEX-WWYW-0011-R5A-SM-3NB3E
GBM(T=153,N=1157)	Normal	3.2359	GTEX-13QJC-0011-R2b-SM-5PNUN
GBM(T=153,N=1157)	Normal	4.4654	GTEX-13SLX-0011-R10a-SM-5P9HV
GBM(T=153,N=1157)	Normal	4.4216	GTEX-RVPV-0011-R11A-SM-2TF6F
GBM(T=153,N=1157)	Normal	2.9948	GTEX-12WSA-0011-R7b-SM-5GU5U
GBM(T=153,N=1157)	Normal	3.4464	GTEX-1269C-3126-SM-5EGI6
GBM(T=153,N=1157)	Normal	3.695	GTEX-11WQK-0011-R10a-SM-5BC6R
GBM(T=153,N=1157)	Normal	3.6771	GTEX-13OVJ-0011-R1b-SM-5L3I6
GBM(T=153,N=1157)	Normal	2.6371	GTEX-139TS-0011-R2b-SM-5J1MX
GBM(T=153,N=1157)	Normal	3.5436	GTEX-11OF3-0011-R6b-SM-57WBG
GBM(T=153,N=1157)	Normal	3.162	GTEX-13FHO-0011-R3b-SM-5K7YA
GBM(T=153,N=1157)	Normal	3.6077	GTEX-RU72-0011-R5A-SM-2TF6U
GBM(T=153,N=1157)	Normal	3.2885	GTEX-13OVL-0011-R1a-SM-5L3H5
GBM(T=153,N=1157)	Normal	4.89	GTEX-X4XX-0011-R11A-SM-46MWQ
GBM(T=153,N=1157)	Normal	2.7847	GTEX-ZF28-0011-R5a-SM-4WWCZ
GBM(T=153,N=1157)	Normal	3.2766	GTEX-NPJ7-0011-R9a-SM-2TC5R
GBM(T=153,N=1157)	Normal	4.2033	GTEX-13OW6-0011-R10a-SM-5L3HE
GBM(T=153,N=1157)	Normal	4.5047	GTEX-T6MN-0011-R1A-SM-32QOY
GBM(T=153,N=1157)	Normal	2.4518	GTEX-RVPU-0011-R7A-SM-2XCAB
GBM(T=153,N=1157)	Normal	3.6714	GTEX-11GSP-0011-R7b-SM-57WC3
GBM(T=153,N=1157)	Normal	3.9346	GTEX-12ZZX-0011-R6a-SM-5HL8L
GBM(T=153,N=1157)	Normal	2.2543	GTEX-131XW-0011-R10a-SM-5DUVA
GBM(T=153,N=1157)	Normal	4.0765	GTEX-UTHO-0011-R6A-SM-3GIJW
GBM(T=153,N=1157)	Normal	4.3364	GTEX-13VXU-3026-SM-5LU3K
GBM(T=153,N=1157)	Normal	3.2143	GTEX-T2IS-0011-R2A-SM-32QPF
GBM(T=153,N=1157)	Normal	5.1132	TCGA-06-0681-11
GBM(T=153,N=1157)	Normal	4.3841	GTEX-131XH-2926-SM-5LZU4
GBM(T=153,N=1157)	Normal	3.3745	GTEX-139UC-0011-R5b-SM-5K7VY
GBM(T=153,N=1157)	Normal	3.5827	GTEX-QDT8-0011-R5A-SM-32PKN
GBM(T=153,N=1157)	Normal	3.5149	GTEX-13G51-0011-R10b-SM-5LZYF
GBM(T=153,N=1157)	Normal	3.8044	GTEX-11DXW-1126-SM-5H12Q
GBM(T=153,N=1157)	Normal	3.5047	GTEX-145LS-0011-R2a-SM-5PNZI
GBM(T=153,N=1157)	Normal	4.6776	GTEX-WL46-0011-R10A-SM-3MJFQ
GBM(T=153,N=1157)	Normal	3.2405	GTEX-12WS9-0011-R6a-SM-5P9EW
GBM(T=153,N=1157)	Normal	2.3788	GTEX-147GR-0011-R7a-SM-5S2RP
GBM(T=153,N=1157)	Normal	3.6405	GTEX-13PL6-3126-SM-5LUAR
GBM(T=153,N=1157)	Normal	4.8299	GTEX-12WSH-0011-R11a-SM-5LZVM
GBM(T=153,N=1157)	Normal	3.3105	GTEX-13SLX-0011-R2b-SM-5S2VP
GBM(T=153,N=1157)	Normal	3.7017	GTEX-WHSE-0011-R4A-SM-3P5ZN
GBM(T=153,N=1157)	Normal	1.9034	GTEX-12ZZW-0011-R3a-SM-5DUWW
GBM(T=153,N=1157)	Normal	3.0961	GTEX-13X6K-0011-R2b-SM-5P9K3
GBM(T=153,N=1157)	Normal	4.1946	GTEX-13X6I-0011-R10a-SM-5PNWI
GBM(T=153,N=1157)	Normal	4.2111	GTEX-14BIM-0011-R11b-SM-5S2RN
GBM(T=153,N=1157)	Normal	4.4156	GTEX-R55F-0011-R8A-SM-2TF4F
GBM(T=153,N=1157)	Normal	3.47	GTEX-11UD1-0011-R2b-SM-5BC6O
GBM(T=153,N=1157)	Normal	3.0876	GTEX-147F4-0011-R6b-SM-5S2UP
GBM(T=153,N=1157)	Normal	4.359	GTEX-X585-0011-R11B-SM-46MUZ
GBM(T=153,N=1157)	Normal	3.97	GTEX-13SLX-3126-SM-5S2Q5
GBM(T=153,N=1157)	Normal	3.2034	GTEX-11NV4-0011-R6a-SM-57WD5
GBM(T=153,N=1157)	Normal	2.4727	GTEX-13CZV-0011-R7b-SM-5LZXH
GBM(T=153,N=1157)	Normal	3.7072	GTEX-145LU-0011-R10a-SM-5PNWJ
GBM(T=153,N=1157)	Normal	3.835	GTEX-ZAB4-0011-R2a-SM-4RGNP
GBM(T=153,N=1157)	Normal	3.4277	GTEX-11O72-2926-SM-5BC4V
GBM(T=153,N=1157)	Normal	4.373	GTEX-12WSH-0011-R10a-SM-5LZUS
GBM(T=153,N=1157)	Normal	3.6816	GTEX-13FXS-0011-R6b-SM-5L3F7
GBM(T=153,N=1157)	Normal	3.0199	GTEX-1313W-0011-R4b-SM-5KLZV
GBM(T=153,N=1157)	Normal	3.5461	GTEX-Y8DK-0011-R6A-SM-4V6EG
GBM(T=153,N=1157)	Normal	3.5657	GTEX-R55E-0011-R7A-SM-2TC5Z
GBM(T=153,N=1157)	Normal	2.8137	GTEX-131YS-0011-R1a-SM-5DUXC
GBM(T=153,N=1157)	Normal	3.6324	GTEX-13OW6-0011-R7b-SM-5L3H4
GBM(T=153,N=1157)	Normal	3.9626	GTEX-ZVT3-3026-SM-5E43N
GBM(T=153,N=1157)	Normal	4.1186	GTEX-13X6J-0011-R10b-SM-5PNWA
GBM(T=153,N=1157)	Normal	4.3702	GTEX-11GSP-3126-SM-5A5LL
GBM(T=153,N=1157)	Normal	2.1213	GTEX-13PL6-0011-R5b-SM-5O9BI
GBM(T=153,N=1157)	Normal	3.6486	GTEX-11WQC-0011-R8b-SM-57WCH
GBM(T=153,N=1157)	Normal	3.6691	GTEX-13OVJ-0011-R4b-SM-5P9H5
GBM(T=153,N=1157)	Normal	3.3661	GTEX-13RTJ-0011-R2a-SM-5PNW9
GBM(T=153,N=1157)	Normal	3.2297	GTEX-13FLW-0011-R7b-SM-5L3EZ
GBM(T=153,N=1157)	Normal	2.971	GTEX-XMD1-0011-R1A-SM-4AT4C
GBM(T=153,N=1157)	Normal	1.9968	GTEX-S7PM-0011-R6A-SM-3NM8F
GBM(T=153,N=1157)	Normal	2.6556	GTEX-139UW-0011-R11a-SM-5IJGN
GBM(T=153,N=1157)	Normal	4.1994	GTEX-1313W-3026-SM-5LZUZ
GBM(T=153,N=1157)	Normal	4.1417	GTEX-139UC-3226-SM-5N9EZ
GBM(T=153,N=1157)	Normal	3.4713	GTEX-WL46-0011-R9A-SM-3MJFP
GBM(T=153,N=1157)	Normal	1.5115	GTEX-11ZU8-0011-R4a-SM-5BC6Y
GBM(T=153,N=1157)	Normal	4.1061	GTEX-NL3H-0011-R3a-SM-2I3GL
GBM(T=153,N=1157)	Normal	3.6219	GTEX-N7MT-0011-R1a-SM-5SI7S
GBM(T=153,N=1157)	Normal	4.0679	GTEX-13N1W-0011-R6a-SM-5MR43
GBM(T=153,N=1157)	Normal	3.2466	GTEX-13FLV-0011-R3b-SM-5LZYP
GBM(T=153,N=1157)	Normal	3.2677	GTEX-T5JC-0011-R6A-SM-5SI89
GBM(T=153,N=1157)	Normal	5.1219	GTEX-NPJ8-0011-R8a-SM-2HMLG
GBM(T=153,N=1157)	Normal	3.2677	GTEX-1445S-0011-R10a-SM-5PNWB
GBM(T=153,N=1157)	Normal	4.4816	GTEX-T2IS-2926-SM-32QPO
GBM(T=153,N=1157)	Normal	2.4908	GTEX-131XW-0011-R11a-SM-5DUV9
GBM(T=153,N=1157)	Normal	4.7027	GTEX-QVJO-1325-SM-2S1QX
GBM(T=153,N=1157)	Normal	2.9356	GTEX-XMD1-0011-R3B-SM-4AT5R
GBM(T=153,N=1157)	Normal	3.3192	GTEX-ZE7O-0011-R10a-SM-57WAZ
GBM(T=153,N=1157)	Normal	3.6417	GTEX-13G51-3026-SM-5IJB8
GBM(T=153,N=1157)	Normal	4.4726	GTEX-13FHP-0011-R11b-SM-5LZXP
GBM(T=153,N=1157)	Normal	4.7735	GTEX-WWYW-0011-R11A-SM-3NB38
GBM(T=153,N=1157)	Normal	3.3577	GTEX-14ABY-0011-R5b-SM-5SI7B
GBM(T=153,N=1157)	Normal	3.4648	GTEX-ZXG5-0011-R6a-SM-57WBZ
GBM(T=153,N=1157)	Normal	4.5596	GTEX-X4EP-3026-SM-3P5YP
GBM(T=153,N=1157)	Normal	4.3463	GTEX-13OW7-0011-R8b-SM-5L3HR
GBM(T=153,N=1157)	Normal	4.3206	GTEX-13RTJ-0011-R8b-SM-5O9DL
GBM(T=153,N=1157)	Normal	1.6785	GTEX-12ZZZ-0011-R4b-SM-5DUV7
GBM(T=153,N=1157)	Normal	3.3076	GTEX-13CZV-0011-R3a-SM-5KM27
GBM(T=153,N=1157)	Normal	4.6798	GTEX-N7MS-0011-R11A-SM-2HMJS
GBM(T=153,N=1157)	Normal	4.5717	GTEX-12WSE-0011-R10b-SM-5P9JV
GBM(T=153,N=1157)	Normal	3.3235	GTEX-13SLW-0011-R5b-SM-5SI6Z
GBM(T=153,N=1157)	Normal	2.3564	GTEX-14753-0011-R10b-SM-5S2WE
GBM(T=153,N=1157)	Normal	3.1653	GTEX-13OW5-0011-R1b-SM-5L3GE
GBM(T=153,N=1157)	Normal	3.5274	GTEX-14ABY-0011-R4b-SM-5S2VN
GBM(T=153,N=1157)	Normal	4.8719	GTEX-NL3H-0011-R10A-SM-2I3E9
GBM(T=153,N=1157)	Normal	4.3834	GTEX-145LU-2626-SM-5LU9Z
GBM(T=153,N=1157)	Normal	3.9737	GTEX-WHSE-0011-R6A-SM-3P5ZP
GBM(T=153,N=1157)	Normal	3.5535	GTEX-NPJ8-0011-R5a-SM-2HMJY
GBM(T=153,N=1157)	Normal	4.4628	GTEX-13OW6-0011-R8a-SM-5L3GF
GBM(T=153,N=1157)	Normal	2.7379	GTEX-ZDXO-0011-R7a-SM-4WWCU
GBM(T=153,N=1157)	Normal	4.497	GTEX-NPJ8-0011-R11A-SM-2YUMS
GBM(T=153,N=1157)	Normal	1.7532	GTEX-139TS-0011-R6a-SM-5J2OB
GBM(T=153,N=1157)	Normal	4.1019	GTEX-11NUK-2926-SM-5A5MD
GBM(T=153,N=1157)	Normal	3.4331	GTEX-131XW-0011-R9a-SM-5N9EO
GBM(T=153,N=1157)	Normal	2.3981	GTEX-145LU-0011-R1a-SM-5Q5CE
GBM(T=153,N=1157)	Normal	3.38	GTEX-145LS-0011-R4b-SM-5S2UT
GBM(T=153,N=1157)	Normal	4.1571	GTEX-ZF28-0011-R10a-SM-4WWEH
GBM(T=153,N=1157)	Normal	1.4756	GTEX-144GO-0011-R1a-SM-5PNWO
GBM(T=153,N=1157)	Normal	3.0808	GTEX-NPJ8-0011-R7a-SM-2HMJV
GBM(T=153,N=1157)	Normal	4.7231	GTEX-X4EP-0011-R10B-SM-4QASJ
GBM(T=153,N=1157)	Normal	3.5851	GTEX-NPJ8-0011-R9a-SM-2YUN5
GBM(T=153,N=1157)	Normal	4.435	GTEX-145MH-0011-R11a-SM-5P9HQ
GBM(T=153,N=1157)	Normal	3.5982	GTEX-QVUS-0011-R6A-SM-3GACX
GBM(T=153,N=1157)	Normal	2.8137	GTEX-WVLH-0011-R7A-SM-3MJFB
GBM(T=153,N=1157)	Normal	1.8242	GTEX-144GL-0011-R4a-SM-5PNUI
GBM(T=153,N=1157)	Normal	2.8055	GTEX-1445S-0011-R3a-SM-5P9HY
GBM(T=153,N=1157)	Normal	4.7555	GTEX-14ABY-0011-R11a-SM-5SI7C
GBM(T=153,N=1157)	Normal	2.299	GTEX-13OW6-0011-R4a-SM-5O9DX
GBM(T=153,N=1157)	Normal	3.3235	GTEX-ZVT3-0011-R8b-SM-57WDJ
GBM(T=153,N=1157)	Normal	4.2906	GTEX-QVJO-0011-R4A-SM-2S1QL
GBM(T=153,N=1157)	Normal	4.5173	GTEX-X4EP-0011-R5A-SM-3P628
GBM(T=153,N=1157)	Normal	4.5454	GTEX-WVLH-0011-R2A-SM-3MJFJ
GBM(T=153,N=1157)	Normal	3.4713	GTEX-13O3O-0011-R4b-SM-5KM3F
GBM(T=153,N=1157)	Normal	4.0028	GTEX-13OVJ-0011-R11a-SM-5P9H8
GBM(T=153,N=1157)	Normal	3.222	GTEX-X4XX-0011-R7A-SM-46MWR
GBM(T=153,N=1157)	Normal	3.6077	GTEX-12WSB-0011-R5b-SM-5GU67
GBM(T=153,N=1157)	Normal	2.5634	GTEX-11ONC-0011-R9b-SM-5NQ8J
GBM(T=153,N=1157)	Normal	3.8218	GTEX-13JUV-0011-R10b-SM-5LZXR
GBM(T=153,N=1157)	Normal	3.8601	GTEX-13OW6-0011-R1a-SM-5L3HQ
GBM(T=153,N=1157)	Normal	3.7971	GTEX-13OW5-3126-SM-5MR3Y
GBM(T=153,N=1157)	Normal	4.5411	GTEX-12WSE-2926-SM-5RQJ9
GBM(T=153,N=1157)	Normal	-9.9658	GTEX-TSE9-2926-SM-5CHQO
GBM(T=153,N=1157)	Normal	4.6035	GTEX-13S7M-3026-SM-5S2QQ
GBM(T=153,N=1157)	Normal	4.2258	GTEX-13JUV-3026-SM-5K7WX
GBM(T=153,N=1157)	Normal	4.6265	GTEX-12ZZX-0011-R11a-SM-5DUVJ
GBM(T=153,N=1157)	Normal	4.2548	GTEX-13NYC-2826-SM-5K7WR
GBM(T=153,N=1157)	Normal	3.7313	GTEX-13O3O-0011-R5b-SM-5KM44
GBM(T=153,N=1157)	Normal	3.772	GTEX-145LS-0011-R5a-SM-5SI65
GBM(T=153,N=1157)	Normal	3.1442	GTEX-13JVG-0011-R10b-SM-5KM2P
GBM(T=153,N=1157)	Normal	4.0295	GTEX-131XH-0011-R8a-SM-5EGLL
GBM(T=153,N=1157)	Normal	5.1086	TCGA-06-0675-11
GBM(T=153,N=1157)	Normal	3.7039	GTEX-139TT-0011-R5b-SM-5K7W8
GBM(T=153,N=1157)	Normal	3.0842	GTEX-1445S-3026-SM-5O9BR
GBM(T=153,N=1157)	Normal	3.573	GTEX-RU72-3026-SM-5SI7Y
GBM(T=153,N=1157)	Normal	3.6266	GTEX-N7MS-2425-SM-26GMD
GBM(T=153,N=1157)	Normal	3.0163	GTEX-N7MT-1226-SM-26GMT
GBM(T=153,N=1157)	Normal	4.1211	GTEX-N7MT-1226-SM-26GMC
GBM(T=153,N=1157)	Normal	4.3435	GTEX-ZUA1-2926-SM-59HL3
GBM(T=153,N=1157)	Normal	4.0506	GTEX-12WSM-2126-SM-5GCOC
GBM(T=153,N=1157)	Normal	2.5683	GTEX-1445S-0011-R4a-SM-5PNWN
GBM(T=153,N=1157)	Normal	3.2632	GTEX-ZE9C-0011-R7a-SM-4WWCX
GBM(T=153,N=1157)	Normal	3.8993	GTEX-1313W-0011-R6a-SM-5K7XO
GBM(T=153,N=1157)	Normal	0.8961	GTEX-13RTL-0011-R9a-SM-5Q5BR
GBM(T=153,N=1157)	Normal	3.3506	GTEX-13X6J-0011-R7b-SM-5PNUC
GBM(T=153,N=1157)	Normal	3.0002	GTEX-145LS-0011-R1b-SM-5PNUP
GBM(T=153,N=1157)	Normal	3.3177	GTEX-13NYB-0011-R5a-SM-5MR45
GBM(T=153,N=1157)	Normal	4.6433	GTEX-QVUS-0011-R10A-SM-3GIK3
GBM(T=153,N=1157)	Normal	3.6451	GTEX-Q2AG-2926-SM-2HMJ3
GBM(T=153,N=1157)	Normal	4.3506	GTEX-13X6I-2926-SM-5Q5C3
GBM(T=153,N=1157)	Normal	3.0234	GTEX-13FTY-0011-R9b-SM-5KM2U
GBM(T=153,N=1157)	Normal	1.6558	GTEX-11ZVC-0011-R3a-SM-5BC6V
GBM(T=153,N=1157)	Normal	4.0515	GTEX-13NYS-3126-SM-5KLYV
GBM(T=153,N=1157)	Normal	4.5577	GTEX-13S7M-0011-R10b-SM-5PNZB
GBM(T=153,N=1157)	Normal	2.1114	GTEX-13CZV-0011-R4b-SM-5J2NY
GBM(T=153,N=1157)	Normal	4.0454	GTEX-131YS-0011-R7a-SM-5IJDA
GBM(T=153,N=1157)	Normal	2.6138	GTEX-1477Z-0011-R10b-SM-5S2RF
GBM(T=153,N=1157)	Normal	2.7784	GTEX-13NYS-0011-R4b-SM-5MR3O
GBM(T=153,N=1157)	Normal	4.7198	GTEX-X4XX-2926-SM-3NMB1
GBM(T=153,N=1157)	Normal	4.2781	GTEX-NPJ8-1526-SM-2D7VU
GBM(T=153,N=1157)	Normal	3.9337	GTEX-WVLH-0011-R6A-SM-3MJFZ
GBM(T=153,N=1157)	Normal	3.8279	GTEX-14A5I-2926-SM-5Q5CQ
GBM(T=153,N=1157)	Normal	3.5324	GTEX-13PLJ-0011-R11b-SM-5O9BS
GBM(T=153,N=1157)	Normal	3.9412	GTEX-11TTK-2826-SM-5GU5K
GBM(T=153,N=1157)	Normal	3.5424	GTEX-13SLX-0011-R9b-SM-5SI6X
GBM(T=153,N=1157)	Normal	3.7083	GTEX-XMD1-2926-SM-4AT42
GBM(T=153,N=1157)	Normal	4.131	GTEX-X585-0011-R5A-SM-46MVI
GBM(T=153,N=1157)	Normal	4.1523	GTEX-1399T-0011-R8b-SM-5IJD8
GBM(T=153,N=1157)	Normal	1.2271	GTEX-13O1R-0011-R9b-SM-5KM33
GBM(T=153,N=1157)	Normal	2.233	GTEX-13JVG-0011-R4a-SM-5MR4C
GBM(T=153,N=1157)	Normal	5.0947	GTEX-X4EP-0011-R11B-SM-4QASK
GBM(T=153,N=1157)	Normal	2.0465	GTEX-YJ89-0011-R5a-SM-4V6GM
GBM(T=153,N=1157)	Normal	3.0706	GTEX-14BIM-0011-R4b-SM-5S2RK
GBM(T=153,N=1157)	Normal	4.2396	GTEX-13SLW-0011-R8b-SM-5SI64
GBM(T=153,N=1157)	Normal	4.0653	GTEX-13QIC-0011-R8b-SM-5O9CV
GBM(T=153,N=1157)	Normal	3.0654	GTEX-N7MS-0011-R8a-SM-2YUMK
GBM(T=153,N=1157)	Normal	3.8788	GTEX-13NYB-0011-R10a-SM-5KM43
GBM(T=153,N=1157)	Normal	4.2721	GTEX-14BIN-3326-SM-5Q5E6
GBM(T=153,N=1157)	Normal	4.7318	GTEX-NPJ8-0011-R10A-SM-2YUMO
GBM(T=153,N=1157)	Normal	3.4804	GTEX-1313W-0011-R5b-SM-5L3EP
GBM(T=153,N=1157)	Normal	4.8997	GTEX-QVJO-0011-R10A-SM-2S1QJ
GBM(T=153,N=1157)	Normal	4.3306	GTEX-Q2AG-0011-R4A-SM-2HMKA
GBM(T=153,N=1157)	Normal	1.0642	GTEX-RVPU-0011-R4A-SM-2TF6X
GBM(T=153,N=1157)	Normal	3.5461	GTEX-WHSE-0011-R7A-SM-3P5YZ
GBM(T=153,N=1157)	Normal	4.7991	GTEX-P44G-0011-R10A-SM-2I3FF
GBM(T=153,N=1157)	Normal	3.7635	GTEX-YFC4-0011-R1a-SM-4V6EH
GBM(T=153,N=1157)	Normal	4.5583	GTEX-131XH-0011-R10a-SM-5EGLJ
GBM(T=153,N=1157)	Normal	3.3393	GTEX-13N2G-0011-R2a-SM-5MR4Q
GBM(T=153,N=1157)	Normal	3.7815	GTEX-1128S-2726-SM-5H12C
GBM(T=153,N=1157)	Normal	2.651	GTEX-11ZVC-0011-R4a-SM-5BC6Z
GBM(T=153,N=1157)	Normal	4.4423	GTEX-11GSO-0011-R3b-SM-57WB2
GBM(T=153,N=1157)	Normal	4.3751	GTEX-WVLH-2926-SM-3MJG5
GBM(T=153,N=1157)	Normal	2.1638	GTEX-RVPU-0011-R8A-SM-5SI8I
GBM(T=153,N=1157)	Normal	3.6066	GTEX-12ZZX-0011-R3b-SM-5EGLH
GBM(T=153,N=1157)	Normal	3.6894	GTEX-1313W-0011-R2a-SM-5EGLF
GBM(T=153,N=1157)	Normal	3.2541	GTEX-13O3Q-0011-R1b-SM-5KM3L
GBM(T=153,N=1157)	Normal	4.0969	GTEX-XLM4-3026-SM-4AT6L
GBM(T=153,N=1157)	Normal	4.6112	GTEX-12WSI-0011-R11b-SM-5P9EZ
GBM(T=153,N=1157)	Normal	3.4583	GTEX-N7MS-0011-R4a-SM-2HMKW
GBM(T=153,N=1157)	Normal	3.7539	GTEX-131YS-3026-SM-5EGHY
GBM(T=153,N=1157)	Normal	4.1788	GTEX-13JUV-0011-R1a-SM-5LZY4
GBM(T=153,N=1157)	Normal	3.3047	GTEX-1399T-0011-R2b-SM-5DUXM
GBM(T=153,N=1157)	Normal	3.245	GTEX-XOTO-0011-R7B-SM-4B64R
GBM(T=153,N=1157)	Normal	3.728	GTEX-12WSD-0011-R10b-SM-5GU79
GBM(T=153,N=1157)	Normal	4.2189	GTEX-N7MS-0011-R6a-SM-2HMJ4
GBM(T=153,N=1157)	Normal	3.2602	GTEX-13S7M-0011-R5b-SM-5P9HS
GBM(T=153,N=1157)	Normal	3.8085	GTEX-12126-0011-R10b-SM-5BC6T
GBM(T=153,N=1157)	Normal	3.9356	GTEX-QVJO-0011-R1A-SM-2S1QI
GBM(T=153,N=1157)	Normal	2.5487	GTEX-XMD1-0011-R2B-SM-4AT5N
GBM(T=153,N=1157)	Normal	4.6713	GTEX-RU72-0011-R11A-SM-2TF6J
GBM(T=153,N=1157)	Normal	2.971	GTEX-11UD1-0011-R3a-SM-5BC6S
GBM(T=153,N=1157)	Normal	3.9108	GTEX-XOTO-0011-R1B-SM-4B65C
GBM(T=153,N=1157)	Normal	4.6189	GTEX-13O3O-0011-R1b-SM-5KM2K
GBM(T=153,N=1157)	Normal	0.9038	GTEX-14753-0011-R5a-SM-5S2VW
GBM(T=153,N=1157)	Normal	3.9599	GTEX-12WS9-2826-SM-5FQU9
GBM(T=153,N=1157)	Normal	4.0037	GTEX-145LS-0011-R3a-SM-5S2VJ
GBM(T=153,N=1157)	Normal	3.8621	GTEX-R55E-0011-R8A-SM-2TC66
GBM(T=153,N=1157)	Normal	3.8198	GTEX-14BIM-0011-R5b-SM-5S2RM
GBM(T=153,N=1157)	Normal	2.081	GTEX-ZF28-0011-R7a-SM-4WKF5
GBM(T=153,N=1157)	Normal	2.4727	GTEX-RVPU-0011-R8A-SM-2TF74
GBM(T=153,N=1157)	Normal	3.5742	GTEX-12ZZY-0011-R5a-SM-5EGL9
GBM(T=153,N=1157)	Normal	4.3876	GTEX-RNOR-0011-R9A-SM-2TF52
GBM(T=153,N=1157)	Normal	3.9892	GTEX-NPJ8-1526-SM-26GMH
GBM(T=153,N=1157)	Normal	4.1571	GTEX-13VXU-0011-R6a-SM-5SI71
GBM(T=153,N=1157)	Normal	3.9041	GTEX-NPJ8-1526-SM-26GMY
GBM(T=153,N=1157)	Normal	3.0893	GTEX-12WSF-0011-R3a-SM-5DUW7
GBM(T=153,N=1157)	Normal	3.1939	GTEX-12WSD-0011-R7b-SM-5PNWE
GBM(T=153,N=1157)	Normal	4.1931	GTEX-14BIM-0011-R3b-SM-5S2RL
GBM(T=153,N=1157)	Normal	4.1327	GTEX-13G51-0011-R1a-SM-5LZYR
GBM(T=153,N=1157)	Normal	3.287	GTEX-13FLW-0011-R1b-SM-5LZX2
GBM(T=153,N=1157)	Normal	4.9026	GTEX-13OW6-0011-R11a-SM-5L3H2
GBM(T=153,N=1157)	Normal	4.2973	GTEX-NPJ8-0011-R6a-SM-2HMKB
GBM(T=153,N=1157)	Normal	2.5658	GTEX-11ZVC-0011-R1b-SM-5BC6M
GBM(T=153,N=1157)	Normal	4.4906	GTEX-WWYW-3026-SM-3NB36
GBM(T=153,N=1157)	Normal	5.0157	GTEX-QMR6-0011-R8A-SM-32PKJ
GBM(T=153,N=1157)	Normal	3.795	GTEX-13RTJ-0011-R9a-SM-5Q5AY
GBM(T=153,N=1157)	Normal	3.1261	GTEX-13NYS-0011-R1b-SM-5MR55
GBM(T=153,N=1157)	Normal	2.6602	GTEX-OHPN-0011-R8A-SM-33HBT
GBM(T=153,N=1157)	Normal	3.4635	GTEX-13O3Q-0011-R2b-SM-5KM3K
GBM(T=153,N=1157)	Normal	4.2204	GTEX-13X6K-0011-R6a-SM-5P9K6
GBM(T=153,N=1157)	Normal	2.8422	GTEX-Y8DK-0011-R1A-SM-4RGLO
GBM(T=153,N=1157)	Normal	4.3111	GTEX-131YS-0011-R11b-SM-5EGLM
GBM(T=153,N=1157)	Normal	4.3364	GTEX-X4XX-3026-SM-3NMB2
GBM(T=153,N=1157)	Normal	4.0471	GTEX-11ONC-3026-SM-5985W
GBM(T=153,N=1157)	Normal	3.0585	GTEX-13NZA-0011-R9b-SM-5MR5I
GBM(T=153,N=1157)	Normal	3.47	GTEX-ZVZQ-0011-R3a-SM-57WC7
GBM(T=153,N=1157)	Normal	3.2511	GTEX-14BIN-0011-R9a-SM-5SI76
GBM(T=153,N=1157)	Normal	3.6703	GTEX-139TT-0011-R7b-SM-5J2MN
GBM(T=153,N=1157)	Normal	4.5392	GTEX-11OF3-0011-R11a-SM-57WCR
GBM(T=153,N=1157)	Normal	3.5923	GTEX-145MF-2726-SM-5O995
GBM(T=153,N=1157)	Normal	4.6583	GTEX-13G51-0011-R11b-SM-5J2NE
GBM(T=153,N=1157)	Normal	3.8198	GTEX-13O3Q-0011-R5b-SM-5P9H4
GBM(T=153,N=1157)	Normal	0.4233	GTEX-X4XY-0011-R10B-SM-46MWS
GBM(T=153,N=1157)	Normal	3.8827	GTEX-1313W-3126-SM-5LZUI
GBM(T=153,N=1157)	Normal	4.8309	GTEX-13FXS-0011-R11a-SM-5L3DM
GBM(T=153,N=1157)	Normal	3.8228	GTEX-13FHO-0011-R5b-SM-5LZZ3
GBM(T=153,N=1157)	Normal	3.0619	GTEX-1445S-0011-R7b-SM-5PNUG
GBM(T=153,N=1157)	Normal	3.5498	GTEX-RU72-0011-R6A-SM-2TF71
GBM(T=153,N=1157)	Normal	4.3484	GTEX-UTHO-0011-R10A-SM-3GIJQ
GBM(T=153,N=1157)	Normal	3.6405	GTEX-145MH-0011-R8a-SM-5PNUL
GBM(T=153,N=1157)	Normal	2.8916	GTEX-NPJ8-0011-R4a-SM-2HML3
GBM(T=153,N=1157)	Normal	3.9801	GTEX-ZYY3-3126-SM-5SI9L
GBM(T=153,N=1157)	Normal	4.783	GTEX-139TT-0011-R11b-SM-5LZV1
GBM(T=153,N=1157)	Normal	4.4951	GTEX-145LU-0011-R11b-SM-5P9JX
GBM(T=153,N=1157)	Normal	3.867	GTEX-13OW7-2926-SM-5MR3Z
GBM(T=153,N=1157)	Normal	2.5511	GTEX-12WSA-2926-SM-5EQ4D
GBM(T=153,N=1157)	Normal	3.3605	GTEX-12WSD-0011-R4b-SM-5LZUA
GBM(T=153,N=1157)	Normal	3.0305	GTEX-13S7M-0011-R9a-SM-5O9DW
GBM(T=153,N=1157)	Normal	3.5224	GTEX-14ASI-0011-R6a-SM-5S2UZ
GBM(T=153,N=1157)	Normal	3.5312	GTEX-13OVL-0011-R5b-SM-5L3FU
GBM(T=153,N=1157)	Normal	3.1245	GTEX-1313W-0011-R7b-SM-5DUWL
GBM(T=153,N=1157)	Normal	3.6646	GTEX-144GL-0011-R6a-SM-5P9HW
GBM(T=153,N=1157)	Normal	4.0073	GTEX-R55F-1326-SM-2TF5F
GBM(T=153,N=1157)	Normal	1.9302	GTEX-1477Z-0011-R3b-SM-5PNX9
GBM(T=153,N=1157)	Normal	3.4791	GTEX-13X6I-0011-R8a-SM-5PNZF
GBM(T=153,N=1157)	Normal	4.5638	GTEX-12ZZX-2826-SM-5BC6K
GBM(T=153,N=1157)	Normal	5.2235	TCGA-06-0680-11
GBM(T=153,N=1157)	Normal	3.4304	GTEX-13X6J-0011-R5b-SM-5PNWT
GBM(T=153,N=1157)	Normal	2.7594	GTEX-NPJ8-0011-R1a-SM-5SI8B
GBM(T=153,N=1157)	Normal	3.7603	GTEX-XLM4-0011-R8A-SM-4AT44
GBM(T=153,N=1157)	Normal	4.2142	GTEX-139UW-0011-R9b-SM-5LZYT
GBM(T=153,N=1157)	Normal	3.863	GTEX-13RTJ-0011-R1a-SM-5O9D9
GBM(T=153,N=1157)	Normal	3.7667	GTEX-ZUA1-0011-R5b-SM-51MTG
GBM(T=153,N=1157)	Normal	3.6861	GTEX-11ZUS-2926-SM-5FQSL
GBM(T=153,N=1157)	Normal	4.0001	GTEX-117XS-3026-SM-5N9CA
GBM(T=153,N=1157)	Normal	3.3787	GTEX-13NYS-0011-R5a-SM-5MR4D
GBM(T=153,N=1157)	Normal	3.7762	GTEX-13OVJ-2726-SM-5IJG6
GBM(T=153,N=1157)	Normal	3.1442	GTEX-Z93S-0011-R5b-SM-4RGNI
GBM(T=153,N=1157)	Normal	5.0479	GTEX-QDT8-3026-SM-32PKB
GBM(T=153,N=1157)	Normal	4.048	GTEX-NPJ8-0011-R3a-SM-2HMIW
GBM(T=153,N=1157)	Normal	2.128	GTEX-13OVH-0011-R4a-SM-5KM3W
GBM(T=153,N=1157)	Normal	3.7961	GTEX-11ONC-2926-SM-5P9JM
GBM(T=153,N=1157)	Normal	3.83	GTEX-WWYW-0011-R7A-SM-3NB3H
GBM(T=153,N=1157)	Normal	4.6657	GTEX-RNOR-2226-SM-2TF5O
GBM(T=153,N=1157)	Normal	3.4116	GTEX-WHSE-0011-R3A-SM-3P5ZM
GBM(T=153,N=1157)	Normal	4.178	GTEX-131XH-0011-R6a-SM-5KM2G
GBM(T=153,N=1157)	Normal	3.5851	GTEX-12WS9-0011-R10a-SM-57WBV
GBM(T=153,N=1157)	Normal	4.1644	GTEX-131YS-0011-R10b-SM-5EQ5N
GBM(T=153,N=1157)	Normal	4.0994	GTEX-13VXU-0011-R3b-SM-5O9CU
GBM(T=153,N=1157)	Normal	2.8137	GTEX-OXRO-0011-R9A-SM-5S2W3
GBM(T=153,N=1157)	Normal	3.8759	GTEX-13X6J-0011-R3b-SM-5P9K5
GBM(T=153,N=1157)	Normal	3.7389	GTEX-11ONC-0011-R8b-SM-5NQ87
GBM(T=153,N=1157)	Normal	4.7872	GTEX-12126-0011-R11a-SM-5BC6X
GBM(T=153,N=1157)	Normal	2.4386	GTEX-RU72-0011-R7A-SM-2TF5U
GBM(T=153,N=1157)	Normal	4.7704	GTEX-11H98-0011-R11b-SM-5NQ6U
GBM(T=153,N=1157)	Normal	4.5079	GTEX-WZTO-0011-R11A-SM-4E3K9
GBM(T=153,N=1157)	Normal	4.1716	GTEX-14BIM-3126-SM-5Q5C7
GBM(T=153,N=1157)	Normal	4.3162	GTEX-ZAB4-0011-R3a-SM-4RGNQ
GBM(T=153,N=1157)	Normal	3.0671	GTEX-13OVL-0011-R8a-SM-5L3HH
GBM(T=153,N=1157)	Normal	4.0207	GTEX-14ABY-0011-R9a-SM-5PNZK
GBM(T=153,N=1157)	Normal	3.8441	GTEX-NL4W-0011-R8a-SM-2I3G4
GBM(T=153,N=1157)	Normal	2.8522	GTEX-11GSO-0011-R2a-SM-57WDF
GBM(T=153,N=1157)	Normal	2.3394	GTEX-NL3H-0011-R1a-SM-48TDJ
GBM(T=153,N=1157)	Normal	3.573	GTEX-X261-0011-R10B-SM-4E3JT
GBM(T=153,N=1157)	Normal	2.3366	GTEX-11ZTS-0011-R3a-SM-5BC78
GBM(T=153,N=1157)	Normal	4.1772	GTEX-XLM4-0011-R6A-SM-4AT4B
GBM(T=153,N=1157)	Normal	3.3407	GTEX-12WSB-0011-R11b-SM-57WBJ
GBM(T=153,N=1157)	Normal	3.9874	GTEX-N7MT-0011-R6a-SM-2I3G3
GBM(T=153,N=1157)	Normal	3.9829	GTEX-T5JC-2326-SM-32PMR
GBM(T=153,N=1157)	Normal	3.7324	GTEX-145MH-0011-R5a-SM-5P9JT
GBM(T=153,N=1157)	Normal	5.124	GTEX-13NZ8-3026-SM-5L3D4
GBM(T=153,N=1157)	Normal	4.0419	GTEX-13OVH-3026-SM-5MR4N
GBM(T=153,N=1157)	Normal	4.7976	GTEX-YJ89-0011-R11a-SM-4SOKA
GBM(T=153,N=1157)	Normal	4.5448	GTEX-13N1W-0011-R10b-SM-5MR4H
GBM(T=153,N=1157)	Normal	3.2781	GTEX-145MI-3126-SM-5Q5CF
GBM(T=153,N=1157)	Normal	3.7656	GTEX-13OW8-0011-R10a-SM-5L3H6
GBM(T=153,N=1157)	Normal	2.1988	GTEX-13OW8-0011-R8a-SM-5L3G5
GBM(T=153,N=1157)	Normal	4.6685	GTEX-QVUS-0011-R8A-SM-3GAD7
GBM(T=153,N=1157)	Normal	3.6207	GTEX-P44H-0011-R4A-SM-2XCEW
GBM(T=153,N=1157)	Normal	3.1228	GTEX-RU72-0011-R2A-SM-2TF6O
GBM(T=153,N=1157)	Normal	5.0457	GTEX-X585-0011-R8A-SM-46MUX
GBM(T=153,N=1157)	Normal	4.3213	GTEX-145MH-0011-R3b-SM-5P9JQ
GBM(T=153,N=1157)	Normal	4.5361	GTEX-11ZUS-0011-R8a-SM-5BC73
GBM(T=153,N=1157)	Normal	4.4732	GTEX-NPJ8-2626-SM-2D7W2
GBM(T=153,N=1157)	Normal	3.838	GTEX-YFC4-0011-R4a-SM-4RGLQ
GBM(T=153,N=1157)	Normal	3.5547	GTEX-13NZA-0011-R8b-SM-5KM2Q
GBM(T=153,N=1157)	Normal	3.4398	GTEX-Y8DK-0011-R5B-SM-4RTW6
GBM(T=153,N=1157)	Normal	2.4857	GTEX-11ZTS-0011-R1a-SM-5BC71
GBM(T=153,N=1157)	Normal	3.3759	GTEX-YJ89-0011-R9a-SM-4SOK7
GBM(T=153,N=1157)	Normal	2.0183	GTEX-139TU-0011-R5b-SM-5L3E1
GBM(T=153,N=1157)	Normal	5.2107	GTEX-NL3H-0011-R11A-SM-2I3E6
GBM(T=153,N=1157)	Normal	4.0225	GTEX-N7MS-0011-R2a-SM-2HML6
GBM(T=153,N=1157)	Normal	1.0779	GTEX-13FTY-0011-R1a-SM-5LZXE
GBM(T=153,N=1157)	Normal	3.0252	GTEX-12WSF-0011-R4b-SM-5HL88
GBM(T=153,N=1157)	Normal	3.1245	GTEX-11ZTS-0011-R2b-SM-5BC75
GBM(T=153,N=1157)	Normal	4.0515	GTEX-T5JC-0011-R11A-SM-32PMB
GBM(T=153,N=1157)	Normal	3.5875	GTEX-1399T-3026-SM-5KLZC
GBM(T=153,N=1157)	Normal	2.0604	GTEX-12WS9-0011-R2a-SM-5CVNE
GBM(T=153,N=1157)	Normal	2.2901	GTEX-139T8-0011-R1a-SM-5HL75
GBM(T=153,N=1157)	Normal	3.0757	GTEX-X4XX-0011-R4B-SM-46MWL
GBM(T=153,N=1157)	Normal	3.242	GTEX-NPJ8-2626-SM-26GMZ
GBM(T=153,N=1157)	Normal	3.866	GTEX-T5JC-2426-SM-3NMDB
GBM(T=153,N=1157)	Normal	4.6708	GTEX-11ZUS-0011-R11b-SM-5BC7B
GBM(T=153,N=1157)	Normal	3.8218	GTEX-13RTJ-3126-SM-5S2Q4
GBM(T=153,N=1157)	Normal	3.1212	GTEX-13CZV-0011-R9a-SM-5LZXT
GBM(T=153,N=1157)	Normal	3.3061	GTEX-13CZV-0011-R5a-SM-5K7XA
GBM(T=153,N=1157)	Normal	3.7646	GTEX-13OW6-0011-R5a-SM-5O9BK
GBM(T=153,N=1157)	Normal	2.9765	GTEX-12WSM-0011-R6b-SM-5EQ6N
GBM(T=153,N=1157)	Normal	4.0952	GTEX-13N1W-0011-R5b-SM-5MR5Q
GBM(T=153,N=1157)	Normal	3.668	GTEX-ZZPT-3026-SM-5GZXH
GBM(T=153,N=1157)	Normal	3.4958	GTEX-12ZZY-0011-R6b-SM-5EGLA
GBM(T=153,N=1157)	Normal	2.1702	GTEX-145MI-0011-R4b-SM-5PNZH
GBM(T=153,N=1157)	Normal	4.1145	GTEX-13QIC-0011-R11b-SM-5O9BU
GBM(T=153,N=1157)	Normal	2.8055	GTEX-WVLH-0011-R1A-SM-4MVOK
GBM(T=153,N=1157)	Normal	3.2973	GTEX-13OVJ-0011-R5a-SM-5P9H7
GBM(T=153,N=1157)	Normal	3.1195	GTEX-11GSP-3226-SM-5986O
GBM(T=153,N=1157)	Normal	3.1939	GTEX-13NYS-0011-R8a-SM-5MR5H
GBM(T=153,N=1157)	Normal	4.2427	GTEX-13OW6-3026-SM-5J2MI
GBM(T=153,N=1157)	Normal	1.7954	GTEX-ZE7O-0011-R7a-SM-57WCU
GBM(T=153,N=1157)	Normal	3.9384	GTEX-ZUA1-0011-R3a-SM-4YCEE
GBM(T=153,N=1157)	Normal	3.4543	GTEX-XMD1-0011-R6A-SM-4AT5K
GBM(T=153,N=1157)	Normal	4.7329	GTEX-13X6K-0011-R10a-SM-5P9JR
GBM(T=153,N=1157)	Normal	1.7053	GTEX-ZF28-0011-R1a-SM-4WWD1
GBM(T=153,N=1157)	Normal	2.828	GTEX-ZF28-0011-R6a-SM-4WKHI
GBM(T=153,N=1157)	Normal	2.9507	GTEX-131XH-0011-R2b-SM-5DUVY
GBM(T=153,N=1157)	Normal	4.5117	GTEX-13RTJ-0011-R11a-SM-5O9CK
GBM(T=153,N=1157)	Normal	3.2251	GTEX-13OW5-0011-R4b-SM-5L3HS
GBM(T=153,N=1157)	Normal	3.3979	GTEX-RVPV-0011-R5A-SM-2TF69
GBM(T=153,N=1157)	Normal	2.6067	GTEX-12WSF-0011-R7b-SM-5HL99
GBM(T=153,N=1157)	Normal	3.8259	GTEX-WZTO-0011-R1B-SM-3NMAR
GBM(T=153,N=1157)	Normal	3.833	GTEX-WL46-0011-R1A-SM-3LK6M
GBM(T=153,N=1157)	Normal	4.2343	GTEX-UTHO-2926-SM-3P5Z9
GBM(T=153,N=1157)	Normal	3.907	GTEX-12WSE-0011-R1b-SM-5GU4V
GBM(T=153,N=1157)	Normal	3.3076	GTEX-ZE9C-0011-R6a-SM-4WWCW
GBM(T=153,N=1157)	Normal	3.8788	GTEX-144GL-0011-R1a-SM-5PNZ5
GBM(T=153,N=1157)	Normal	4.4203	GTEX-13O3Q-0011-R8b-SM-5KM2J
GBM(T=153,N=1157)	Normal	2.6624	GTEX-PWO3-0011-R2A-SM-2S1OX
GBM(T=153,N=1157)	Normal	4.2533	GTEX-12ZZY-2926-SM-5DUXO
GBM(T=153,N=1157)	Normal	3.6612	GTEX-11OF3-3126-SM-5GU5E
GBM(T=153,N=1157)	Normal	3.9412	GTEX-Z93S-0011-R6b-SM-4RGNJ
GBM(T=153,N=1157)	Normal	4.1368	GTEX-139UC-0011-R11a-SM-5KM3J
GBM(T=153,N=1157)	Normal	3.2034	GTEX-13G51-0011-R2b-SM-5LZXS
GBM(T=153,N=1157)	Normal	2.8562	GTEX-YJ89-0011-R6a-SM-4V6GN
GBM(T=153,N=1157)	Normal	4.7861	GTEX-ZDXO-0011-R11a-SM-4WWD9
GBM(T=153,N=1157)	Normal	3.9327	GTEX-14BIL-0011-R9a-SM-5SI7A
GBM(T=153,N=1157)	Normal	4.4719	GTEX-Z93S-0011-R2a-SM-4RGNG
GBM(T=153,N=1157)	Normal	3.6928	GTEX-12ZZZ-0011-R5a-SM-5EQ4M
GBM(T=153,N=1157)	Normal	2.791	GTEX-13OW8-0011-R7a-SM-5L3FP
GBM(T=153,N=1157)	Normal	2.4831	GTEX-13FHP-0011-R6b-SM-5LZY6
GBM(T=153,N=1157)	Normal	4.7788	GTEX-13S7M-0011-R11b-SM-5P9HU
GBM(T=153,N=1157)	Normal	4.3534	GTEX-TSE9-3026-SM-3DB76
GBM(T=153,N=1157)	Normal	3.8157	GTEX-12WSC-3026-SM-5GCNF
GBM(T=153,N=1157)	Normal	3.5337	GTEX-QVUS-0011-R4A-SM-3GAE7
GBM(T=153,N=1157)	Normal	2.2813	GTEX-11UD1-0011-R5b-SM-5P9FP
GBM(T=153,N=1157)	Normal	3.8876	GTEX-13FLW-1426-SM-5K7YE
GBM(T=153,N=1157)	Normal	2.6185	GTEX-13JVG-0011-R7b-SM-5MR3Q
GBM(T=153,N=1157)	Normal	3.8116	GTEX-145MH-0011-R7a-SM-5PNWH
GBM(T=153,N=1157)	Normal	1.2696	GTEX-139TS-0011-R7a-SM-5K7X7
GBM(T=153,N=1157)	Normal	1.9638	GTEX-ZVZQ-0011-R1a-SM-57WBU
GBM(T=153,N=1157)	Normal	4.7866	GTEX-QMR6-0011-R10A-SM-32PKO
GBM(T=153,N=1157)	Normal	4.4263	GTEX-WL46-0011-R11A-SM-3MJFT
GBM(T=153,N=1157)	Normal	4.0909	GTEX-12WSD-0011-R6b-SM-5P9JU
GBM(T=153,N=1157)	Normal	2.9507	GTEX-13X6J-0011-R4b-SM-5P9K4
GBM(T=153,N=1157)	Normal	4.5826	GTEX-11GSP-0011-R11b-SM-5NQ7V
GBM(T=153,N=1157)	Normal	4.8675	GTEX-X4EP-0011-R4B-SM-3P627
GBM(T=153,N=1157)	Normal	5.0427	GTEX-WVLH-0011-R10A-SM-3MJFM
GBM(T=153,N=1157)	Normal	4.4595	GTEX-Q2AG-0011-R1A-SM-2HMJI
GBM(T=153,N=1157)	Normal	4.1417	GTEX-X261-3126-SM-4PQZC
GBM(T=153,N=1157)	Normal	3.5899	GTEX-Z93S-2926-SM-57WB9
GBM(T=153,N=1157)	Normal	3.7215	GTEX-13OVJ-0011-R6b-SM-5L3GH
GBM(T=153,N=1157)	Normal	2.5263	GTEX-13IVO-0011-R10a-SM-5LZY3
GBM(T=153,N=1157)	Normal	4.1211	GTEX-11DZ1-2926-SM-5A5KI
GBM(T=153,N=1157)	Normal	3.6543	GTEX-13X6I-0011-R7b-SM-5PNWP
GBM(T=153,N=1157)	Normal	2.9375	GTEX-RVPU-0011-R9A-SM-3NM8E
GBM(T=153,N=1157)	Normal	2.2603	GTEX-13NZA-0011-R1b-SM-5LUAF
GBM(T=153,N=1157)	Normal	1.3283	GTEX-13NZA-0011-R5b-SM-5KM4K
GBM(T=153,N=1157)	Normal	4.3772	GTEX-13OVH-2926-SM-5IJFH
GBM(T=153,N=1157)	Normal	4.3075	GTEX-P44H-0011-R1A-SM-3NM8J
GBM(T=153,N=1157)	Normal	2.7636	GTEX-13CIG-0011-R5b-SM-5L3F2
GBM(T=153,N=1157)	Normal	4.4067	GTEX-13OW5-0011-R11b-SM-5L3GG
GBM(T=153,N=1157)	Normal	2.8542	GTEX-13JVG-0011-R6a-SM-5MR3E
GBM(T=153,N=1157)	Normal	2.5338	GTEX-11ZU8-0011-R3a-SM-5BC6U
GBM(T=153,N=1157)	Normal	3.1261	GTEX-132Q8-0011-R2b-SM-5EQ5Z
GBM(T=153,N=1157)	Normal	3.8827	GTEX-YFC4-3026-SM-5IFJK
GBM(T=153,N=1157)	Normal	4.562	GTEX-145MH-2926-SM-5Q5D2
GBM(T=153,N=1157)	Normal	3.2841	GTEX-13JUV-0011-R6b-SM-5LZYG
GBM(T=153,N=1157)	Normal	3.9892	GTEX-T6MN-0011-R5A-SM-32QPD
GBM(T=153,N=1157)	Normal	3.7356	GTEX-139TT-0011-R3b-SM-5K7VL
GBM(T=153,N=1157)	Normal	4.6259	GTEX-13CF2-0011-R11b-SM-5LZXO
GBM(T=153,N=1157)	Normal	3.7992	GTEX-144GL-3026-SM-5Q5CW
GBM(T=153,N=1157)	Normal	4.1194	GTEX-QDT8-2926-SM-32PKC
GBM(T=153,N=1157)	Normal	3.2707	GTEX-11NV4-0011-R7a-SM-57WDH
GBM(T=153,N=1157)	Normal	3.5086	GTEX-14ASI-0011-R1b-SM-5S2TY
GBM(T=153,N=1157)	Normal	4.6497	GTEX-ZAB4-0011-R11a-SM-4SOKI
GBM(T=153,N=1157)	Normal	4.4621	GTEX-WZTO-2826-SM-3NM8P
GBM(T=153,N=1157)	Normal	3.5803	GTEX-XLM4-0011-R2B-SM-4AT5Z
GBM(T=153,N=1157)	Normal	4.1555	GTEX-QDT8-0011-R9A-SM-32PKH
GBM(T=153,N=1157)	Normal	3.9746	GTEX-ZYFD-2926-SM-5GID9
GBM(T=153,N=1157)	Normal	4.1318	GTEX-X585-0011-R4B-SM-46MVH
GBM(T=153,N=1157)	Normal	4.4881	GTEX-QMR6-0011-R6A-SM-32PKP
GBM(T=153,N=1157)	Normal	2.9544	GTEX-13112-0011-R1b-SM-5HL7K
GBM(T=153,N=1157)	Normal	3.9534	GTEX-Z93S-0011-R3b-SM-4RGNH
GBM(T=153,N=1157)	Normal	4.2173	GTEX-T5JC-0011-R10A-SM-32PM2
GBM(T=153,N=1157)	Normal	4.2736	GTEX-X585-0011-R2B-SM-46MVF
GBM(T=153,N=1157)	Normal	4.2965	GTEX-WL46-0011-R3A-SM-3TW8E
GBM(T=153,N=1157)	Normal	3.5694	GTEX-13X6I-0011-R1b-SM-5PNZC
GBM(T=153,N=1157)	Normal	3.7603	GTEX-R55E-0011-R5A-SM-2TC5N
GBM(T=153,N=1157)	Normal	4.2111	GTEX-WVLH-3026-SM-3MJG9
GBM(T=153,N=1157)	Normal	3.3911	GTEX-13OW5-0011-R5b-SM-5L3FR
GBM(T=153,N=1157)	Normal	3.7773	GTEX-Y8DK-0826-SM-4TT3T
GBM(T=153,N=1157)	Normal	4.5934	GTEX-ZUA1-0011-R11b-SM-51MTI
GBM(T=153,N=1157)	Normal	1.7702	GTEX-13CF2-0011-R1a-SM-5LZY1
GBM(T=153,N=1157)	Normal	4.5305	GTEX-12WSH-3126-SM-5LZW8
GBM(T=153,N=1157)	Normal	3.3206	GTEX-12696-3026-SM-5FQTU
GBM(T=153,N=1157)	Normal	3.728	GTEX-WL46-0011-R6A-SM-3LK6X
GBM(T=153,N=1157)	Normal	4.1161	GTEX-139UC-0011-R9a-SM-5K7W7
GBM(T=153,N=1157)	Normal	4.3342	GTEX-N7MS-0011-R10A-SM-2HMJK
GBM(T=153,N=1157)	Normal	4.8958	GTEX-13SLX-0011-R11b-SM-5O9C8
GBM(T=153,N=1157)	Normal	3.0774	GTEX-147GR-0011-R2b-SM-5S2RQ
GBM(T=153,N=1157)	Normal	3.9118	GTEX-145MG-3026-SM-5RQJA
GBM(T=153,N=1157)	Normal	4.9805	GTEX-13O3O-0011-R11b-SM-5KM4G
GBM(T=153,N=1157)	Normal	3.091	GTEX-YFC4-0011-R5a-SM-4RGLR
GBM(T=153,N=1157)	Normal	3.3993	GTEX-13PVQ-0011-R9b-SM-5LU3B
GBM(T=153,N=1157)	Normal	1.5563	GTEX-12WSD-0011-R2a-SM-5LZWB
GBM(T=153,N=1157)	Normal	2.1894	GTEX-12WSB-0011-R1b-SM-5P9EY
GBM(T=153,N=1157)	Normal	2.0535	GTEX-12ZZW-0011-R4a-SM-5DUX9
GBM(T=153,N=1157)	Normal	3.0463	GTEX-ZE7O-0011-R5a-SM-57WBO
GBM(T=153,N=1157)	Normal	4.6713	GTEX-WZTO-0011-R3B-SM-3NMC6
GBM(T=153,N=1157)	Normal	3.483	GTEX-13VXU-0011-R4b-SM-5O9CI
GBM(T=153,N=1157)	Normal	5.1498	GTEX-11EQ8-2826-SM-5N9C1
GBM(T=153,N=1157)	Normal	4.5002	GTEX-QVUS-2926-SM-3GIJB
GBM(T=153,N=1157)	Normal	4.2142	GTEX-P44H-0011-R3A-SM-2XCEQ
GBM(T=153,N=1157)	Normal	3.8818	GTEX-WVLH-0011-R4A-SM-3MJFS
GBM(T=153,N=1157)	Normal	4.0313	GTEX-XOTO-3026-SM-4B65M
GBM(T=153,N=1157)	Normal	3.2267	GTEX-13SLW-0011-R3b-SM-5SI6Y
GBM(T=153,N=1157)	Normal	3.3032	GTEX-13JVG-0011-R5a-SM-5MR4O
GBM(T=153,N=1157)	Normal	3.9829	GTEX-111FC-3126-SM-5GZZ2
GBM(T=153,N=1157)	Normal	3.3605	GTEX-1117F-3226-SM-5N9CT
GBM(T=153,N=1157)	Normal	1.5854	GTEX-13JUV-0011-R7b-SM-5LZZG
GBM(T=153,N=1157)	Normal	0.9862	GTEX-145MI-0011-R5a-SM-5Q5B4
GBM(T=153,N=1157)	Normal	4.2601	GTEX-13JVG-3226-SM-5IJGJ
GBM(T=153,N=1157)	Normal	4.2862	GTEX-WHSE-0011-R11A-SM-3P5YY
GBM(T=153,N=1157)	Normal	3.2632	GTEX-13JVG-0011-R8a-SM-5KM3E
GBM(T=153,N=1157)	Normal	3.8411	GTEX-QDT8-0011-R9A-SM-5SI8J
GBM(T=153,N=1157)	Normal	3.5947	GTEX-13OW5-0011-R6b-SM-5O9BW
GBM(T=153,N=1157)	Normal	2.9784	GTEX-OXRO-0011-R9A-SM-3NB1X
GBM(T=153,N=1157)	Normal	4.1094	GTEX-RNOR-2326-SM-2TF4I
GBM(T=153,N=1157)	Normal	4.2358	GTEX-WL46-2826-SM-3LK81
GBM(T=153,N=1157)	Normal	1.9073	GTEX-YJ89-0011-R1a-SM-4RGLS
GBM(T=153,N=1157)	Normal	3.5274	GTEX-13NYB-0011-R6b-SM-5MR51
GBM(T=153,N=1157)	Normal	2.7826	GTEX-11WQK-0011-R8a-SM-5BC7C
GBM(T=153,N=1157)	Normal	3.7539	GTEX-WL46-0011-R2A-SM-3LK6O
GBM(T=153,N=1157)	Normal	4.2196	GTEX-RU72-0011-R8A-SM-2TF61
GBM(T=153,N=1157)	Normal	4.7154	GTEX-13N2G-0011-R11a-SM-5MR3F
GBM(T=153,N=1157)	Normal	3.2692	GTEX-ZVZQ-0011-R6b-SM-57WAY
GBM(T=153,N=1157)	Normal	2.4934	GTEX-ZVT3-0011-R5a-SM-51MSI
GBM(T=153,N=1157)	Normal	4.4283	GTEX-12ZZZ-3126-SM-5LZU6
GBM(T=153,N=1157)	Normal	1.0079	GTEX-RVPU-0011-R4A-SM-5SI8K
GBM(T=153,N=1157)	Normal	2.7161	GTEX-13NZA-0011-R10b-SM-5KM54
GBM(T=153,N=1157)	Normal	3.5312	GTEX-XMD1-0011-R5A-SM-4AT47
GBM(T=153,N=1157)	Normal	3.8886	GTEX-14ABY-0011-R6a-SM-5PNWR
GBM(T=153,N=1157)	Normal	4.846	GTEX-WWYW-0011-R10A-SM-3NB35
GBM(T=153,N=1157)	Normal	3.4596	GTEX-T6MN-0011-R2A-SM-32QOW
GBM(T=153,N=1157)	Normal	4.6416	GTEX-NL4W-0011-R11A-SM-2I3DW
GBM(T=153,N=1157)	Normal	3.5899	GTEX-1313W-0011-R3a-SM-5EGLI
GBM(T=153,N=1157)	Normal	3.5299	GTEX-13VXU-0011-R5a-SM-5O9D7
GBM(T=153,N=1157)	Normal	3.6172	GTEX-12WSD-0011-R1b-SM-5LZVY
GBM(T=153,N=1157)	Normal	3.9524	GTEX-P44H-0011-R3A-SM-5SI8A
GBM(T=153,N=1157)	Normal	4.0153	GTEX-TSE9-0011-R10A-SM-3DB7O
GBM(T=153,N=1157)	Normal	2.7336	GTEX-1445S-0011-R6b-SM-5PNUF
GBM(T=153,N=1157)	Normal	2.2206	GTEX-ZV68-0011-R2a-SM-4YCDK
GBM(T=153,N=1157)	Normal	2.4649	GTEX-XLM4-0011-R9A-SM-4AT45
GBM(T=153,N=1157)	Normal	4.3604	GTEX-13JUV-0011-R11a-SM-5LZYH
GBM(T=153,N=1157)	Normal	2.1313	GTEX-S7PM-0011-R5A-SM-3NM8G
GBM(T=153,N=1157)	Normal	3.9374	GTEX-13FXS-0011-R1a-SM-5K7U6
GBM(T=153,N=1157)	Normal	4.7693	GTEX-144GL-0011-R11b-SM-5P9F6
GBM(T=153,N=1157)	Normal	3.7182	GTEX-X4XX-0011-R5A-SM-46MWN
GBM(T=153,N=1157)	Normal	3.6532	GTEX-145LU-0011-R9b-SM-5SI66
GBM(T=153,N=1157)	Normal	3.7539	GTEX-13OW6-0011-R2a-SM-5L3HG
GBM(T=153,N=1157)	Normal	4.4848	GTEX-14DAQ-3026-SM-5S2QZ
GBM(T=153,N=1157)	Normal	3.1892	GTEX-13FHO-0011-R1b-SM-5KLZG
GBM(T=153,N=1157)	Normal	3.6928	GTEX-13N1W-0011-R4a-SM-5MR52
GBM(T=153,N=1157)	Normal	4.373	GTEX-X4EP-0011-R1A-SM-3P624
GBM(T=153,N=1157)	Normal	1.4808	GTEX-12WS9-0011-R4b-SM-5P9EU
GBM(T=153,N=1157)	Normal	4.6083	GTEX-13RTJ-0011-R10b-SM-5O9CW
GBM(T=153,N=1157)	Normal	2.9224	GTEX-13S7M-0011-R6b-SM-5O9D8
GBM(T=153,N=1157)	Normal	3.8249	GTEX-13O3O-0011-R6b-SM-5P9GY
GBM(T=153,N=1157)	Normal	3.4583	GTEX-12WSH-0011-R9b-SM-5LZUG
GBM(T=153,N=1157)	Normal	3.8441	GTEX-12126-1026-SM-5P9JJ
GBM(T=153,N=1157)	Normal	4.1136	GTEX-WWYW-3126-SM-3NB39
GBM(T=153,N=1157)	Normal	2.0183	GTEX-13CF2-0011-R5a-SM-5LZWS
GBM(T=153,N=1157)	Normal	3.945	GTEX-13VXU-2926-SM-5LU5C
GBM(T=153,N=1157)	Normal	3.3966	GTEX-ZAB4-0011-R8b-SM-4SOKF
GBM(T=153,N=1157)	Normal	3.7006	GTEX-13NYB-3026-SM-5IJD7
GBM(T=153,N=1157)	Normal	4.2965	GTEX-13CIG-0011-R8b-SM-5LZX5
GBM(T=153,N=1157)	Normal	3.7867	GTEX-UTHO-0011-R5A-SM-3GIJD
GBM(T=153,N=1157)	Normal	3.5935	GTEX-13O3O-0011-R8b-SM-5LUAL
GBM(T=153,N=1157)	Normal	4.2995	GTEX-X4XX-0011-R3B-SM-46MWK
GBM(T=153,N=1157)	Normal	3.5461	GTEX-NPJ7-0011-R2a-SM-2I3GF
GBM(T=153,N=1157)	Normal	3.3407	GTEX-ZE9C-0011-R3a-SM-4WKGT
GBM(T=153,N=1157)	Normal	2.4412	GTEX-13QJC-0011-R8b-SM-5S2U6
GBM(T=153,N=1157)	Normal	2.8199	GTEX-12WS9-0011-R3a-SM-5CVNF
GBM(T=153,N=1157)	Normal	3.3235	GTEX-ZUA1-0011-R6b-SM-4YCDD
GBM(T=153,N=1157)	Normal	3.3952	GTEX-13PVQ-0011-R7a-SM-5L3G3
GBM(T=153,N=1157)	Normal	3.1426	GTEX-13NYS-0011-R3b-SM-5MR41
GBM(T=153,N=1157)	Normal	3.4424	GTEX-13X6K-0011-R7b-SM-5P9K7
GBM(T=153,N=1157)	Normal	3.773	GTEX-1399T-0011-R5b-SM-5IJDK
GBM(T=153,N=1157)	Normal	4.14	GTEX-145MH-3026-SM-5Q5DZ
GBM(T=153,N=1157)	Normal	4.3046	GTEX-Y8DK-0011-R10A-SM-4SOK1
GBM(T=153,N=1157)	Normal	2.4908	GTEX-13OW8-0011-R1a-SM-5L3HI
GBM(T=153,N=1157)	Normal	1.1117	GTEX-14753-0011-R6b-SM-5S2UD
GBM(T=153,N=1157)	Normal	3.9524	GTEX-13X6K-0011-R5b-SM-5PNUE
GBM(T=153,N=1157)	Normal	2.4831	GTEX-NL3H-0011-R7a-SM-2I3G5
GBM(T=153,N=1157)	Normal	3.1245	GTEX-ZDXO-0011-R5a-SM-4WKG5
GBM(T=153,N=1157)	Normal	4.5503	GTEX-X4EP-0011-R3A-SM-3P626
GBM(T=153,N=1157)	Normal	4.1078	GTEX-13N2G-0011-R3b-SM-5MR5G
GBM(T=153,N=1157)	Normal	3.9552	GTEX-T2IS-3026-SM-32QPM
GBM(T=153,N=1157)	Normal	4.1228	GTEX-14BIN-0011-R6a-SM-5S2RH
GBM(T=153,N=1157)	Normal	3.4183	GTEX-13OVH-0011-R3a-SM-5KM49
GBM(T=153,N=1157)	Normal	3.1829	GTEX-P44G-0011-R4A-SM-2I3FB
GBM(T=153,N=1157)	Normal	1.5998	GTEX-13PDP-0011-R6b-SM-5O9D5
GBM(T=153,N=1157)	Normal	3.034	GTEX-NPJ8-0011-R1a-SM-2HMLC
GBM(T=153,N=1157)	Normal	2.9148	GTEX-N7MS-0011-R7a-SM-2HMKN
GBM(T=153,N=1157)	Normal	2.6828	GTEX-13SLW-0011-R2b-SM-5O9C6
GBM(T=153,N=1157)	Normal	4.5299	GTEX-ZAJG-3026-SM-5HL92
GBM(T=153,N=1157)	Normal	3.8075	GTEX-WHSE-0011-R5A-SM-3P5ZO
GBM(T=153,N=1157)	Normal	3.551	GTEX-11ZUS-0011-R9b-SM-5BC76
GBM(T=153,N=1157)	Normal	4.6525	GTEX-RU72-2926-SM-2TF66
GBM(T=153,N=1157)	Normal	4.1368	GTEX-Q2AG-0011-R6A-SM-2HML7
GBM(T=153,N=1157)	Normal	3.5411	GTEX-11EI6-2926-SM-5985U
GBM(T=153,N=1157)	Normal	3.1112	GTEX-R55F-0011-R5A-SM-2TF5L
GBM(T=153,N=1157)	Normal	4.1474	GTEX-13FXS-0011-R10a-SM-5J2MA
GBM(T=153,N=1157)	Normal	3.3421	GTEX-13O3Q-0011-R4a-SM-5P9H2
GBM(T=153,N=1157)	Normal	4.2965	GTEX-132Q8-2926-SM-5IFFP
GBM(T=153,N=1157)	Normal	3.1327	GTEX-NL3H-0011-R5a-SM-2I3GB
GBM(T=153,N=1157)	Normal	4.7929	GTEX-1399T-0011-R11a-SM-5J2O1
GBM(T=153,N=1157)	Normal	4.2773	GTEX-ZAB4-2926-SM-57WCV
GBM(T=153,N=1157)	Normal	4.1036	GTEX-13N1W-0011-R9b-SM-5MR4R
GBM(T=153,N=1157)	Normal	3.3235	GTEX-13OVL-0011-R9a-SM-5P9GX
GBM(T=153,N=1157)	Normal	4.0233	GTEX-13FXS-0011-R8a-SM-5J1MN
GBM(T=153,N=1157)	Normal	3.6125	GTEX-ZAB4-0011-R9a-SM-4SOKG
GBM(T=153,N=1157)	Normal	3.9892	GTEX-S7SE-0011-R2A-SM-2XCDC
GBM(T=153,N=1157)	Normal	3.9728	GTEX-139TT-0011-R1a-SM-5LZVD
GBM(T=153,N=1157)	Normal	3.795	GTEX-12696-2926-SM-5FQTG
GBM(T=153,N=1157)	Normal	4.1351	GTEX-N7MT-0011-R10A-SM-2I3E1
GBM(T=153,N=1157)	Normal	4.4006	GTEX-13NYS-0011-R10a-SM-5MR4S
GBM(T=153,N=1157)	Normal	3.309	GTEX-11NV4-0011-R5a-SM-5NQ88
GBM(T=153,N=1157)	Normal	3.3869	GTEX-13CF2-0011-R3b-SM-5LZZ6
GBM(T=153,N=1157)	Normal	3.1892	GTEX-ZVZQ-0011-R4b-SM-57WCZ
GBM(T=153,N=1157)	Normal	3.1458	GTEX-13RTJ-0011-R4b-SM-5PNX1
GBM(T=153,N=1157)	Normal	4.7714	GTEX-13NYS-0011-R11b-SM-5MR4P
GBM(T=153,N=1157)	Normal	4.9514	GTEX-T6MN-0011-R10A-SM-32QP7
GBM(T=153,N=1157)	Normal	2.9948	GTEX-NPJ8-0011-R1a-SM-33HCB
GBM(T=153,N=1157)	Normal	2.8034	GTEX-13SLW-0011-R4b-SM-5S2W2
GBM(T=153,N=1157)	Normal	4.5355	GTEX-PVOW-2526-SM-2XCF7
GBM(T=153,N=1157)	Normal	3.0092	GTEX-OHPN-0011-R10A-SM-5S2U3
GBM(T=153,N=1157)	Normal	2.1988	GTEX-13FHP-0011-R5b-SM-5LZY2
GBM(T=153,N=1157)	Normal	2.3592	GTEX-139T8-0011-R3b-SM-5HL4R
GBM(T=153,N=1157)	Normal	4.1899	GTEX-ZE7O-0011-R11a-SM-57WBC
GBM(T=153,N=1157)	Normal	3.9774	GTEX-N7MT-0011-R11A-SM-2I3DZ
GBM(T=153,N=1157)	Normal	3.5947	GTEX-NL4W-0011-R5a-SM-2I3GD
GBM(T=153,N=1157)	Normal	4.1318	GTEX-147GR-0011-R10b-SM-5S2UM
GBM(T=153,N=1157)	Normal	3.074	GTEX-ZVZQ-0011-R8a-SM-51MR5
GBM(T=153,N=1157)	Normal	2.9432	GTEX-13CIG-0011-R3b-SM-5K7XF
GBM(T=153,N=1157)	Normal	3.6983	GTEX-13SLX-0011-R5a-SM-5O9BV
GBM(T=153,N=1157)	Normal	2.7357	GTEX-13PVQ-0011-R5b-SM-5O9DI
GBM(T=153,N=1157)	Normal	4.5644	GTEX-RU72-0011-R11A-SM-5SI8G
GBM(T=153,N=1157)	Normal	4.0419	GTEX-S7SE-0011-R6A-SM-2XCD9
GBM(T=153,N=1157)	Normal	2.2573	GTEX-12WSA-0011-R4a-SM-57WB7
GBM(T=153,N=1157)	Normal	3.623	GTEX-12WSH-0011-R1a-SM-5GU5V
GBM(T=153,N=1157)	Normal	3.1442	GTEX-145MI-0011-R11a-SM-5P9JZ
GBM(T=153,N=1157)	Normal	3.3563	GTEX-12WSF-0011-R5a-SM-5HL8K
GBM(T=153,N=1157)	Normal	4.6972	GTEX-PVOW-0011-R3A-SM-32PKX
GBM(T=153,N=1157)	Normal	4.1252	GTEX-145LS-3126-SM-5Q5BY
GBM(T=153,N=1157)	Normal	4.5614	GTEX-QVJO-0011-R6A-SM-2S1QN
GBM(T=153,N=1157)	Normal	3.8896	GTEX-145LS-0011-R8b-SM-5PNXA
GBM(T=153,N=1157)	Normal	4.1531	GTEX-13OW8-2926-SM-5L3FV
GBM(T=153,N=1157)	Normal	1.412	GTEX-ZVT3-0011-R7a-SM-57WCO
GBM(T=153,N=1157)	Normal	3.6827	GTEX-QMR6-0011-R4A-SM-32PKU
GBM(T=153,N=1157)	Normal	4.3653	GTEX-P44H-0011-R6A-SM-2XCF3
GBM(T=153,N=1157)	Normal	3.0791	GTEX-P44G-0011-R7A-SM-2I3F9
GBM(T=153,N=1157)	Normal	3.6994	GTEX-R55F-0011-R6A-SM-2TF4L
GBM(T=153,N=1157)	Normal	2.9507	GTEX-YJ89-0011-R8b-SM-4SOK8
GBM(T=153,N=1157)	Normal	3.3814	GTEX-TSE9-0011-R1A-SM-3DB7E
GBM(T=153,N=1157)	Normal	2.2813	GTEX-12ZZW-0011-R6a-SM-5DUVZ
GBM(T=153,N=1157)	Normal	4.1915	GTEX-N7MS-0011-R1a-SM-2HMJG
GBM(T=153,N=1157)	Normal	4.7307	GTEX-Q2AG-0011-R3A-SM-2HMJ9
GBM(T=153,N=1157)	Normal	-9.9658	GTEX-T6MN-0011-R6A-SM-5CHQD
GBM(T=153,N=1157)	Normal	3.9041	GTEX-12WSB-3026-SM-59HKM
GBM(T=153,N=1157)	Normal	4.4836	GTEX-Z93S-2826-SM-57WBL
GBM(T=153,N=1157)	Normal	3.9137	GTEX-ZE9C-3026-SM-4WKHB
GBM(T=153,N=1157)	Normal	2.8442	GTEX-ZF28-0011-R3a-SM-4WWDA
GBM(T=153,N=1157)	Normal	3.7421	GTEX-13SLX-0011-R6a-SM-5PNX4
GBM(T=153,N=1157)	Normal	4.5085	GTEX-13N1W-0011-R3a-SM-5MR5E
GBM(T=153,N=1157)	Normal	4.2009	GTEX-XOTO-0011-R3A-SM-4B64W
GBM(T=153,N=1157)	Normal	2.4831	GTEX-ZV68-0011-R10a-SM-51MT7
GBM(T=153,N=1157)	Normal	2.667	GTEX-13SLX-0011-R4a-SM-5O9BJ
GBM(T=153,N=1157)	Normal	3.8876	GTEX-147F4-0011-R10b-SM-5S2WC
GBM(T=153,N=1157)	Normal	3.3717	GTEX-WZTO-0011-R7B-SM-4E3IS
GBM(T=153,N=1157)	Normal	4.4095	GTEX-WHSE-3026-SM-3P5ZH
GBM(T=153,N=1157)	Normal	4.4556	GTEX-WZTO-0011-R10B-SM-4E3KB
GBM(T=153,N=1157)	Normal	3.222	GTEX-145MI-0011-R10a-SM-5PNZD
GBM(T=153,N=1157)	Normal	3.3307	GTEX-13NYB-0011-R2a-SM-5MR3C
GBM(T=153,N=1157)	Normal	3.4331	GTEX-ZUA1-0011-R1a-SM-4YCE2
GBM(T=153,N=1157)	Normal	3.1523	GTEX-12ZZZ-0011-R3b-SM-5DUXK
GBM(T=153,N=1157)	Normal	3.0842	GTEX-13O3O-0011-R7b-SM-5P9GZ
GBM(T=153,N=1157)	Normal	3.2466	GTEX-WVLH-0011-R8A-SM-3MJFC
GBM(T=153,N=1157)	Normal	3.6748	GTEX-131XH-0011-R4b-SM-5DUWB
GBM(T=153,N=1157)	Normal	3.5947	GTEX-147GR-0011-R9a-SM-5S2UY
GBM(T=153,N=1157)	Normal	4.1579	GTEX-13O3Q-3026-SM-5IJGD
GBM(T=153,N=1157)	Normal	2.2931	GTEX-ZVT3-0011-R6a-SM-51MSU
GBM(T=153,N=1157)	Normal	5.0135	GTEX-X4EP-0011-R8B-SM-4QASL
GBM(T=153,N=1157)	Normal	4.3814	GTEX-YJ89-2926-SM-5P9IT
GBM(T=153,N=1157)	Normal	4.0295	GTEX-ZAK1-2926-SM-5HL9S
GBM(T=153,N=1157)	Normal	3.1409	GTEX-11TUW-3126-SM-5GU4Y
GBM(T=153,N=1157)	Normal	4.3017	GTEX-XLM4-0011-R11A-SM-4AT46
GBM(T=153,N=1157)	Normal	3.2496	GTEX-T5JC-0011-R1A-SM-32PM6
GBM(T=153,N=1157)	Normal	2.8974	GTEX-13QIC-0011-R4a-SM-5PNX8
GBM(T=153,N=1157)	Normal	2.1734	GTEX-13CF2-0011-R2a-SM-5L3DC
GBM(T=153,N=1157)	Normal	4.0136	GTEX-N7MS-0011-R5a-SM-2HMK8
GBM(T=153,N=1157)	Normal	2.1013	GTEX-ZDXO-0011-R2b-SM-4WKFG
GBM(T=153,N=1157)	Normal	3.6066	GTEX-13G51-0011-R7b-SM-5LZXG
GBM(T=153,N=1157)	Normal	4.7181	GTEX-X585-0011-R3B-SM-46MVG
GBM(T=153,N=1157)	Normal	3.6589	GTEX-13FLV-0011-R5a-SM-5LZWT
GBM(T=153,N=1157)	Normal	4.1867	GTEX-13FHP-2926-SM-5IJG9
GBM(T=153,N=1157)	Normal	3.7561	GTEX-12WSC-0011-R3a-SM-5P9F1
GBM(T=153,N=1157)	Normal	3.0723	GTEX-12WSA-0011-R10b-SM-5P9ET
GBM(T=153,N=1157)	Normal	4.0816	GTEX-11O72-2826-SM-5HL6W
GBM(T=153,N=1157)	Normal	3.3689	GTEX-11EI6-3026-SM-5GZZO
GBM(T=153,N=1157)	Normal	3.2796	GTEX-148VJ-0011-R9b-SM-5SI77
GBM(T=153,N=1157)	Normal	4.2396	GTEX-N7MT-1226-SM-2D7W4
GBM(T=153,N=1157)	Normal	-9.9658	GTEX-T6MN-0011-R10A-SM-5CHQC
GBM(T=153,N=1157)	Normal	4.6838	GTEX-11WQK-0011-R11a-SM-5BC6W
GBM(T=153,N=1157)	Normal	3.866	GTEX-12WSC-0011-R7b-SM-5LU9L
GBM(T=153,N=1157)	Normal	3.6804	GTEX-12WSH-3026-SM-5CVNI
GBM(T=153,N=1157)	Normal	4.0375	GTEX-XLM4-0011-R4B-SM-4AT5C
GBM(T=153,N=1157)	Normal	3.5411	GTEX-13OVJ-0011-R8b-SM-5L3FS
GBM(T=153,N=1157)	Normal	3.245	GTEX-13OW5-0011-R8a-SM-5L3GQ
GBM(T=153,N=1157)	Normal	4.8744	GTEX-X4XX-0011-R10B-SM-46MWO
GBM(T=153,N=1157)	Normal	4.0392	GTEX-145MG-3126-SM-5Q5D3
GBM(T=153,N=1157)	Normal	2.5011	GTEX-13NZ8-0011-R8b-SM-5KM48
GBM(T=153,N=1157)	Normal	2.6805	GTEX-12WSH-0011-R2a-SM-5GU68
GBM(T=153,N=1157)	Normal	4.1859	GTEX-131YS-0011-R3b-SM-5DUXB
GBM(T=153,N=1157)	Normal	3.9847	GTEX-12ZZZ-3026-SM-5BC67
GBM(T=153,N=1157)	Normal	5.1692	TCGA-06-0678-11
GBM(T=153,N=1157)	Normal	3.7888	GTEX-XMD1-0011-R8A-SM-4AT48
GBM(T=153,N=1157)	Normal	5.2529	GTEX-QDT8-0011-R11A-SM-32PKD
GBM(T=153,N=1157)	Normal	4.2095	GTEX-145LS-0011-R6b-SM-5PNWL
GBM(T=153,N=1157)	Normal	3.9956	GTEX-11OF3-0011-R8b-SM-57WCS
GBM(T=153,N=1157)	Normal	4.4667	GTEX-PVOW-0011-R1A-SM-32PL6
GBM(T=153,N=1157)	Normal	3.8187	GTEX-QVJO-0011-R8A-SM-447C7
GBM(T=153,N=1157)	Normal	4.2995	GTEX-QVJO-0011-R5A-SM-2S1QM
GBM(T=153,N=1157)	Normal	3.9506	GTEX-WZTO-0011-R6B-SM-4E3J6
GBM(T=153,N=1157)	Normal	4.6804	GTEX-13O3O-3026-SM-5KM42
GBM(T=153,N=1157)	Normal	3.7215	GTEX-13X6J-0011-R6a-SM-5PNUB
GBM(T=153,N=1157)	Normal	3.9108	GTEX-ZYFD-3026-SM-5E44C
GBM(T=153,N=1157)	Normal	3.4997	GTEX-13QIC-0011-R3a-SM-5P9HT
GBM(T=153,N=1157)	Normal	2.4675	GTEX-13NZ8-0011-R1b-SM-5KM3V
GBM(T=153,N=1157)	Normal	4.2601	GTEX-14BMV-3026-SM-5S2PQ
GBM(T=153,N=1157)	Normal	3.6578	GTEX-13NYS-0011-R6b-SM-5MR3R
GBM(T=153,N=1157)	Normal	4.2266	GTEX-13OW8-0011-R11a-SM-5L3GT
GBM(T=153,N=1157)	Normal	4.1804	GTEX-139TS-3126-SM-5LZWX
GBM(T=153,N=1157)	Normal	3.1717	GTEX-XOTO-0011-R6B-SM-4B65X
GBM(T=153,N=1157)	Normal	3.8973	GTEX-RNOR-0011-R7A-SM-2TF4V
GBM(T=153,N=1157)	Normal	3.9089	GTEX-X4XX-0011-R6B-SM-46MWP
GBM(T=153,N=1157)	Normal	4.4829	GTEX-13O3Q-0011-R11b-SM-5KM2W
GBM(T=153,N=1157)	Normal	3.6382	GTEX-145MH-0011-R1b-SM-5PNWY
GBM(T=153,N=1157)	Normal	3.4183	GTEX-ZE7O-3126-SM-5HL5X
GBM(T=153,N=1157)	Normal	3.9719	GTEX-13G51-3126-SM-5IJG7
GBM(T=153,N=1157)	Normal	2.036	GTEX-1477Z-0011-R5b-SM-5PNUO
GBM(T=153,N=1157)	Normal	3.8033	GTEX-RVPV-0011-R3A-SM-2TF63
GBM(T=153,N=1157)	Normal	4.3256	GTEX-13FXS-3026-SM-5LZYO
GBM(T=153,N=1157)	Normal	4.1852	GTEX-ZDXO-0011-R10a-SM-4WWD8
GBM(T=153,N=1157)	Normal	3.5262	GTEX-144GO-0011-R6b-SM-5S2V7
GBM(T=153,N=1157)	Normal	1.8036	GTEX-13PLJ-0011-R3a-SM-5O9DT
GBM(T=153,N=1157)	Normal	3.7898	GTEX-13QIC-2926-SM-5J2NF
GBM(T=153,N=1157)	Normal	2.9674	GTEX-145MI-0011-R8b-SM-5PNZ9
GBM(T=153,N=1157)	Normal	2.9637	GTEX-12ZZX-0011-R7b-SM-5DUVV
GBM(T=153,N=1157)	Normal	4.284	GTEX-111FC-3326-SM-5GZYV
GBM(T=153,N=1157)	Normal	4.0304	GTEX-Z93S-0011-R10a-SM-4RGNM
GBM(T=153,N=1157)	Normal	3.5839	GTEX-YFC4-0011-R6b-SM-4V6E1
GBM(T=153,N=1157)	Normal	4.4983	GTEX-13OW7-0011-R11a-SM-5O9DY
GBM(T=153,N=1157)	Normal	4.573	GTEX-T2IS-0011-R11A-SM-32QPC
GBM(T=153,N=1157)	Normal	2.8955	GTEX-XOTO-0011-R5A-SM-4B657
GBM(T=153,N=1157)	Normal	3.2359	GTEX-139T4-0011-R9b-SM-5HL6S
GBM(T=153,N=1157)	Normal	4.5361	GTEX-13VXU-0011-R11b-SM-5O9DJ
GBM(T=153,N=1157)	Normal	2.7763	GTEX-139TS-0011-R5b-SM-5J2MZ
GBM(T=153,N=1157)	Normal	3.4116	GTEX-11OF3-0011-R5a-SM-57WB4
GBM(T=153,N=1157)	Normal	3.5863	GTEX-Q2AG-0011-R7A-SM-2HMJP
GBM(T=153,N=1157)	Normal	4.5085	GTEX-13X6K-2826-SM-5O9DS
GBM(T=153,N=1157)	Normal	2.8877	GTEX-1399T-0011-R1b-SM-5DUWN
GBM(T=153,N=1157)	Normal	4.4868	GTEX-XLM4-2926-SM-4AT59
GBM(T=153,N=1157)	Normal	4.2609	GTEX-131XH-0011-R3b-SM-5DUWM
GBM(T=153,N=1157)	Normal	4.0841	GTEX-1192X-3226-SM-5987D
GBM(T=153,N=1157)	Normal	2.9262	GTEX-ZVZQ-0011-R5b-SM-57WDC
GBM(T=153,N=1157)	Normal	4.6554	GTEX-13X6K-0011-R8b-SM-5PNZ4
GBM(T=153,N=1157)	Normal	3.1572	GTEX-12ZZZ-0011-R6b-SM-5EQ5B
GBM(T=153,N=1157)	Normal	3.5994	GTEX-13G51-0011-R6b-SM-5LZX4
GBM(T=153,N=1157)	Normal	4.728	GTEX-YFC4-0011-R10a-SM-4SOK5
GBM(T=153,N=1157)	Normal	2.8522	GTEX-13112-0011-R4b-SM-5DUXL
GBM(T=153,N=1157)	Normal	3.6657	GTEX-1313W-0011-R1b-SM-5EQ4A
GBM(T=153,N=1157)	Normal	4.4719	GTEX-Q2AG-2826-SM-2HMJQ
LGG(T=509,N=1157)	Tumor	4.4054	TCGA-S9-A7J2-01
LGG(T=509,N=1157)	Tumor	5.9903	TCGA-E1-A7YI-01
LGG(T=509,N=1157)	Tumor	5.1676	TCGA-DU-7302-01
LGG(T=509,N=1157)	Tumor	5.3452	TCGA-DU-A7TI-01
LGG(T=509,N=1157)	Tumor	4.3162	TCGA-P5-A5EX-01
LGG(T=509,N=1157)	Tumor	5.2335	TCGA-HT-8563-01
LGG(T=509,N=1157)	Tumor	5.4973	TCGA-DU-7012-01
LGG(T=509,N=1157)	Tumor	5.5277	TCGA-E1-5322-01
LGG(T=509,N=1157)	Tumor	5.2165	TCGA-HT-8558-01
LGG(T=509,N=1157)	Tumor	5.2586	TCGA-S9-A6U8-01
LGG(T=509,N=1157)	Tumor	5.1977	TCGA-CS-5393-01
LGG(T=509,N=1157)	Tumor	4.9915	TCGA-HT-7854-01
LGG(T=509,N=1157)	Tumor	5.0117	TCGA-HT-7874-01
LGG(T=509,N=1157)	Tumor	5.1784	TCGA-RY-A845-01
LGG(T=509,N=1157)	Tumor	4.6905	TCGA-HT-7616-01
LGG(T=509,N=1157)	Tumor	5.861	TCGA-KT-A7W1-01
LGG(T=509,N=1157)	Tumor	4.9284	TCGA-P5-A5F2-01
LGG(T=509,N=1157)	Tumor	4.8535	TCGA-CS-5396-01
LGG(T=509,N=1157)	Tumor	4.5826	TCGA-HT-7680-01
LGG(T=509,N=1157)	Tumor	5.7541	TCGA-S9-A7IS-01
LGG(T=509,N=1157)	Tumor	4.6335	TCGA-HW-7486-01
LGG(T=509,N=1157)	Tumor	4.6747	TCGA-P5-A5F1-01
LGG(T=509,N=1157)	Tumor	4.7302	TCGA-DU-7011-01
LGG(T=509,N=1157)	Tumor	4.2327	TCGA-P5-A77X-01
LGG(T=509,N=1157)	Tumor	4.01	TCGA-VM-A8CA-01
LGG(T=509,N=1157)	Tumor	5.3844	TCGA-DU-7015-01
LGG(T=509,N=1157)	Tumor	4.1978	TCGA-TM-A7C5-01
LGG(T=509,N=1157)	Tumor	5.0063	TCGA-DU-8162-01
LGG(T=509,N=1157)	Tumor	4.3772	TCGA-TM-A84O-01
LGG(T=509,N=1157)	Tumor	4.2751	TCGA-FG-A60K-01
LGG(T=509,N=1157)	Tumor	4.856	TCGA-S9-A7R3-01
LGG(T=509,N=1157)	Tumor	4.437	TCGA-TQ-A7RN-01
LGG(T=509,N=1157)	Tumor	4.4509	TCGA-DU-A6S6-01
LGG(T=509,N=1157)	Tumor	4.8798	TCGA-S9-A7R2-01
LGG(T=509,N=1157)	Tumor	5.1664	TCGA-P5-A735-01
LGG(T=509,N=1157)	Tumor	4.6882	TCGA-HT-7691-01
LGG(T=509,N=1157)	Tumor	3.7919	TCGA-FG-A6J1-01
LGG(T=509,N=1157)	Tumor	5.5865	TCGA-DU-6402-01
LGG(T=509,N=1157)	Tumor	5.5925	TCGA-HT-8104-01
LGG(T=509,N=1157)	Tumor	5.2208	TCGA-FN-7833-01
LGG(T=509,N=1157)	Tumor	5.114	TCGA-HT-7473-01
LGG(T=509,N=1157)	Tumor	4.6171	TCGA-HT-8019-01
LGG(T=509,N=1157)	Tumor	4.9031	TCGA-DB-A4XF-01
LGG(T=509,N=1157)	Tumor	5.6215	TCGA-HT-A5RA-01
LGG(T=509,N=1157)	Tumor	4.8007	TCGA-E1-A7YL-01
LGG(T=509,N=1157)	Tumor	5.4121	TCGA-HT-A61B-01
LGG(T=509,N=1157)	Tumor	5.2728	TCGA-TM-A7CA-01
LGG(T=509,N=1157)	Tumor	4.3349	TCGA-HT-7684-01
LGG(T=509,N=1157)	Tumor	4.6983	TCGA-HW-8322-01
LGG(T=509,N=1157)	Tumor	4.5028	TCGA-S9-A6U9-01
LGG(T=509,N=1157)	Tumor	5.2958	TCGA-HT-7676-01
LGG(T=509,N=1157)	Tumor	5.8475	TCGA-HT-7469-01
LGG(T=509,N=1157)	Tumor	5.2354	TCGA-DH-A7UU-01
LGG(T=509,N=1157)	Tumor	5.432	TCGA-HT-7873-01
LGG(T=509,N=1157)	Tumor	4.7071	TCGA-HW-A5KK-01
LGG(T=509,N=1157)	Tumor	4.149	TCGA-DB-A64P-01
LGG(T=509,N=1157)	Tumor	5.0484	TCGA-HT-7478-01
LGG(T=509,N=1157)	Tumor	3.6657	TCGA-S9-A6TX-01
LGG(T=509,N=1157)	Tumor	5.2095	TCGA-RY-A83Z-01
LGG(T=509,N=1157)	Tumor	4.9718	TCGA-FG-6688-01
LGG(T=509,N=1157)	Tumor	5.374	TCGA-FG-A4MT-01
LGG(T=509,N=1157)	Tumor	3.8198	TCGA-FG-A6IZ-01
LGG(T=509,N=1157)	Tumor	4.9603	TCGA-HT-8113-01
LGG(T=509,N=1157)	Tumor	4.6312	TCGA-DH-A7UT-01
LGG(T=509,N=1157)	Tumor	4.6212	TCGA-EZ-7264-01
LGG(T=509,N=1157)	Tumor	5.0466	TCGA-TQ-A7RF-01
LGG(T=509,N=1157)	Tumor	3.6589	TCGA-DB-5274-01
LGG(T=509,N=1157)	Tumor	5.0726	TCGA-S9-A7R8-01
LGG(T=509,N=1157)	Tumor	4.6112	TCGA-FG-7641-01
LGG(T=509,N=1157)	Tumor	4.5249	TCGA-HW-7495-01
LGG(T=509,N=1157)	Tumor	4.7913	TCGA-CS-6669-01
LGG(T=509,N=1157)	Tumor	4.7345	TCGA-HT-7481-01
LGG(T=509,N=1157)	Tumor	5.3512	TCGA-DU-8163-01
LGG(T=509,N=1157)	Tumor	4.3765	TCGA-S9-A6WD-01
LGG(T=509,N=1157)	Tumor	5.4077	TCGA-CS-4942-01
LGG(T=509,N=1157)	Tumor	4.9892	TCGA-HT-8110-01
LGG(T=509,N=1157)	Tumor	5.2921	TCGA-HT-8106-01
LGG(T=509,N=1157)	Tumor	5.0335	TCGA-QH-A6CW-01
LGG(T=509,N=1157)	Tumor	4.0901	TCGA-RY-A840-01
LGG(T=509,N=1157)	Tumor	5.4562	TCGA-HW-8319-01
LGG(T=509,N=1157)	Tumor	5.2483	TCGA-HT-7482-01
LGG(T=509,N=1157)	Tumor	4.3744	TCGA-DU-5870-01
LGG(T=509,N=1157)	Tumor	6.0213	TCGA-E1-5304-01
LGG(T=509,N=1157)	Tumor	4.222	TCGA-TM-A84S-01
LGG(T=509,N=1157)	Tumor	5.3975	TCGA-CS-4943-01
LGG(T=509,N=1157)	Tumor	4.8074	TCGA-E1-A7Z3-01
LGG(T=509,N=1157)	Tumor	5.4764	TCGA-FG-8182-01
LGG(T=509,N=1157)	Tumor	5.0614	TCGA-DU-A5TW-01
LGG(T=509,N=1157)	Tumor	4.8425	TCGA-TQ-A7RP-01
LGG(T=509,N=1157)	Tumor	5.2342	TCGA-HT-7689-01
LGG(T=509,N=1157)	Tumor	4.1555	TCGA-FG-7638-01
LGG(T=509,N=1157)	Tumor	5.2939	TCGA-P5-A5EV-01
LGG(T=509,N=1157)	Tumor	4.7997	TCGA-HT-7476-01
LGG(T=509,N=1157)	Tumor	4.506	TCGA-TQ-A7RG-01
LGG(T=509,N=1157)	Tumor	4.86	TCGA-TM-A84F-01
LGG(T=509,N=1157)	Tumor	5.1599	TCGA-FG-8181-01
LGG(T=509,N=1157)	Tumor	4.8028	TCGA-DU-A7T6-01
LGG(T=509,N=1157)	Tumor	5.1938	TCGA-DB-A4XC-01
LGG(T=509,N=1157)	Tumor	4.6804	TCGA-S9-A6U2-01
LGG(T=509,N=1157)	Tumor	4.9021	TCGA-DB-A75M-01
LGG(T=509,N=1157)	Tumor	4.4122	TCGA-HT-8012-01
LGG(T=509,N=1157)	Tumor	5.0374	TCGA-S9-A7QW-01
LGG(T=509,N=1157)	Tumor	4.1636	TCGA-P5-A733-01
LGG(T=509,N=1157)	Tumor	5.0273	TCGA-E1-A7Z4-01
LGG(T=509,N=1157)	Tumor	4.9327	TCGA-FG-8185-01
LGG(T=509,N=1157)	Tumor	4.8992	TCGA-FG-A4MW-01
LGG(T=509,N=1157)	Tumor	5.3488	TCGA-HW-8320-01
LGG(T=509,N=1157)	Tumor	4.6949	TCGA-DU-5849-01
LGG(T=509,N=1157)	Tumor	5.2672	TCGA-DB-5273-01
LGG(T=509,N=1157)	Tumor	4.4608	TCGA-R8-A6MO-01
LGG(T=509,N=1157)	Tumor	4.4074	TCGA-CS-6670-01
LGG(T=509,N=1157)	Tumor	4.8192	TCGA-DU-5854-01
LGG(T=509,N=1157)	Tumor	4.4556	TCGA-S9-A6WL-01
LGG(T=509,N=1157)	Tumor	5.3678	TCGA-S9-A6TV-01
LGG(T=509,N=1157)	Tumor	4.3477	TCGA-S9-A6WE-01
LGG(T=509,N=1157)	Tumor	4.981	TCGA-QH-A6XA-01
LGG(T=509,N=1157)	Tumor	4.7121	TCGA-DU-6393-01
LGG(T=509,N=1157)	Tumor	4.3569	TCGA-VM-A8C9-01
LGG(T=509,N=1157)	Tumor	5.1211	TCGA-DU-5853-01
LGG(T=509,N=1157)	Tumor	4.623	TCGA-FG-5962-01
LGG(T=509,N=1157)	Tumor	4.7804	TCGA-QH-A65S-01
LGG(T=509,N=1157)	Tumor	4.8734	TCGA-F6-A8O4-01
LGG(T=509,N=1157)	Tumor	4.976	TCGA-QH-A870-01
LGG(T=509,N=1157)	Tumor	4.3827	TCGA-S9-A7R1-01
LGG(T=509,N=1157)	Tumor	4.8319	TCGA-TQ-A7RH-01
LGG(T=509,N=1157)	Tumor	5.6047	TCGA-E1-A7YQ-01
LGG(T=509,N=1157)	Tumor	4.9463	TCGA-HT-8107-01
LGG(T=509,N=1157)	Tumor	4.5742	TCGA-P5-A5ET-01
LGG(T=509,N=1157)	Tumor	4.6479	TCGA-P5-A72W-01
LGG(T=509,N=1157)	Tumor	4.63	TCGA-DB-A64L-01
LGG(T=509,N=1157)	Tumor	5.176	TCGA-HW-7493-01
LGG(T=509,N=1157)	Tumor	4.9755	TCGA-TM-A84R-01
LGG(T=509,N=1157)	Tumor	4.3082	TCGA-HT-A74L-01
LGG(T=509,N=1157)	Tumor	5.765	TCGA-HT-7477-01
LGG(T=509,N=1157)	Tumor	4.1285	TCGA-FG-A87Q-01
LGG(T=509,N=1157)	Tumor	5.3016	TCGA-FG-A70Z-01
LGG(T=509,N=1157)	Tumor	5.3597	TCGA-FG-A4MU-01
LGG(T=509,N=1157)	Tumor	5.7112	TCGA-DB-A4XB-01
LGG(T=509,N=1157)	Tumor	5.1819	TCGA-WY-A85D-01
LGG(T=509,N=1157)	Tumor	4.3342	TCGA-DU-A5TR-01
LGG(T=509,N=1157)	Tumor	5.7019	TCGA-CS-4941-01
LGG(T=509,N=1157)	Tumor	4.8822	TCGA-HT-A615-01
LGG(T=509,N=1157)	Tumor	5.0713	TCGA-HT-A5RB-01
LGG(T=509,N=1157)	Tumor	5.1875	TCGA-E1-A7YN-01
LGG(T=509,N=1157)	Tumor	4.764	TCGA-QH-A6XC-01
LGG(T=509,N=1157)	Tumor	4.2088	TCGA-S9-A6WN-01
LGG(T=509,N=1157)	Tumor	4.504	TCGA-P5-A72X-01
LGG(T=509,N=1157)	Tumor	4.4061	TCGA-WY-A858-01
LGG(T=509,N=1157)	Tumor	4.5856	TCGA-DU-7014-01
LGG(T=509,N=1157)	Tumor	4.0541	TCGA-VM-A8CF-01
LGG(T=509,N=1157)	Tumor	4.958	TCGA-CS-4938-01
LGG(T=509,N=1157)	Tumor	5.62	TCGA-DU-8166-01
LGG(T=509,N=1157)	Tumor	4.9496	TCGA-DU-7300-01
LGG(T=509,N=1157)	Tumor	5.1215	TCGA-DU-7292-01
LGG(T=509,N=1157)	Tumor	4.306	TCGA-DB-A75P-01
LGG(T=509,N=1157)	Tumor	5.3868	TCGA-FG-6691-01
LGG(T=509,N=1157)	Tumor	4.6294	TCGA-DB-5279-01
LGG(T=509,N=1157)	Tumor	4.9232	TCGA-S9-A6WI-01
LGG(T=509,N=1157)	Tumor	4.9098	TCGA-DB-A64S-01
LGG(T=509,N=1157)	Tumor	4.9246	TCGA-FG-6692-01
LGG(T=509,N=1157)	Tumor	5.23	TCGA-HW-7489-01
LGG(T=509,N=1157)	Tumor	5.2668	TCGA-R8-A6YH-01
LGG(T=509,N=1157)	Tumor	5.1981	TCGA-HT-8114-01
LGG(T=509,N=1157)	Tumor	5.2083	TCGA-TM-A84H-01
LGG(T=509,N=1157)	Tumor	4.3639	TCGA-DB-A64V-01
LGG(T=509,N=1157)	Tumor	5.174	TCGA-DU-7019-01
LGG(T=509,N=1157)	Tumor	5.0401	TCGA-S9-A7R4-01
LGG(T=509,N=1157)	Tumor	4.5224	TCGA-S9-A7J3-01
LGG(T=509,N=1157)	Tumor	4.8048	TCGA-TM-A84L-01
LGG(T=509,N=1157)	Tumor	4.916	TCGA-E1-A7YH-01
LGG(T=509,N=1157)	Tumor	4.5243	TCGA-QH-A65Z-01
LGG(T=509,N=1157)	Tumor	5.5662	TCGA-DU-A7TD-01
LGG(T=509,N=1157)	Tumor	5.0816	TCGA-DU-5871-01
LGG(T=509,N=1157)	Tumor	4.7093	TCGA-HW-A5KL-01
LGG(T=509,N=1157)	Tumor	4.5293	TCGA-RY-A83X-01
LGG(T=509,N=1157)	Tumor	4.7437	TCGA-HT-7687-01
LGG(T=509,N=1157)	Tumor	4.6165	TCGA-HT-A4DV-01
LGG(T=509,N=1157)	Tumor	4.9496	TCGA-WY-A85A-01
LGG(T=509,N=1157)	Tumor	5.6282	TCGA-DB-5281-01
LGG(T=509,N=1157)	Tumor	4.728	TCGA-E1-A7YK-01
LGG(T=509,N=1157)	Tumor	5.1942	TCGA-DU-A7TA-01
LGG(T=509,N=1157)	Tumor	5.6303	TCGA-CS-5395-01
LGG(T=509,N=1157)	Tumor	4.6793	TCGA-DH-A7UR-01
LGG(T=509,N=1157)	Tumor	4.7148	TCGA-DU-6400-01
LGG(T=509,N=1157)	Tumor	5.0614	TCGA-HT-A5R5-01
LGG(T=509,N=1157)	Tumor	5.24	TCGA-HT-8018-01
LGG(T=509,N=1157)	Tumor	4.3883	TCGA-FG-A713-01
LGG(T=509,N=1157)	Tumor	4.3869	TCGA-S9-A6WP-01
LGG(T=509,N=1157)	Tumor	4.3169	TCGA-S9-A6U5-01
LGG(T=509,N=1157)	Tumor	4.3862	TCGA-E1-A7YO-01
LGG(T=509,N=1157)	Tumor	4.641	TCGA-FG-A710-01
LGG(T=509,N=1157)	Tumor	4.3951	TCGA-QH-A6X8-01
LGG(T=509,N=1157)	Tumor	5.3317	TCGA-HT-7610-01
LGG(T=509,N=1157)	Tumor	4.479	TCGA-HT-7875-01
LGG(T=509,N=1157)	Tumor	3.6382	TCGA-DU-A6S3-01
LGG(T=509,N=1157)	Tumor	3.9308	TCGA-R8-A6MK-01
LGG(T=509,N=1157)	Tumor	4.6381	TCGA-P5-A5F0-01
LGG(T=509,N=1157)	Tumor	5.3038	TCGA-S9-A6TS-01
LGG(T=509,N=1157)	Tumor	3.7593	TCGA-S9-A6TW-01
LGG(T=509,N=1157)	Tumor	4.717	TCGA-E1-5303-01
LGG(T=509,N=1157)	Tumor	5.2683	TCGA-DU-7299-01
LGG(T=509,N=1157)	Tumor	6.2145	TCGA-DH-5140-01
LGG(T=509,N=1157)	Tumor	4.9686	TCGA-S9-A7QX-01
LGG(T=509,N=1157)	Tumor	5.1803	TCGA-DU-6408-01
LGG(T=509,N=1157)	Tumor	4.2389	TCGA-FG-5964-01
LGG(T=509,N=1157)	Tumor	4.5892	TCGA-DB-A64Q-01
LGG(T=509,N=1157)	Tumor	4.6059	TCGA-S9-A6WH-01
LGG(T=509,N=1157)	Tumor	4.7099	TCGA-DU-A6S8-01
LGG(T=509,N=1157)	Tumor	5.2601	TCGA-HT-7858-01
LGG(T=509,N=1157)	Tumor	5.2028	TCGA-HT-7860-01
LGG(T=509,N=1157)	Tumor	5.8662	TCGA-DU-7006-01
LGG(T=509,N=1157)	Tumor	4.4476	TCGA-TQ-A7RS-01
LGG(T=509,N=1157)	Tumor	4.7127	TCGA-DU-7009-01
LGG(T=509,N=1157)	Tumor	6.2091	TCGA-DU-7010-01
LGG(T=509,N=1157)	Tumor	5.1339	TCGA-QH-A6X3-01
LGG(T=509,N=1157)	Tumor	4.6899	TCGA-DU-8164-01
LGG(T=509,N=1157)	Tumor	4.287	TCGA-DU-7018-01
LGG(T=509,N=1157)	Tumor	4.2624	TCGA-R8-A73M-01
LGG(T=509,N=1157)	Tumor	5.0501	TCGA-DB-A75L-01
LGG(T=509,N=1157)	Tumor	4.841	TCGA-RY-A843-01
LGG(T=509,N=1157)	Tumor	5.1796	TCGA-HT-7693-01
LGG(T=509,N=1157)	Tumor	5.8585	TCGA-DU-A76L-01
LGG(T=509,N=1157)	Tumor	5.43	TCGA-HT-7472-01
LGG(T=509,N=1157)	Tumor	5.3129	TCGA-TQ-A8XE-01
LGG(T=509,N=1157)	Tumor	5.3586	TCGA-HT-A616-01
LGG(T=509,N=1157)	Tumor	4.8022	TCGA-FG-A4MY-01
LGG(T=509,N=1157)	Tumor	4.8038	TCGA-HT-7681-01
LGG(T=509,N=1157)	Tumor	4.6479	TCGA-CS-5390-01
LGG(T=509,N=1157)	Tumor	4.429	TCGA-DU-A6S2-01
LGG(T=509,N=1157)	Tumor	5.6393	TCGA-P5-A5EW-01
LGG(T=509,N=1157)	Tumor	4.834	TCGA-DU-7309-01
LGG(T=509,N=1157)	Tumor	5.8555	TCGA-FG-A87N-01
LGG(T=509,N=1157)	Tumor	3.8208	TCGA-DB-A4XH-01
LGG(T=509,N=1157)	Tumor	5.1668	TCGA-HT-7485-01
LGG(T=509,N=1157)	Tumor	5.4413	TCGA-VV-A86M-01
LGG(T=509,N=1157)	Tumor	4.8269	TCGA-HT-7468-01
LGG(T=509,N=1157)	Tumor	4.8535	TCGA-HT-7677-01
LGG(T=509,N=1157)	Tumor	4.6433	TCGA-VW-A7QS-01
LGG(T=509,N=1157)	Tumor	4.8812	TCGA-DU-A5TY-01
LGG(T=509,N=1157)	Tumor	4.6508	TCGA-HT-8109-01
LGG(T=509,N=1157)	Tumor	5.2048	TCGA-S9-A6TZ-01
LGG(T=509,N=1157)	Tumor	6.2924	TCGA-HT-7606-01
LGG(T=509,N=1157)	Tumor	5.4598	TCGA-DH-5142-01
LGG(T=509,N=1157)	Tumor	4.664	TCGA-DU-7294-01
LGG(T=509,N=1157)	Tumor	4.7939	TCGA-HT-7479-01
LGG(T=509,N=1157)	Tumor	5.5021	TCGA-DB-5275-01
LGG(T=509,N=1157)	Tumor	4.8978	TCGA-TM-A7C4-01
LGG(T=509,N=1157)	Tumor	4.7415	TCGA-DU-5872-01
LGG(T=509,N=1157)	Tumor	4.6393	TCGA-FG-8186-01
LGG(T=509,N=1157)	Tumor	5.8555	TCGA-TM-A84I-01
LGG(T=509,N=1157)	Tumor	5.2506	TCGA-S9-A6U6-01
LGG(T=509,N=1157)	Tumor	5.4751	TCGA-E1-5305-01
LGG(T=509,N=1157)	Tumor	4.8565	TCGA-DU-6395-01
LGG(T=509,N=1157)	Tumor	5.0405	TCGA-TM-A84T-01
LGG(T=509,N=1157)	Tumor	5.291	TCGA-HT-7879-01
LGG(T=509,N=1157)	Tumor	4.7788	TCGA-S9-A7IZ-01
LGG(T=509,N=1157)	Tumor	4.6439	TCGA-HT-7602-01
LGG(T=509,N=1157)	Tumor	5.5964	TCGA-DU-A7TJ-01
LGG(T=509,N=1157)	Tumor	4.1978	TCGA-P5-A77W-01
LGG(T=509,N=1157)	Tumor	5.4202	TCGA-CS-6186-01
LGG(T=509,N=1157)	Tumor	5.5088	TCGA-DU-7008-01
LGG(T=509,N=1157)	Tumor	5.9103	TCGA-P5-A5EU-01
LGG(T=509,N=1157)	Tumor	5.4446	TCGA-HT-7688-01
LGG(T=509,N=1157)	Tumor	5.1457	TCGA-DU-A7T8-01
LGG(T=509,N=1157)	Tumor	4.5742	TCGA-DB-A64U-01
LGG(T=509,N=1157)	Tumor	5.0462	TCGA-HT-A61C-01
LGG(T=509,N=1157)	Tumor	4.5602	TCGA-F6-A8O3-01
LGG(T=509,N=1157)	Tumor	4.8495	TCGA-DB-A64O-01
LGG(T=509,N=1157)	Tumor	4.232	TCGA-R8-A6ML-01
LGG(T=509,N=1157)	Tumor	5.2415	TCGA-DU-A5TT-01
LGG(T=509,N=1157)	Tumor	5.1441	TCGA-HT-8111-01
LGG(T=509,N=1157)	Tumor	4.4095	TCGA-S9-A7QZ-01
LGG(T=509,N=1157)	Tumor	5.4206	TCGA-IK-7675-01
LGG(T=509,N=1157)	Tumor	5.2192	TCGA-TQ-A7RW-01
LGG(T=509,N=1157)	Tumor	4.5802	TCGA-TQ-A7RU-01
LGG(T=509,N=1157)	Tumor	5.2327	TCGA-HT-7470-01
LGG(T=509,N=1157)	Tumor	5.347	TCGA-HT-8108-01
LGG(T=509,N=1157)	Tumor	5.2762	TCGA-DB-A4XE-01
LGG(T=509,N=1157)	Tumor	4.8954	TCGA-HT-A4DS-01
LGG(T=509,N=1157)	Tumor	4.9289	TCGA-E1-A7YU-01
LGG(T=509,N=1157)	Tumor	5.3837	TCGA-DU-8158-01
LGG(T=509,N=1157)	Tumor	5.1235	TCGA-HT-7474-01
LGG(T=509,N=1157)	Tumor	5.1962	TCGA-DH-5143-01
LGG(T=509,N=1157)	Tumor	4.9589	TCGA-TQ-A7RJ-01
LGG(T=509,N=1157)	Tumor	6.1665	TCGA-TM-A84J-01
LGG(T=509,N=1157)	Tumor	5.5327	TCGA-E1-A7YD-01
LGG(T=509,N=1157)	Tumor	4.0662	TCGA-S9-A7QY-01
LGG(T=509,N=1157)	Tumor	4.8475	TCGA-P5-A731-01
LGG(T=509,N=1157)	Tumor	5.5274	TCGA-E1-A7YE-01
LGG(T=509,N=1157)	Tumor	5.1293	TCGA-HW-8321-01
LGG(T=509,N=1157)	Tumor	3.9232	TCGA-HT-8010-01
LGG(T=509,N=1157)	Tumor	5.2461	TCGA-DB-5270-01
LGG(T=509,N=1157)	Tumor	4.2721	TCGA-HT-A5R9-01
LGG(T=509,N=1157)	Tumor	4.3814	TCGA-KT-A74X-01
LGG(T=509,N=1157)	Tumor	3.7603	TCGA-HT-A74K-01
LGG(T=509,N=1157)	Tumor	4.9547	TCGA-WY-A85C-01
LGG(T=509,N=1157)	Tumor	5.0947	TCGA-FG-8188-01
LGG(T=509,N=1157)	Tumor	5.0018	TCGA-DU-A6S7-01
LGG(T=509,N=1157)	Tumor	5.3754	TCGA-HT-7855-01
LGG(T=509,N=1157)	Tumor	5.0027	TCGA-HT-8015-01
LGG(T=509,N=1157)	Tumor	4.6106	TCGA-DB-A75O-01
LGG(T=509,N=1157)	Tumor	4.0541	TCGA-S9-A6TY-01
LGG(T=509,N=1157)	Tumor	5.0108	TCGA-DU-A7TB-01
LGG(T=509,N=1157)	Tumor	5.4845	TCGA-HT-7604-01
LGG(T=509,N=1157)	Tumor	4.9851	TCGA-HT-7884-01
LGG(T=509,N=1157)	Tumor	4.5772	TCGA-QH-A6CY-01
LGG(T=509,N=1157)	Tumor	5.5211	TCGA-S9-A6WM-01
LGG(T=509,N=1157)	Tumor	4.63	TCGA-CS-6667-01
LGG(T=509,N=1157)	Tumor	5.4223	TCGA-QH-A6CV-01
LGG(T=509,N=1157)	Tumor	4.2773	TCGA-VM-A8CE-01
LGG(T=509,N=1157)	Tumor	4.7693	TCGA-DB-A64X-01
LGG(T=509,N=1157)	Tumor	4.3184	TCGA-P5-A72U-01
LGG(T=509,N=1157)	Tumor	4.149	TCGA-DB-A75K-01
LGG(T=509,N=1157)	Tumor	5.1014	TCGA-DU-6410-01
LGG(T=509,N=1157)	Tumor	5.5747	TCGA-E1-5307-01
LGG(T=509,N=1157)	Tumor	3.981	TCGA-S9-A7IY-01
LGG(T=509,N=1157)	Tumor	4.251	TCGA-P5-A781-01
LGG(T=509,N=1157)	Tumor	5.632	TCGA-DU-6405-01
LGG(T=509,N=1157)	Tumor	5.1985	TCGA-DU-5852-01
LGG(T=509,N=1157)	Tumor	4.5988	TCGA-FG-A6J3-01
LGG(T=509,N=1157)	Tumor	5.4081	TCGA-CS-5397-01
LGG(T=509,N=1157)	Tumor	4.9402	TCGA-FG-A70Y-01
LGG(T=509,N=1157)	Tumor	4.9915	TCGA-FG-7643-01
LGG(T=509,N=1157)	Tumor	4.8675	TCGA-TM-A84C-01
LGG(T=509,N=1157)	Tumor	5.4353	TCGA-WY-A85E-01
LGG(T=509,N=1157)	Tumor	5.4104	TCGA-HW-A5KM-01
LGG(T=509,N=1157)	Tumor	5.6488	TCGA-DU-7298-01
LGG(T=509,N=1157)	Tumor	4.5571	TCGA-FG-7637-01
LGG(T=509,N=1157)	Tumor	4.0841	TCGA-QH-A65R-01
LGG(T=509,N=1157)	Tumor	5.0679	TCGA-FG-A60J-01
LGG(T=509,N=1157)	Tumor	5.1914	TCGA-FG-8189-01
LGG(T=509,N=1157)	Tumor	4.4549	TCGA-P5-A5EY-01
LGG(T=509,N=1157)	Tumor	4.174	TCGA-QH-A6X5-01
LGG(T=509,N=1157)	Tumor	4.6329	TCGA-HT-7605-01
LGG(T=509,N=1157)	Tumor	4.836	TCGA-DU-6394-01
LGG(T=509,N=1157)	Tumor	5.1855	TCGA-S9-A6WO-01
LGG(T=509,N=1157)	Tumor	5.1847	TCGA-WY-A859-01
LGG(T=509,N=1157)	Tumor	5.4463	TCGA-WY-A85B-01
LGG(T=509,N=1157)	Tumor	4.6702	TCGA-S9-A6UB-01
LGG(T=509,N=1157)	Tumor	5.9341	TCGA-DU-7290-01
LGG(T=509,N=1157)	Tumor	6.4915	TCGA-P5-A5F6-01
LGG(T=509,N=1157)	Tumor	5.5348	TCGA-DU-6407-01
LGG(T=509,N=1157)	Tumor	5.3118	TCGA-HT-7601-01
LGG(T=509,N=1157)	Tumor	5.5687	TCGA-DU-6403-01
LGG(T=509,N=1157)	Tumor	4.6725	TCGA-DB-A4XG-01
LGG(T=509,N=1157)	Tumor	4.7022	TCGA-DB-A64R-01
LGG(T=509,N=1157)	Tumor	4.6798	TCGA-HW-7487-01
LGG(T=509,N=1157)	Tumor	4.3456	TCGA-S9-A7J1-01
LGG(T=509,N=1157)	Tumor	5.0575	TCGA-FG-6689-01
LGG(T=509,N=1157)	Tumor	5.8128	TCGA-HT-8011-01
LGG(T=509,N=1157)	Tumor	5.3625	TCGA-E1-A7YJ-01
LGG(T=509,N=1157)	Tumor	5.5967	TCGA-DB-5277-01
LGG(T=509,N=1157)	Tumor	5.5711	TCGA-HT-7690-01
LGG(T=509,N=1157)	Tumor	4.38	TCGA-TM-A84M-01
LGG(T=509,N=1157)	Tumor	4.597	TCGA-HT-8105-01
LGG(T=509,N=1157)	Tumor	5.3016	TCGA-E1-A7YY-01
LGG(T=509,N=1157)	Tumor	4.5236	TCGA-HT-A619-01
LGG(T=509,N=1157)	Tumor	4.7033	TCGA-E1-5318-01
LGG(T=509,N=1157)	Tumor	3.7006	TCGA-P5-A737-01
LGG(T=509,N=1157)	Tumor	4.1186	TCGA-RY-A83Y-01
LGG(T=509,N=1157)	Tumor	5.3837	TCGA-HT-8564-01
LGG(T=509,N=1157)	Tumor	5.7482	TCGA-HT-7686-01
LGG(T=509,N=1157)	Tumor	4.865	TCGA-E1-A7YM-01
LGG(T=509,N=1157)	Tumor	5.3056	TCGA-DU-7301-01
LGG(T=509,N=1157)	Tumor	5.2732	TCGA-S9-A6UA-01
LGG(T=509,N=1157)	Tumor	4.7512	TCGA-TM-A84G-01
LGG(T=509,N=1157)	Tumor	4.5211	TCGA-VV-A829-01
LGG(T=509,N=1157)	Tumor	5.3961	TCGA-DH-A66B-01
LGG(T=509,N=1157)	Tumor	5.0113	TCGA-HT-A5R7-01
LGG(T=509,N=1157)	Tumor	4.5217	TCGA-CS-5394-01
LGG(T=509,N=1157)	Tumor	4.9603	TCGA-HT-A61A-01
LGG(T=509,N=1157)	Tumor	4.3999	TCGA-HT-7877-01
LGG(T=509,N=1157)	Tumor	5.0206	TCGA-HT-A618-01
LGG(T=509,N=1157)	Tumor	5.6482	TCGA-DU-6542-01
LGG(T=509,N=1157)	Tumor	4.7453	TCGA-QH-A6CS-01
LGG(T=509,N=1157)	Tumor	4.5355	TCGA-W9-A837-01
LGG(T=509,N=1157)	Tumor	4.9514	TCGA-DU-7306-01
LGG(T=509,N=1157)	Tumor	4.8934	TCGA-VM-A8CH-01
LGG(T=509,N=1157)	Tumor	5.2502	TCGA-QH-A6X9-01
LGG(T=509,N=1157)	Tumor	4.6095	TCGA-E1-5311-01
LGG(T=509,N=1157)	Tumor	4.9824	TCGA-S9-A6U0-01
LGG(T=509,N=1157)	Tumor	4.4483	TCGA-QH-A6CZ-01
LGG(T=509,N=1157)	Tumor	5.3555	TCGA-HT-7611-01
LGG(T=509,N=1157)	Tumor	4.5614	TCGA-WH-A86K-01
LGG(T=509,N=1157)	Tumor	4.073	TCGA-DH-5141-01
LGG(T=509,N=1157)	Tumor	4.4443	TCGA-FG-A60L-01
LGG(T=509,N=1157)	Tumor	5.4516	TCGA-DB-5280-01
LGG(T=509,N=1157)	Tumor	5.3438	TCGA-S9-A7IX-01
LGG(T=509,N=1157)	Tumor	5.1918	TCGA-HT-A5RC-01
LGG(T=509,N=1157)	Tumor	5.2354	TCGA-FG-5965-01
LGG(T=509,N=1157)	Tumor	4.9327	TCGA-FG-7634-01
LGG(T=509,N=1157)	Tumor	4.3342	TCGA-S9-A6TU-01
LGG(T=509,N=1157)	Tumor	5.3968	TCGA-DU-7007-01
LGG(T=509,N=1157)	Tumor	4.7377	TCGA-HW-7490-01
LGG(T=509,N=1157)	Tumor	5.3576	TCGA-TM-A7C3-01
LGG(T=509,N=1157)	Tumor	4.8783	TCGA-CS-6668-01
LGG(T=509,N=1157)	Tumor	4.764	TCGA-S9-A6WG-01
LGG(T=509,N=1157)	Tumor	6.2728	TCGA-DU-8165-01
LGG(T=509,N=1157)	Tumor	3.8964	TCGA-HT-7692-01
LGG(T=509,N=1157)	Tumor	5.8483	TCGA-TQ-A7RM-01
LGG(T=509,N=1157)	Tumor	4.854	TCGA-HT-7607-01
LGG(T=509,N=1157)	Tumor	4.6543	TCGA-HT-7880-01
LGG(T=509,N=1157)	Tumor	5.2331	TCGA-DU-8161-01
LGG(T=509,N=1157)	Tumor	4.4719	TCGA-HT-7467-01
LGG(T=509,N=1157)	Tumor	5.142	TCGA-VM-A8CD-01
LGG(T=509,N=1157)	Tumor	4.889	TCGA-DU-6401-01
LGG(T=509,N=1157)	Tumor	5.4992	TCGA-DU-6396-01
LGG(T=509,N=1157)	Tumor	4.3492	TCGA-HT-A74H-01
LGG(T=509,N=1157)	Tumor	5.314	TCGA-HT-7483-01
LGG(T=509,N=1157)	Tumor	4.5002	TCGA-HT-7620-01
LGG(T=509,N=1157)	Tumor	4.722	TCGA-HT-7480-01
LGG(T=509,N=1157)	Tumor	5.8233	TCGA-S9-A7J0-01
LGG(T=509,N=1157)	Tumor	4.3053	TCGA-P5-A736-01
LGG(T=509,N=1157)	Tumor	5.2758	TCGA-TM-A84Q-01
LGG(T=509,N=1157)	Tumor	4.1449	TCGA-RY-A847-01
LGG(T=509,N=1157)	Tumor	5.3399	TCGA-E1-A7YV-01
LGG(T=509,N=1157)	Tumor	4.431	TCGA-TQ-A7RQ-01
LGG(T=509,N=1157)	Tumor	5.0299	TCGA-FG-8191-01
LGG(T=509,N=1157)	Tumor	5.2388	TCGA-E1-A7YW-01
LGG(T=509,N=1157)	Tumor	4.9237	TCGA-DB-5278-01
LGG(T=509,N=1157)	Tumor	4.8934	TCGA-E1-A7YS-01
LGG(T=509,N=1157)	Tumor	4.8739	TCGA-HT-7695-01
LGG(T=509,N=1157)	Tumor	4.9388	TCGA-DU-A7TC-01
LGG(T=509,N=1157)	Tumor	4.4951	TCGA-HW-7491-01
LGG(T=509,N=1157)	Tumor	5.1506	TCGA-DB-A4X9-01
LGG(T=509,N=1157)	Tumor	5.4446	TCGA-HT-A614-01
LGG(T=509,N=1157)	Tumor	4.4404	TCGA-TQ-A7RI-01
LGG(T=509,N=1157)	Tumor	5.3107	TCGA-CS-6188-01
LGG(T=509,N=1157)	Tumor	4.2189	TCGA-QH-A86X-01
LGG(T=509,N=1157)	Tumor	4.2041	TCGA-DU-A76R-01
LGG(T=509,N=1157)	Tumor	4.7576	TCGA-DH-5144-01
LGG(T=509,N=1157)	Tumor	5.1494	TCGA-DU-8168-01
LGG(T=509,N=1157)	Tumor	4.9388	TCGA-VM-A8C8-01
LGG(T=509,N=1157)	Tumor	5.5132	TCGA-HT-7882-01
LGG(T=509,N=1157)	Tumor	5.5847	TCGA-DU-6399-01
LGG(T=509,N=1157)	Tumor	5.2616	TCGA-S9-A7R7-01
LGG(T=509,N=1157)	Tumor	5.0335	TCGA-E1-A7Z2-01
LGG(T=509,N=1157)	Tumor	5.3427	TCGA-DU-A5TP-01
LGG(T=509,N=1157)	Tumor	4.1384	TCGA-FG-8187-01
LGG(T=509,N=1157)	Tumor	4.251	TCGA-IK-8125-01
LGG(T=509,N=1157)	Tumor	5.427	TCGA-CS-6666-01
LGG(T=509,N=1157)	Tumor	4.2884	TCGA-TM-A7CF-01
LGG(T=509,N=1157)	Tumor	4.4183	TCGA-DH-A7US-01
LGG(T=509,N=1157)	Tumor	5.4327	TCGA-DU-7013-01
LGG(T=509,N=1157)	Tumor	4.9449	TCGA-E1-A7Z6-01
LGG(T=509,N=1157)	Tumor	4.951	TCGA-HT-7857-01
LGG(T=509,N=1157)	Tumor	4.5589	TCGA-E1-5319-01
LGG(T=509,N=1157)	Tumor	4.215	TCGA-DU-A5TS-01
LGG(T=509,N=1157)	Tumor	4.7071	TCGA-HT-7856-01
LGG(T=509,N=1157)	Tumor	5.7412	TCGA-DU-6392-01
LGG(T=509,N=1157)	Tumor	3.8023	TCGA-QH-A6CU-01
LGG(T=509,N=1157)	Tumor	5.3045	TCGA-DU-6404-01
LGG(T=509,N=1157)	Tumor	4.4608	TCGA-VW-A8FI-01
LGG(T=509,N=1157)	Tumor	5.0144	TCGA-P5-A5EZ-01
LGG(T=509,N=1157)	Tumor	5.3266	TCGA-S9-A89Z-01
LGG(T=509,N=1157)	Tumor	5.3187	TCGA-FG-5963-01
LGG(T=509,N=1157)	Tumor	5.0532	TCGA-S9-A7IQ-01
LGG(T=509,N=1157)	Tumor	5.4152	TCGA-S9-A89V-01
LGG(T=509,N=1157)	Tumor	5.085	TCGA-DB-A64W-01
LGG(T=509,N=1157)	Tumor	3.9251	TCGA-FG-A4MX-01
LGG(T=509,N=1157)	Tumor	4.5577	TCGA-P5-A72Z-01
LGG(T=509,N=1157)	Tumor	5.5756	TCGA-S9-A6U1-01
LGG(T=509,N=1157)	Tumor	4.8778	TCGA-HT-7881-01
LGG(T=509,N=1157)	Tumor	4.2212	TCGA-QH-A65V-01
LGG(T=509,N=1157)	Tumor	4.861	TCGA-DU-A7TG-01
LGG(T=509,N=1157)	Tumor	5.1768	TCGA-TQ-A7RV-01
LGG(T=509,N=1157)	Tumor	4.623	TCGA-DU-5874-01
LGG(T=509,N=1157)	Tumor	3.9127	TCGA-QH-A6X4-01
LGG(T=509,N=1157)	Tumor	4.4569	TCGA-VM-A8CB-01
LGG(T=509,N=1157)	Tumor	4.1376	TCGA-DH-A66F-01
LGG(T=509,N=1157)	Tumor	4.9556	TCGA-HT-7694-01
LGG(T=509,N=1157)	Tumor	4.7442	TCGA-HT-7471-01
LGG(T=509,N=1157)	Tumor	3.7248	TCGA-HT-7608-01
LGG(T=509,N=1157)	Tumor	4.8258	TCGA-CS-6290-01
LGG(T=509,N=1157)	Tumor	5.4738	TCGA-DB-A4XD-01
LGG(T=509,N=1157)	Tumor	5.17	TCGA-TQ-A7RK-01
LGG(T=509,N=1157)	Tumor	5.1543	TCGA-HT-7475-01
LGG(T=509,N=1157)	Tumor	4.518	TCGA-TQ-A7RO-01
LGG(T=509,N=1157)	Tumor	5.0747	TCGA-HT-7902-01
LGG(T=509,N=1157)	Tumor	5.1672	TCGA-FG-A711-01
LGG(T=509,N=1157)	Tumor	5.2679	TCGA-DB-5276-01
LGG(T=509,N=1157)	Tumor	4.0549	TCGA-P5-A730-01
LGG(T=509,N=1157)	Tumor	4.5349	TCGA-HT-A74O-01
LGG(T=509,N=1157)	Tumor	4.849	TCGA-HT-A74J-01
LGG(T=509,N=1157)	Tumor	5.3618	TCGA-DU-5855-01
LGG(T=509,N=1157)	Tumor	5.3481	TCGA-DH-A669-01
LGG(T=509,N=1157)	Tumor	5.0635	TCGA-HT-A617-01
LGG(T=509,N=1157)	Tumor	4.3126	TCGA-QH-A6CX-01
LGG(T=509,N=1157)	Tumor	4.9016	TCGA-P5-A5F4-01
LGG(T=509,N=1157)	Tumor	5.1752	TCGA-DU-A5TU-01
LGG(T=509,N=1157)	Tumor	4.3155	TCGA-DU-A76K-01
LGG(T=509,N=1157)	Tumor	5.0566	TCGA-HT-7609-01
LGG(T=509,N=1157)	Tumor	4.9468	TCGA-TQ-A7RR-01
LGG(T=509,N=1157)	Tumor	5.4967	TCGA-DH-A66D-01
LGG(T=509,N=1157)	Tumor	4.783	TCGA-DH-A7UV-01
LGG(T=509,N=1157)	Tumor	5.1811	TCGA-FG-6690-01
LGG(T=509,N=1157)	Tumor	4.2126	TCGA-DB-A4XA-01
LGG(T=509,N=1157)	Tumor	5.0339	TCGA-DU-8167-01
LGG(T=509,N=1157)	Tumor	3.7625	TCGA-QH-A65X-01
LGG(T=509,N=1157)	Tumor	4.8812	TCGA-P5-A780-01
LGG(T=509,N=1157)	Tumor	5.1855	TCGA-E1-5302-01
LGG(T=509,N=1157)	Tumor	3.8157	TCGA-HW-A5KJ-01
LGG(T=509,N=1157)	Tumor	5.1981	TCGA-FG-7636-01
LGG(T=509,N=1157)	Tumor	5.3965	TCGA-DU-5847-01
LGG(T=509,N=1157)	Tumor	5.7581	TCGA-DU-6406-01
LGG(T=509,N=1157)	Tumor	5.6944	TCGA-TM-A84B-01
LGG(T=509,N=1157)	Tumor	4.9303	TCGA-DU-A76O-01
LGG(T=509,N=1157)	Tumor	4.6882	TCGA-CS-4944-01
LGG(T=509,N=1157)	Tumor	5.5922	TCGA-HT-7603-01
LGG(T=509,N=1157)	Normal	3.4596	GTEX-13QIC-0011-R1a-SM-5O9CJ
LGG(T=509,N=1157)	Normal	4.3611	GTEX-N7MS-2526-SM-26GMA
LGG(T=509,N=1157)	Normal	3.3492	GTEX-N7MS-2526-SM-26GMR
LGG(T=509,N=1157)	Normal	4.0392	GTEX-NPJ7-0011-R6a-SM-2I3G7
LGG(T=509,N=1157)	Normal	3.958	GTEX-132Q8-3026-SM-5PNVG
LGG(T=509,N=1157)	Normal	3.506	GTEX-NPJ7-2726-SM-2I3FT
LGG(T=509,N=1157)	Normal	3.4504	GTEX-13OVJ-0011-R9b-SM-5L3GD
LGG(T=509,N=1157)	Normal	4.3082	GTEX-XLM4-0011-R10A-SM-4AT5P
LGG(T=509,N=1157)	Normal	4.0739	GTEX-12ZZZ-0011-R10a-SM-5P9HC
LGG(T=509,N=1157)	Normal	1.5013	GTEX-X4XY-0011-R8A-SM-46MVC
LGG(T=509,N=1157)	Normal	3.6657	GTEX-13QJC-0011-R6a-SM-5S2VI
LGG(T=509,N=1157)	Normal	3.5994	GTEX-ZUA1-0011-R8b-SM-51MST
LGG(T=509,N=1157)	Normal	1.7097	GTEX-13FHP-0011-R7b-SM-5LZYI
LGG(T=509,N=1157)	Normal	3.8769	GTEX-11EMC-3326-SM-5P9JH
LGG(T=509,N=1157)	Normal	3.4304	GTEX-13112-0011-R7b-SM-5DUVW
LGG(T=509,N=1157)	Normal	3.4817	GTEX-12WSA-0011-R5b-SM-5GU5I
LGG(T=509,N=1157)	Normal	3.5572	GTEX-ZF28-3026-SM-4WKHP
LGG(T=509,N=1157)	Normal	3.7182	GTEX-ZUA1-0011-R7b-SM-4YCDP
LGG(T=509,N=1157)	Normal	2.6487	GTEX-11ZVC-0011-R9a-SM-57WC5
LGG(T=509,N=1157)	Normal	4.284	GTEX-WZTO-0011-R4A-SM-3NMC7
LGG(T=509,N=1157)	Normal	4.6083	GTEX-NPJ7-0011-R11A-SM-2I3E8
LGG(T=509,N=1157)	Normal	4.0073	GTEX-13OVL-0011-R6a-SM-5L3G4
LGG(T=509,N=1157)	Normal	2.9674	GTEX-13NYB-0011-R1b-SM-5KM4F
LGG(T=509,N=1157)	Normal	4.1409	GTEX-WHSE-0011-R8A-SM-3P5Z1
LGG(T=509,N=1157)	Normal	3.9947	GTEX-T6MN-0011-R4A-SM-32QPG
LGG(T=509,N=1157)	Normal	3.4358	GTEX-ZDXO-0011-R1a-SM-4WKF4
LGG(T=509,N=1157)	Normal	4.3075	GTEX-11DXY-3226-SM-5GIDE
LGG(T=509,N=1157)	Normal	2.6738	GTEX-ZV68-0011-R5a-SM-4YCDW
LGG(T=509,N=1157)	Normal	3.208	GTEX-11GSP-0011-R6b-SM-57WBQ
LGG(T=509,N=1157)	Normal	3.6669	GTEX-13OVL-0011-R3b-SM-5L3I8
LGG(T=509,N=1157)	Normal	3.2236	GTEX-13OW7-0011-R5b-SM-5O9DM
LGG(T=509,N=1157)	Normal	4.5479	GTEX-11WQK-3126-SM-5EGI2
LGG(T=509,N=1157)	Normal	3.9883	GTEX-ZE9C-0011-R11a-SM-4WKGG
LGG(T=509,N=1157)	Normal	4.4142	GTEX-ZZPT-2926-SM-5EQ5S
LGG(T=509,N=1157)	Normal	3.9487	GTEX-12ZZY-3026-SM-5GCOU
LGG(T=509,N=1157)	Normal	4.4881	GTEX-WHSE-2926-SM-3NMBG
LGG(T=509,N=1157)	Normal	3.5498	GTEX-12ZZW-2926-SM-5LZUP
LGG(T=509,N=1157)	Normal	3.8431	GTEX-12WSD-0011-R9a-SM-5GU6W
LGG(T=509,N=1157)	Normal	4.7176	GTEX-YFC4-0011-R11a-SM-4SOK6
LGG(T=509,N=1157)	Normal	3.0893	GTEX-X261-0011-R5A-SM-3NMB4
LGG(T=509,N=1157)	Normal	4.3364	GTEX-11OC5-0626-SM-5HL6M
LGG(T=509,N=1157)	Normal	3.002	GTEX-ZVZQ-0011-R7b-SM-57WBB
LGG(T=509,N=1157)	Normal	4.0242	GTEX-12ZZX-0011-R8a-SM-5DUW8
LGG(T=509,N=1157)	Normal	2.3366	GTEX-13PDP-0011-R1a-SM-5PNX5
LGG(T=509,N=1157)	Normal	3.0825	GTEX-11TTK-2926-SM-5PNYP
LGG(T=509,N=1157)	Normal	4.7735	GTEX-N7MS-0011-R3a-SM-5SI8H
LGG(T=509,N=1157)	Normal	3.8749	GTEX-T6MN-2626-SM-32PMQ
LGG(T=509,N=1157)	Normal	3.2374	GTEX-12WS9-0011-R5b-SM-5P9EV
LGG(T=509,N=1157)	Normal	3.2496	GTEX-NL4W-0011-R9a-SM-2I3G1
LGG(T=509,N=1157)	Normal	3.222	GTEX-13X6J-3026-SM-5Q5CU
LGG(T=509,N=1157)	Normal	4.3002	GTEX-145LS-0011-R10a-SM-5PNUQ
LGG(T=509,N=1157)	Normal	4.1676	GTEX-13OVL-0011-R10a-SM-5L3GS
LGG(T=509,N=1157)	Normal	4.3227	GTEX-14BIL-0011-R10a-SM-5SI75
LGG(T=509,N=1157)	Normal	3.9299	GTEX-13FLV-0011-R10b-SM-5LZZ2
LGG(T=509,N=1157)	Normal	3.9137	GTEX-13FLW-0011-R6b-SM-5L3EN
LGG(T=509,N=1157)	Normal	3.7039	GTEX-NL4W-0011-R10A-SM-2I3DY
LGG(T=509,N=1157)	Normal	3.871	GTEX-S7SE-0011-R7A-SM-2XCDI
LGG(T=509,N=1157)	Normal	3.6277	GTEX-139UC-0011-R7a-SM-5IJCV
LGG(T=509,N=1157)	Normal	3.5803	GTEX-RNOR-0011-R4A-SM-3GAD3
LGG(T=509,N=1157)	Normal	4.0901	GTEX-13FHO-2926-SM-5L3ES
LGG(T=509,N=1157)	Normal	1.2023	GTEX-ZE7O-0011-R1a-SM-57WDM
LGG(T=509,N=1157)	Normal	4.079	GTEX-11ZUS-2826-SM-5EQKW
LGG(T=509,N=1157)	Normal	4.8832	GTEX-WVLH-0011-R11A-SM-3MJFO
LGG(T=509,N=1157)	Normal	2.4035	GTEX-13IVO-0011-R5a-SM-5L3CY
LGG(T=509,N=1157)	Normal	2.8641	GTEX-11WQC-0011-R5a-SM-5BC74
LGG(T=509,N=1157)	Normal	3.6578	GTEX-R55F-1326-SM-5S2V4
LGG(T=509,N=1157)	Normal	-9.9658	GTEX-T6MN-0011-R7A-SM-5CHSP
LGG(T=509,N=1157)	Normal	4.1441	GTEX-RNOR-0011-R3A-SM-5SI8E
LGG(T=509,N=1157)	Normal	4.5349	GTEX-13QIC-0011-R10a-SM-5O9C7
LGG(T=509,N=1157)	Normal	2.9281	GTEX-13QJC-0011-R7b-SM-5PNUM
LGG(T=509,N=1157)	Normal	3.2313	GTEX-12WSD-3126-SM-5HL7P
LGG(T=509,N=1157)	Normal	1.9415	GTEX-13OVL-0011-R4b-SM-5L3HV
LGG(T=509,N=1157)	Normal	3.1344	GTEX-13X6I-0011-R2b-SM-5PNWQ
LGG(T=509,N=1157)	Normal	3.8827	GTEX-1313W-0011-R8a-SM-5DUVM
LGG(T=509,N=1157)	Normal	3.2647	GTEX-12ZZX-0011-R2a-SM-5EGLG
LGG(T=509,N=1157)	Normal	4.4189	GTEX-X261-0011-R11A-SM-4E3JY
LGG(T=509,N=1157)	Normal	3.1409	GTEX-13X6J-0011-R8b-SM-5PNUA
LGG(T=509,N=1157)	Normal	2.9857	GTEX-ZF28-0011-R11a-SM-4WWEI
LGG(T=509,N=1157)	Normal	3.6382	GTEX-ZF28-2926-SM-4WKG1
LGG(T=509,N=1157)	Normal	3.835	GTEX-13OVJ-0011-R3b-SM-5P9H6
LGG(T=509,N=1157)	Normal	4.5454	GTEX-XOTO-0011-R11B-SM-4B64O
LGG(T=509,N=1157)	Normal	3.1892	GTEX-ZVZQ-0011-R9a-SM-51MRH
LGG(T=509,N=1157)	Normal	2.0742	GTEX-X261-0011-R7A-SM-4E3JJ
LGG(T=509,N=1157)	Normal	4.2899	GTEX-ZYY3-3026-SM-5GIEJ
LGG(T=509,N=1157)	Normal	3.2632	GTEX-12WSM-0011-R1a-SM-5LZW6
LGG(T=509,N=1157)	Normal	2.0844	GTEX-13IVO-0011-R3b-SM-5IJBJ
LGG(T=509,N=1157)	Normal	4.6983	GTEX-13CZV-0011-R10b-SM-5LZYD
LGG(T=509,N=1157)	Normal	0.1648	GTEX-145MI-0011-R7b-SM-5Q5AZ
LGG(T=509,N=1157)	Normal	2.4908	GTEX-13OW7-0011-R3a-SM-5O9DA
LGG(T=509,N=1157)	Normal	4.439	GTEX-QVJO-0011-R7A-SM-2S1QO
LGG(T=509,N=1157)	Normal	3.6714	GTEX-RNOR-0011-R1A-SM-5SI8F
LGG(T=509,N=1157)	Normal	4.352	GTEX-13JVG-0011-R11a-SM-5KM53
LGG(T=509,N=1157)	Normal	2.3423	GTEX-11WQC-0011-R6a-SM-5BC77
LGG(T=509,N=1157)	Normal	3.47	GTEX-13JUV-0011-R9a-SM-5LZX3
LGG(T=509,N=1157)	Normal	3.2065	GTEX-WL46-0011-R7A-SM-3LK7X
LGG(T=509,N=1157)	Normal	3.3032	GTEX-13FTZ-0011-R10b-SM-5KLZS
LGG(T=509,N=1157)	Normal	4.664	GTEX-145MH-0011-R10b-SM-5PNUK
LGG(T=509,N=1157)	Normal	3.1653	GTEX-12WSF-0011-R6b-SM-5HL8W
LGG(T=509,N=1157)	Normal	3.2297	GTEX-13FXS-0011-R2b-SM-5K7XX
LGG(T=509,N=1157)	Normal	4.734	GTEX-RNOR-0011-R5A-SM-2TF4J
LGG(T=509,N=1157)	Normal	3.0323	GTEX-TSE9-0011-R9A-SM-3DB7Q
LGG(T=509,N=1157)	Normal	2.1734	GTEX-RVPU-0011-R11A-SM-2XCAF
LGG(T=509,N=1157)	Normal	4.846	GTEX-X4EP-0011-R6A-SM-3P629
LGG(T=509,N=1157)	Normal	3.9232	GTEX-Y8DK-0011-R3A-SM-4RTW5
LGG(T=509,N=1157)	Normal	3.3661	GTEX-13IVO-2926-SM-5L3CZ
LGG(T=509,N=1157)	Normal	4.3155	GTEX-ZVT3-0011-R11b-SM-57WBI
LGG(T=509,N=1157)	Normal	4.2396	GTEX-13OVL-3026-SM-5IJF1
LGG(T=509,N=1157)	Normal	2.8542	GTEX-1445S-0011-R5a-SM-5PNUS
LGG(T=509,N=1157)	Normal	3.5547	GTEX-13OVJ-0011-R7a-SM-5L3G1
LGG(T=509,N=1157)	Normal	4.8575	GTEX-13OVH-0011-R11b-SM-5KM4X
LGG(T=509,N=1157)	Normal	3.3993	GTEX-11WQC-0011-R10a-SM-57WCT
LGG(T=509,N=1157)	Normal	2.4908	GTEX-11NV4-2126-SM-5N9DS
LGG(T=509,N=1157)	Normal	3.4034	GTEX-13X6I-0011-R3b-SM-5P9HM
LGG(T=509,N=1157)	Normal	4.0046	GTEX-Y111-2826-SM-4TT3O
LGG(T=509,N=1157)	Normal	3.9156	GTEX-13O3O-0011-R3b-SM-5KM3R
LGG(T=509,N=1157)	Normal	3.6737	GTEX-ZE9C-0011-R9a-SM-4WWCY
LGG(T=509,N=1157)	Normal	4.9714	GTEX-13X6K-0011-R11a-SM-5P9F5
LGG(T=509,N=1157)	Normal	4.5874	GTEX-12ZZX-0011-R10b-SM-5DUWK
LGG(T=509,N=1157)	Normal	3.4778	GTEX-12WSA-0011-R8a-SM-5P9EX
LGG(T=509,N=1157)	Normal	4.9658	TCGA-06-AABW-11
LGG(T=509,N=1157)	Normal	3.3134	GTEX-X4XX-0011-R1B-SM-3P622
LGG(T=509,N=1157)	Normal	2.6715	GTEX-13JVG-0011-R3b-SM-5LZXF
LGG(T=509,N=1157)	Normal	3.3814	GTEX-ZAB4-0011-R6a-SM-4SOKD
LGG(T=509,N=1157)	Normal	3.7561	GTEX-N7MT-0011-R2a-SM-2I3GI
LGG(T=509,N=1157)	Normal	4.3688	GTEX-13OW6-2926-SM-5KM29
LGG(T=509,N=1157)	Normal	2.9488	GTEX-12ZZW-0011-R5a-SM-5DUVN
LGG(T=509,N=1157)	Normal	3.8621	GTEX-S7SE-0011-R4A-SM-2XCDB
LGG(T=509,N=1157)	Normal	2.8897	GTEX-ZXG5-0011-R10a-SM-57WDD
LGG(T=509,N=1157)	Normal	3.8759	GTEX-13FLV-0011-R6a-SM-5KLZ4
LGG(T=509,N=1157)	Normal	3.9022	GTEX-ZAB4-0011-R7a-SM-4SOKE
LGG(T=509,N=1157)	Normal	2.8522	GTEX-OHPN-0011-R10A-SM-33HBU
LGG(T=509,N=1157)	Normal	4.0645	GTEX-13RTJ-0011-R7b-SM-5P9JS
LGG(T=509,N=1157)	Normal	4.245	GTEX-12WSC-2926-SM-5BC5Z
LGG(T=509,N=1157)	Normal	3.6486	GTEX-13OVJ-0011-R10b-SM-5L3HT
LGG(T=509,N=1157)	Normal	2.7073	GTEX-12ZZX-0011-R5a-SM-5HL89
LGG(T=509,N=1157)	Normal	3.9356	GTEX-145LS-0011-R7a-SM-5PNWM
LGG(T=509,N=1157)	Normal	4.2654	GTEX-N7MT-1226-SM-2TC6K
LGG(T=509,N=1157)	Normal	2.3164	GTEX-X261-0011-R6B-SM-4E3J8
LGG(T=509,N=1157)	Normal	3.4817	GTEX-13X6K-0011-R4b-SM-5P9HO
LGG(T=509,N=1157)	Normal	3.0092	GTEX-1445S-0011-R8a-SM-5PNWX
LGG(T=509,N=1157)	Normal	4.0799	GTEX-1128S-2826-SM-5N9DI
LGG(T=509,N=1157)	Normal	4.2958	GTEX-WWYW-0011-R6A-SM-3NB3G
LGG(T=509,N=1157)	Normal	2.8562	GTEX-147GR-0011-R4a-SM-5S2V2
LGG(T=509,N=1157)	Normal	3.1685	GTEX-12WSB-0011-R6b-SM-5GU6J
LGG(T=509,N=1157)	Normal	4.2541	GTEX-ZAK1-3026-SM-5S2MJ
LGG(T=509,N=1157)	Normal	2.5707	GTEX-13S7M-0011-R7a-SM-5O9DK
LGG(T=509,N=1157)	Normal	3.8136	GTEX-ZVT3-0011-R10b-SM-57WB6
LGG(T=509,N=1157)	Normal	3.8033	GTEX-QDT8-0011-R6A-SM-32PKI
LGG(T=509,N=1157)	Normal	4.5305	GTEX-11PRG-2826-SM-5BC54
LGG(T=509,N=1157)	Normal	2.4985	GTEX-ZE7O-0011-R6a-SM-57WCI
LGG(T=509,N=1157)	Normal	3.3647	GTEX-12WSM-0011-R8a-SM-5DUWJ
LGG(T=509,N=1157)	Normal	2.6895	GTEX-13PDP-0011-R8b-SM-5O9CS
LGG(T=509,N=1157)	Normal	4.1277	GTEX-13NYB-0011-R8a-SM-5KM4R
LGG(T=509,N=1157)	Normal	4.5892	GTEX-P44H-0011-R5A-SM-2XCEX
LGG(T=509,N=1157)	Normal	3.871	GTEX-13SLW-0011-R10a-SM-5S2UI
LGG(T=509,N=1157)	Normal	2.5487	GTEX-Q2AG-0011-R9A-SM-2HMJ6
LGG(T=509,N=1157)	Normal	3.5621	GTEX-14BIM-0011-R6b-SM-5S2VB
LGG(T=509,N=1157)	Normal	4.1636	GTEX-144FL-3026-SM-5O99C
LGG(T=509,N=1157)	Normal	3.6335	GTEX-13FLV-0011-R8a-SM-5LZZE
LGG(T=509,N=1157)	Normal	3.7486	GTEX-13CF2-0011-R8b-SM-5IJCX
LGG(T=509,N=1157)	Normal	3.8401	GTEX-131YS-3126-SM-5KLYT
LGG(T=509,N=1157)	Normal	3.2602	GTEX-13OW7-3026-SM-5L3GY
LGG(T=509,N=1157)	Normal	3.4543	GTEX-13SLX-0011-R8b-SM-5PNWZ
LGG(T=509,N=1157)	Normal	2.2723	GTEX-139T8-0011-R4a-SM-5HL54
LGG(T=509,N=1157)	Normal	2.9281	GTEX-145LU-0011-R3a-SM-5P9K2
LGG(T=509,N=1157)	Normal	3.7302	GTEX-WHSE-0011-R2A-SM-3P5ZL
LGG(T=509,N=1157)	Normal	3.66	GTEX-13FXS-0011-R5b-SM-5LZYE
LGG(T=509,N=1157)	Normal	3.8719	GTEX-13N2G-0011-R9b-SM-5MR4E
LGG(T=509,N=1157)	Normal	3.7656	GTEX-13O3O-3126-SM-5KM3H
LGG(T=509,N=1157)	Normal	4.018	GTEX-13NZA-0011-R11b-SM-5KM4W
LGG(T=509,N=1157)	Normal	4.5311	GTEX-13FLV-0011-R11a-SM-5LZZ7
LGG(T=509,N=1157)	Normal	3.5086	GTEX-13OW8-0011-R3a-SM-5L3I4
LGG(T=509,N=1157)	Normal	3.9728	GTEX-S7SE-0011-R5A-SM-2XCDA
LGG(T=509,N=1157)	Normal	3.652	GTEX-13X6I-0011-R5a-SM-5PNWW
LGG(T=509,N=1157)	Normal	4.4263	GTEX-NPJ7-0011-R8a-SM-2I3G2
LGG(T=509,N=1157)	Normal	4.1724	GTEX-X4XX-0011-R8B-SM-46MWM
LGG(T=509,N=1157)	Normal	3.9691	GTEX-WVLH-0011-R5A-SM-3MJFW
LGG(T=509,N=1157)	Normal	3.1409	GTEX-13FLW-0011-R5a-SM-5LZX6
LGG(T=509,N=1157)	Normal	4.3097	GTEX-R55E-2526-SM-2TC6H
LGG(T=509,N=1157)	Normal	3.8993	GTEX-11ZTS-3226-SM-5EGID
[truncated: 14,945 more rows]

## Sheet: figure1C
sample_id	pairInfo	tissue	status	expr
TCGA-BL-A13J-11A-13R-A10U-07	TCGA-BL-A13J	BLCA	Normal	3.45205
TCGA-BT-A20N-11A-11R-A14Y-07	TCGA-BT-A20N	BLCA	Normal	3.24983
TCGA-BT-A20Q-11A-11R-A14Y-07	TCGA-BT-A20Q	BLCA	Normal	3.50137
TCGA-BT-A20R-11A-11R-A16R-07	TCGA-BT-A20R	BLCA	Normal	3.67625
TCGA-BT-A20U-11A-11R-A14Y-07	TCGA-BT-A20U	BLCA	Normal	4.27641
TCGA-BT-A20W-11A-11R-A14Y-07	TCGA-BT-A20W	BLCA	Normal	4.46609
TCGA-BT-A2LA-11A-11R-A18C-07	TCGA-BT-A2LA	BLCA	Normal	4.75182
TCGA-BT-A2LB-11A-11R-A18C-07	TCGA-BT-A2LB	BLCA	Normal	4.51192
TCGA-CU-A0YN-11A-11R-A10U-07	TCGA-CU-A0YN	BLCA	Normal	3.4931
TCGA-CU-A0YR-11A-13R-A10U-07	TCGA-CU-A0YR	BLCA	Normal	3.79742
TCGA-GC-A3BM-11A-11R-A22U-07	TCGA-GC-A3BM	BLCA	Normal	4.18264
TCGA-GC-A3WC-11A-11R-A22U-07	TCGA-GC-A3WC	BLCA	Normal	3.87905
TCGA-GC-A6I3-11A-11R-A31N-07	TCGA-GC-A6I3	BLCA	Normal	4.11059
TCGA-GD-A2C5-11A-11R-A180-07	TCGA-GD-A2C5	BLCA	Normal	4.40996
TCGA-GD-A3OP-11A-11R-A220-07	TCGA-GD-A3OP	BLCA	Normal	4.39506
TCGA-GD-A3OQ-11A-21R-A220-07	TCGA-GD-A3OQ	BLCA	Normal	4.17766
TCGA-K4-A3WV-11A-21R-A22U-07	TCGA-K4-A3WV	BLCA	Normal	4.75311
TCGA-K4-A54R-11A-11R-A26T-07	TCGA-K4-A54R	BLCA	Normal	4.66765
TCGA-K4-A5RI-11A-11R-A28M-07	TCGA-K4-A5RI	BLCA	Normal	4.39456
TCGA-BL-A13J-01A-11R-A10U-07	TCGA-BL-A13J	BLCA	Tumor	3.99856
TCGA-BT-A20N-01A-11R-A14Y-07	TCGA-BT-A20N	BLCA	Tumor	4.44433
TCGA-BT-A20Q-01A-11R-A14Y-07	TCGA-BT-A20Q	BLCA	Tumor	4.66067
TCGA-BT-A20R-01A-12R-A16R-07	TCGA-BT-A20R	BLCA	Tumor	4.71567
TCGA-BT-A20U-01A-11R-A14Y-07	TCGA-BT-A20U	BLCA	Tumor	4.65664
TCGA-BT-A20W-01A-21R-A14Y-07	TCGA-BT-A20W	BLCA	Tumor	5.006
TCGA-BT-A2LA-01A-11R-A18C-07	TCGA-BT-A2LA	BLCA	Tumor	5.33166
TCGA-BT-A2LB-01A-11R-A18C-07	TCGA-BT-A2LB	BLCA	Tumor	4.05029
TCGA-CU-A0YN-01A-21R-A10U-07	TCGA-CU-A0YN	BLCA	Tumor	4.51677
TCGA-CU-A0YR-01A-12R-A10U-07	TCGA-CU-A0YR	BLCA	Tumor	3.82663
TCGA-GC-A3BM-01A-11R-A22U-07	TCGA-GC-A3BM	BLCA	Tumor	4.53458
TCGA-GC-A3WC-01A-31R-A22U-07	TCGA-GC-A3WC	BLCA	Tumor	4.68301
TCGA-GC-A6I3-01A-11R-A31N-07	TCGA-GC-A6I3	BLCA	Tumor	4.15289
TCGA-GD-A2C5-01A-12R-A180-07	TCGA-GD-A2C5	BLCA	Tumor	4.76676
TCGA-GD-A3OP-01A-21R-A220-07	TCGA-GD-A3OP	BLCA	Tumor	4.50139
TCGA-GD-A3OQ-01A-32R-A220-07	TCGA-GD-A3OQ	BLCA	Tumor	4.82161
TCGA-K4-A3WV-01A-11R-A22U-07	TCGA-K4-A3WV	BLCA	Tumor	4.58828
TCGA-K4-A54R-01A-11R-A26T-07	TCGA-K4-A54R	BLCA	Tumor	4.43579
TCGA-K4-A5RI-01A-11R-A28M-07	TCGA-K4-A5RI	BLCA	Tumor	4.43877
TCGA-A7-A0CE-11A-21R-A089-07	TCGA-A7-A0CE	BRCA	Normal	4.76233
TCGA-A7-A0CH-11A-32R-A089-07	TCGA-A7-A0CH	BRCA	Normal	4.48785
TCGA-A7-A0D9-11A-53R-A089-07	TCGA-A7-A0D9	BRCA	Normal	3.91892
TCGA-A7-A0DB-11A-33R-A089-07	TCGA-A7-A0DB	BRCA	Normal	3.99545
TCGA-A7-A0DC-11A-41R-A089-07	TCGA-A7-A0DC	BRCA	Normal	4.45461
TCGA-A7-A13E-11A-61R-A12P-07	TCGA-A7-A13E	BRCA	Normal	4.21225
TCGA-A7-A13F-11A-42R-A12P-07	TCGA-A7-A13F	BRCA	Normal	4.43675
TCGA-A7-A13G-11A-51R-A13Q-07	TCGA-A7-A13G	BRCA	Normal	4.00814
TCGA-AC-A23H-11A-12R-A157-07	TCGA-AC-A23H	BRCA	Normal	4.53328
TCGA-AC-A2FB-11A-13R-A17B-07	TCGA-AC-A2FB	BRCA	Normal	4.55365
TCGA-AC-A2FF-11A-13R-A17B-07	TCGA-AC-A2FF	BRCA	Normal	4.89473
TCGA-AC-A2FM-11B-32R-A19W-07	TCGA-AC-A2FM	BRCA	Normal	4.55014
TCGA-BH-A0AU-11A-11R-A12P-07	TCGA-BH-A0AU	BRCA	Normal	4.85251
TCGA-BH-A0AY-11A-23R-A089-07	TCGA-BH-A0AY	BRCA	Normal	4.63805
TCGA-BH-A0AZ-11A-22R-A12P-07	TCGA-BH-A0AZ	BRCA	Normal	4.64124
TCGA-BH-A0B3-11B-21R-A089-07	TCGA-BH-A0B3	BRCA	Normal	4.74003
TCGA-BH-A0B5-11A-23R-A12P-07	TCGA-BH-A0B5	BRCA	Normal	3.87568
TCGA-BH-A0B7-11A-34R-A115-07	TCGA-BH-A0B7	BRCA	Normal	5.0298
TCGA-BH-A0B8-11A-41R-A089-07	TCGA-BH-A0B8	BRCA	Normal	4.00244
TCGA-BH-A0BA-11A-22R-A19E-07	TCGA-BH-A0BA	BRCA	Normal	4.51419
TCGA-BH-A0BC-11A-22R-A089-07	TCGA-BH-A0BC	BRCA	Normal	4.67113
TCGA-BH-A0BJ-11A-23R-A089-07	TCGA-BH-A0BJ	BRCA	Normal	5.0387
TCGA-BH-A0BM-11A-12R-A089-07	TCGA-BH-A0BM	BRCA	Normal	4.77441
TCGA-BH-A0BQ-11A-33R-A115-07	TCGA-BH-A0BQ	BRCA	Normal	4.87336
TCGA-BH-A0BT-11A-21R-A12P-07	TCGA-BH-A0BT	BRCA	Normal	5.04883
TCGA-BH-A0BV-11A-31R-A089-07	TCGA-BH-A0BV	BRCA	Normal	5.0439
TCGA-BH-A0BW-11A-12R-A115-07	TCGA-BH-A0BW	BRCA	Normal	4.79849
TCGA-BH-A0BZ-11A-61R-A12P-07	TCGA-BH-A0BZ	BRCA	Normal	4.48437
TCGA-BH-A0C0-11A-21R-A089-07	TCGA-BH-A0C0	BRCA	Normal	4.69613
TCGA-BH-A0C3-11A-23R-A12P-07	TCGA-BH-A0C3	BRCA	Normal	4.60476
TCGA-BH-A0DD-11A-23R-A12P-07	TCGA-BH-A0DD	BRCA	Normal	3.93249
TCGA-BH-A0DG-11A-43R-A12P-07	TCGA-BH-A0DG	BRCA	Normal	4.83915
TCGA-BH-A0DH-11A-31R-A089-07	TCGA-BH-A0DH	BRCA	Normal	4.12392
TCGA-BH-A0DK-11A-13R-A089-07	TCGA-BH-A0DK	BRCA	Normal	4.95289
TCGA-BH-A0DL-11A-13R-A115-07	TCGA-BH-A0DL	BRCA	Normal	4.5979
TCGA-BH-A0DO-11A-22R-A12D-07	TCGA-BH-A0DO	BRCA	Normal	4.93888
TCGA-BH-A0DP-11A-12R-A089-07	TCGA-BH-A0DP	BRCA	Normal	4.59578
TCGA-BH-A0DQ-11A-12R-A089-07	TCGA-BH-A0DQ	BRCA	Normal	4.74096
TCGA-BH-A0DT-11A-12R-A12D-07	TCGA-BH-A0DT	BRCA	Normal	4.98643
TCGA-BH-A0DV-11A-22R-A12P-07	TCGA-BH-A0DV	BRCA	Normal	4.90481
TCGA-BH-A0DZ-11A-22R-A089-07	TCGA-BH-A0DZ	BRCA	Normal	4.96613
TCGA-BH-A0E0-11A-13R-A089-07	TCGA-BH-A0E0	BRCA	Normal	4.7098
TCGA-BH-A0E1-11A-13R-A089-07	TCGA-BH-A0E1	BRCA	Normal	5.05709
TCGA-BH-A0H5-11A-62R-A115-07	TCGA-BH-A0H5	BRCA	Normal	4.8889
TCGA-BH-A0H7-11A-13R-A089-07	TCGA-BH-A0H7	BRCA	Normal	4.89803
TCGA-BH-A0H9-11A-22R-A466-07	TCGA-BH-A0H9	BRCA	Normal	3.95064
TCGA-BH-A0HA-11A-31R-A12P-07	TCGA-BH-A0HA	BRCA	Normal	4.97001
TCGA-BH-A0HK-11A-11R-A089-07	TCGA-BH-A0HK	BRCA	Normal	4.93219
TCGA-BH-A18J-11A-31R-A12D-07	TCGA-BH-A18J	BRCA	Normal	4.78661
TCGA-BH-A18K-11A-13R-A12D-07	TCGA-BH-A18K	BRCA	Normal	4.4711
TCGA-BH-A18L-11A-42R-A12D-07	TCGA-BH-A18L	BRCA	Normal	4.51013
TCGA-BH-A18M-11A-33R-A12D-07	TCGA-BH-A18M	BRCA	Normal	4.59711
TCGA-BH-A18N-11A-43R-A12D-07	TCGA-BH-A18N	BRCA	Normal	4.64282
TCGA-BH-A18P-11A-43R-A12D-07	TCGA-BH-A18P	BRCA	Normal	4.21432
TCGA-BH-A18Q-11A-34R-A12D-07	TCGA-BH-A18Q	BRCA	Normal	4.71096
TCGA-BH-A18R-11A-42R-A12D-07	TCGA-BH-A18R	BRCA	Normal	4.66245
TCGA-BH-A18S-11A-43R-A12D-07	TCGA-BH-A18S	BRCA	Normal	4.73047
TCGA-BH-A18U-11A-23R-A12D-07	TCGA-BH-A18U	BRCA	Normal	4.85483
TCGA-BH-A18V-11A-52R-A12D-07	TCGA-BH-A18V	BRCA	Normal	4.66207
TCGA-BH-A1EN-11A-23R-A13Q-07	TCGA-BH-A1EN	BRCA	Normal	4.32952
TCGA-BH-A1EO-11A-31R-A137-07	TCGA-BH-A1EO	BRCA	Normal	4.43722
TCGA-BH-A1ET-11B-23R-A137-07	TCGA-BH-A1ET	BRCA	Normal	4.67839
TCGA-BH-A1EU-11A-23R-A137-07	TCGA-BH-A1EU	BRCA	Normal	4.63139
TCGA-BH-A1EV-11A-24R-A137-07	TCGA-BH-A1EV	BRCA	Normal	4.87389
TCGA-BH-A1EW-11B-33R-A137-07	TCGA-BH-A1EW	BRCA	Normal	5.18916
TCGA-BH-A1F0-11B-23R-A137-07	TCGA-BH-A1F0	BRCA	Normal	4.70722
TCGA-BH-A1F2-11A-32R-A13Q-07	TCGA-BH-A1F2	BRCA	Normal	4.3624
TCGA-BH-A1F6-11B-94R-A13Q-07	TCGA-BH-A1F6	BRCA	Normal	4.69768
TCGA-BH-A1F8-11B-21R-A13Q-07	TCGA-BH-A1F8	BRCA	Normal	4.97545
TCGA-BH-A1FB-11A-33R-A13Q-07	TCGA-BH-A1FB	BRCA	Normal	4.71892
TCGA-BH-A1FC-11A-32R-A13Q-07	TCGA-BH-A1FC	BRCA	Normal	4.82284
TCGA-BH-A1FD-11B-21R-A13Q-07	TCGA-BH-A1FD	BRCA	Normal	4.73087
TCGA-BH-A1FE-11B-14R-A13Q-07	TCGA-BH-A1FE	BRCA	Normal	5.19735
TCGA-BH-A1FG-11B-12R-A13Q-07	TCGA-BH-A1FG	BRCA	Normal	4.9273
TCGA-BH-A1FH-11B-42R-A13Q-07	TCGA-BH-A1FH	BRCA	Normal	4.96188
TCGA-BH-A1FJ-11B-42R-A13Q-07	TCGA-BH-A1FJ	BRCA	Normal	5.14194
TCGA-BH-A1FM-11B-23R-A13Q-07	TCGA-BH-A1FM	BRCA	Normal	4.91032
TCGA-BH-A1FN-11A-34R-A13Q-07	TCGA-BH-A1FN	BRCA	Normal	4.99397
TCGA-BH-A1FR-11B-42R-A13Q-07	TCGA-BH-A1FR	BRCA	Normal	4.58515
TCGA-BH-A1FU-11A-23R-A14D-07	TCGA-BH-A1FU	BRCA	Normal	4.77753
TCGA-BH-A203-11A-42R-A169-07	TCGA-BH-A203	BRCA	Normal	4.6282
TCGA-BH-A204-11A-53R-A157-07	TCGA-BH-A204	BRCA	Normal	4.24203
TCGA-BH-A208-11A-51R-A157-07	TCGA-BH-A208	BRCA	Normal	5.01446
TCGA-BH-A209-11A-42R-A157-07	TCGA-BH-A209	BRCA	Normal	4.75048
TCGA-E2-A153-11A-31R-A12D-07	TCGA-E2-A153	BRCA	Normal	4.82213
TCGA-E2-A158-11A-22R-A12D-07	TCGA-E2-A158	BRCA	Normal	4.09184
TCGA-E2-A15I-11A-32R-A137-07	TCGA-E2-A15I	BRCA	Normal	3.9898
TCGA-E2-A15K-11A-13R-A12P-07	TCGA-E2-A15K	BRCA	Normal	4.23454
TCGA-E2-A15M-11A-22R-A12D-07	TCGA-E2-A15M	BRCA	Normal	4.6672
TCGA-E2-A1BC-11A-32R-A12P-07	TCGA-E2-A1BC	BRCA	Normal	3.62664
TCGA-E2-A1IG-11A-22R-A144-07	TCGA-E2-A1IG	BRCA	Normal	4.54877
TCGA-E2-A1L7-11A-33R-A144-07	TCGA-E2-A1L7	BRCA	Normal	4.78675
TCGA-E2-A1LB-11A-22R-A144-07	TCGA-E2-A1LB	BRCA	Normal	5.01892
TCGA-E2-A1LH-11A-22R-A14D-07	TCGA-E2-A1LH	BRCA	Normal	4.88415
TCGA-E2-A1LS-11A-32R-A157-07	TCGA-E2-A1LS	BRCA	Normal	3.93963
TCGA-E9-A1N4-11A-33R-A14M-07	TCGA-E9-A1N4	BRCA	Normal	4.94378
TCGA-E9-A1N5-11A-41R-A14D-07	TCGA-E9-A1N5	BRCA	Normal	4.82833
TCGA-E9-A1N6-11A-32R-A144-07	TCGA-E9-A1N6	BRCA	Normal	4.95373
TCGA-E9-A1N9-11A-71R-A14D-07	TCGA-E9-A1N9	BRCA	Normal	4.65708
TCGA-E9-A1NA-11A-33R-A144-07	TCGA-E9-A1NA	BRCA	Normal	4.39404
TCGA-E9-A1ND-11A-43R-A144-07	TCGA-E9-A1ND	BRCA	Normal	4.36821
TCGA-E9-A1NF-11A-73R-A14D-07	TCGA-E9-A1NF	BRCA	Normal	3.99362
TCGA-E9-A1NG-11A-52R-A14M-07	TCGA-E9-A1NG	BRCA	Normal	4.35964
TCGA-E9-A1R7-11A-42R-A14M-07	TCGA-E9-A1R7	BRCA	Normal	4.11091
TCGA-E9-A1RB-11A-33R-A157-07	TCGA-E9-A1RB	BRCA	Normal	4.32448
TCGA-E9-A1RC-11A-33R-A157-07	TCGA-E9-A1RC	BRCA	Normal	3.88752
TCGA-E9-A1RD-11A-33R-A157-07	TCGA-E9-A1RD	BRCA	Normal	4.21014
TCGA-E9-A1RF-11A-32R-A157-07	TCGA-E9-A1RF	BRCA	Normal	4.02638
TCGA-E9-A1RH-11A-34R-A169-07	TCGA-E9-A1RH	BRCA	Normal	3.9143
TCGA-E9-A1RI-11A-41R-A169-07	TCGA-E9-A1RI	BRCA	Normal	4.16816
TCGA-GI-A2C8-11A-22R-A16F-07	TCGA-GI-A2C8	BRCA	Normal	3.59093
TCGA-GI-A2C9-11A-22R-A21T-07	TCGA-GI-A2C9	BRCA	Normal	4.8023
TCGA-A7-A0CE-01A-11R-A00Z-07	TCGA-A7-A0CE	BRCA	Tumor	5.25298
TCGA-A7-A0CH-01A-21R-A00Z-07	TCGA-A7-A0CH	BRCA	Tumor	5.06224
TCGA-A7-A0D9-01A-31R-A056-07	TCGA-A7-A0D9	BRCA	Tumor	4.8287
TCGA-A7-A0DB-01A-11R-A00Z-07	TCGA-A7-A0DB	BRCA	Tumor	4.84201
TCGA-A7-A0DC-01A-11R-A00Z-07	TCGA-A7-A0DC	BRCA	Tumor	4.77966
TCGA-A7-A13E-01A-11R-A12P-07	TCGA-A7-A13E	BRCA	Tumor	5.06099
TCGA-A7-A13F-01A-11R-A12P-07	TCGA-A7-A13F	BRCA	Tumor	4.05029
TCGA-A7-A13G-01B-04R-A22O-07	TCGA-A7-A13G	BRCA	Tumor	4.70444
TCGA-AC-A23H-01A-11R-A157-07	TCGA-AC-A23H	BRCA	Tumor	4.69399
TCGA-AC-A2FB-01A-11R-A17B-07	TCGA-AC-A2FB	BRCA	Tumor	4.70349
TCGA-AC-A2FF-01A-11R-A17B-07	TCGA-AC-A2FF	BRCA	Tumor	4.83116
TCGA-AC-A2FM-01A-11R-A19W-07	TCGA-AC-A2FM	BRCA	Tumor	4.05655
TCGA-BH-A0AU-01A-11R-A12P-07	TCGA-BH-A0AU	BRCA	Tumor	4.84568
TCGA-BH-A0AY-01A-21R-A00Z-07	TCGA-BH-A0AY	BRCA	Tumor	4.56715
TCGA-BH-A0AZ-01A-21R-A12P-07	TCGA-BH-A0AZ	BRCA	Tumor	4.68589
TCGA-BH-A0B3-01A-11R-A056-07	TCGA-BH-A0B3	BRCA	Tumor	4.66403
TCGA-BH-A0B5-01A-11R-A12P-07	TCGA-BH-A0B5	BRCA	Tumor	4.58856
TCGA-BH-A0B7-01A-12R-A115-07	TCGA-BH-A0B7	BRCA	Tumor	5.12201
TCGA-BH-A0B8-01A-21R-A056-07	TCGA-BH-A0B8	BRCA	Tumor	4.34606
TCGA-BH-A0BA-01A-11R-A056-07	TCGA-BH-A0BA	BRCA	Tumor	4.54666
TCGA-BH-A0BC-01A-22R-A084-07	TCGA-BH-A0BC	BRCA	Tumor	4.99093
TCGA-BH-A0BJ-01A-11R-A056-07	TCGA-BH-A0BJ	BRCA	Tumor	4.9914
TCGA-BH-A0BM-01A-11R-A056-07	TCGA-BH-A0BM	BRCA	Tumor	4.83543
TCGA-BH-A0BQ-01A-21R-A115-07	TCGA-BH-A0BQ	BRCA	Tumor	4.8087
TCGA-BH-A0BT-01A-11R-A12P-07	TCGA-BH-A0BT	BRCA	Tumor	4.02392
TCGA-BH-A0BV-01A-11R-A00Z-07	TCGA-BH-A0BV	BRCA	Tumor	4.35369
TCGA-BH-A0BW-01A-11R-A115-07	TCGA-BH-A0BW	BRCA	Tumor	5.18643
TCGA-BH-A0BZ-01A-31R-A12P-07	TCGA-BH-A0BZ	BRCA	Tumor	4.67095
TCGA-BH-A0C0-01A-21R-A056-07	TCGA-BH-A0C0	BRCA	Tumor	4.47518
TCGA-BH-A0C3-01A-21R-A12P-07	TCGA-BH-A0C3	BRCA	Tumor	4.5088
TCGA-BH-A0DD-01A-31R-A12P-07	TCGA-BH-A0DD	BRCA	Tumor	4.35814
TCGA-BH-A0DG-01A-21R-A12P-07	TCGA-BH-A0DG	BRCA	Tumor	4.23759
TCGA-BH-A0DH-01A-11R-A084-07	TCGA-BH-A0DH	BRCA	Tumor	4.19645
TCGA-BH-A0DK-01A-21R-A056-07	TCGA-BH-A0DK	BRCA	Tumor	4.31509
TCGA-BH-A0DL-01A-11R-A115-07	TCGA-BH-A0DL	BRCA	Tumor	5.31766
TCGA-BH-A0DO-01B-11R-A12D-07	TCGA-BH-A0DO	BRCA	Tumor	4.91092
TCGA-BH-A0DP-01A-21R-A056-07	TCGA-BH-A0DP	BRCA	Tumor	4.60766
TCGA-BH-A0DQ-01A-11R-A084-07	TCGA-BH-A0DQ	BRCA	Tumor	4.93257
TCGA-BH-A0DT-01A-21R-A12D-07	TCGA-BH-A0DT	BRCA	Tumor	4.8853
TCGA-BH-A0DV-01A-21R-A12P-07	TCGA-BH-A0DV	BRCA	Tumor	4.3602
TCGA-BH-A0DZ-01A-11R-A00Z-07	TCGA-BH-A0DZ	BRCA	Tumor	4.19691
TCGA-BH-A0E0-01A-11R-A056-07	TCGA-BH-A0E0	BRCA	Tumor	5.15933
TCGA-BH-A0E1-01A-11R-A056-07	TCGA-BH-A0E1	BRCA	Tumor	4.99298
TCGA-BH-A0H5-01A-21R-A115-07	TCGA-BH-A0H5	BRCA	Tumor	4.81496
TCGA-BH-A0H7-01A-13R-A056-07	TCGA-BH-A0H7	BRCA	Tumor	4.74462
TCGA-BH-A0H9-01A-11R-A056-07	TCGA-BH-A0H9	BRCA	Tumor	4.92678
TCGA-BH-A0HA-01A-11R-A12P-07	TCGA-BH-A0HA	BRCA	Tumor	4.84591
TCGA-BH-A0HK-01A-11R-A056-07	TCGA-BH-A0HK	BRCA	Tumor	4.2075
TCGA-BH-A18J-01A-11R-A12D-07	TCGA-BH-A18J	BRCA	Tumor	4.91908
TCGA-BH-A18K-01A-11R-A12D-07	TCGA-BH-A18K	BRCA	Tumor	4.63279
TCGA-BH-A18L-01A-32R-A12D-07	TCGA-BH-A18L	BRCA	Tumor	4.7513
TCGA-BH-A18M-01A-11R-A12D-07	TCGA-BH-A18M	BRCA	Tumor	4.67396
TCGA-BH-A18N-01A-11R-A12D-07	TCGA-BH-A18N	BRCA	Tumor	4.61396
TCGA-BH-A18P-01A-11R-A12D-07	TCGA-BH-A18P	BRCA	Tumor	5.06838
TCGA-BH-A18Q-01A-12R-A12D-07	TCGA-BH-A18Q	BRCA	Tumor	5.00466
TCGA-BH-A18R-01A-11R-A12D-07	TCGA-BH-A18R	BRCA	Tumor	4.31332
TCGA-BH-A18S-01A-11R-A12D-07	TCGA-BH-A18S	BRCA	Tumor	5.11252
TCGA-BH-A18U-01A-21R-A12D-07	TCGA-BH-A18U	BRCA	Tumor	4.75907
TCGA-BH-A18V-01A-11R-A12D-07	TCGA-BH-A18V	BRCA	Tumor	4.91208
TCGA-BH-A1EN-01A-11R-A13Q-07	TCGA-BH-A1EN	BRCA	Tumor	4.48283
TCGA-BH-A1EO-01A-11R-A137-07	TCGA-BH-A1EO	BRCA	Tumor	4.6388
TCGA-BH-A1ET-01A-11R-A137-07	TCGA-BH-A1ET	BRCA	Tumor	5.02687
TCGA-BH-A1EU-01A-11R-A137-07	TCGA-BH-A1EU	BRCA	Tumor	4.59953
TCGA-BH-A1EV-01A-11R-A137-07	TCGA-BH-A1EV	BRCA	Tumor	4.02055
TCGA-BH-A1EW-01A-11R-A137-07	TCGA-BH-A1EW	BRCA	Tumor	5.37485
TCGA-BH-A1F0-01A-11R-A137-07	TCGA-BH-A1F0	BRCA	Tumor	4.90642
TCGA-BH-A1F2-01A-31R-A13Q-07	TCGA-BH-A1F2	BRCA	Tumor	4.71767
TCGA-BH-A1F6-01A-11R-A13Q-07	TCGA-BH-A1F6	BRCA	Tumor	5.05796
TCGA-BH-A1F8-01A-11R-A13Q-07	TCGA-BH-A1F8	BRCA	Tumor	4.81895
TCGA-BH-A1FB-01A-11R-A13Q-07	TCGA-BH-A1FB	BRCA	Tumor	4.71543
TCGA-BH-A1FC-01A-11R-A13Q-07	TCGA-BH-A1FC	BRCA	Tumor	4.59808
TCGA-BH-A1FD-01A-11R-A13Q-07	TCGA-BH-A1FD	BRCA	Tumor	5.47887
TCGA-BH-A1FE-01A-11R-A13Q-07	TCGA-BH-A1FE	BRCA	Tumor	4.85261
TCGA-BH-A1FG-01A-11R-A13Q-07	TCGA-BH-A1FG	BRCA	Tumor	4.83687
TCGA-BH-A1FH-01A-12R-A13Q-07	TCGA-BH-A1FH	BRCA	Tumor	4.69415
TCGA-BH-A1FJ-01A-11R-A13Q-07	TCGA-BH-A1FJ	BRCA	Tumor	4.84603
TCGA-BH-A1FM-01A-11R-A13Q-07	TCGA-BH-A1FM	BRCA	Tumor	4.97787
TCGA-BH-A1FN-01A-11R-A13Q-07	TCGA-BH-A1FN	BRCA	Tumor	5.38462
TCGA-BH-A1FR-01A-11R-A13Q-07	TCGA-BH-A1FR	BRCA	Tumor	4.84348
TCGA-BH-A1FU-01A-11R-A14D-07	TCGA-BH-A1FU	BRCA	Tumor	5.13347
TCGA-BH-A203-01A-12R-A169-07	TCGA-BH-A203	BRCA	Tumor	4.84008
TCGA-BH-A204-01A-11R-A157-07	TCGA-BH-A204	BRCA	Tumor	4.52587
TCGA-BH-A208-01A-11R-A157-07	TCGA-BH-A208	BRCA	Tumor	4.37942
TCGA-BH-A209-01A-11R-A157-07	TCGA-BH-A209	BRCA	Tumor	4.94588
TCGA-E2-A153-01A-12R-A12D-07	TCGA-E2-A153	BRCA	Tumor	4.2605
TCGA-E2-A158-01A-11R-A12D-07	TCGA-E2-A158	BRCA	Tumor	6.16257
TCGA-E2-A15I-01A-21R-A137-07	TCGA-E2-A15I	BRCA	Tumor	4.93694
TCGA-E2-A15K-01A-11R-A12P-07	TCGA-E2-A15K	BRCA	Tumor	4.84692
TCGA-E2-A15M-01A-11R-A12D-07	TCGA-E2-A15M	BRCA	Tumor	4.94469
TCGA-E2-A1BC-01A-11R-A12P-07	TCGA-E2-A1BC	BRCA	Tumor	5.0927
TCGA-E2-A1IG-01A-11R-A144-07	TCGA-E2-A1IG	BRCA	Tumor	4.67479
TCGA-E2-A1L7-01A-11R-A144-07	TCGA-E2-A1L7	BRCA	Tumor	4.89466
TCGA-E2-A1LB-01A-11R-A144-07	TCGA-E2-A1LB	BRCA	Tumor	5.09334
TCGA-E2-A1LH-01A-11R-A14D-07	TCGA-E2-A1LH	BRCA	Tumor	4.31934
TCGA-E2-A1LS-01A-12R-A157-07	TCGA-E2-A1LS	BRCA	Tumor	5.4522
TCGA-E9-A1N4-01A-11R-A14M-07	TCGA-E9-A1N4	BRCA	Tumor	4.71035
TCGA-E9-A1N5-01A-11R-A14D-07	TCGA-E9-A1N5	BRCA	Tumor	4.63165
TCGA-E9-A1N6-01A-11R-A144-07	TCGA-E9-A1N6	BRCA	Tumor	4.9241
TCGA-E9-A1N9-01A-11R-A14D-07	TCGA-E9-A1N9	BRCA	Tumor	4.61359
TCGA-E9-A1NA-01A-11R-A144-07	TCGA-E9-A1NA	BRCA	Tumor	4.5401
TCGA-E9-A1ND-01A-11R-A144-07	TCGA-E9-A1ND	BRCA	Tumor	4.59587
TCGA-E9-A1NF-01A-11R-A14D-07	TCGA-E9-A1NF	BRCA	Tumor	4.36884
TCGA-E9-A1NG-01A-21R-A14M-07	TCGA-E9-A1NG	BRCA	Tumor	4.64266
TCGA-E9-A1R7-01A-11R-A14M-07	TCGA-E9-A1R7	BRCA	Tumor	4.59179
TCGA-E9-A1RB-01A-11R-A157-07	TCGA-E9-A1RB	BRCA	Tumor	5.19104
TCGA-E9-A1RC-01A-11R-A157-07	TCGA-E9-A1RC	BRCA	Tumor	4.52838
TCGA-E9-A1RD-01A-11R-A157-07	TCGA-E9-A1RD	BRCA	Tumor	5.08898
TCGA-E9-A1RF-01A-11R-A157-07	TCGA-E9-A1RF	BRCA	Tumor	4.72872
TCGA-E9-A1RH-01A-21R-A169-07	TCGA-E9-A1RH	BRCA	Tumor	4.01149
TCGA-E9-A1RI-01A-11R-A169-07	TCGA-E9-A1RI	BRCA	Tumor	4.69884
TCGA-GI-A2C8-01A-11R-A16F-07	TCGA-GI-A2C8	BRCA	Tumor	4.28614
TCGA-GI-A2C9-01A-11R-A21T-07	TCGA-GI-A2C9	BRCA	Tumor	4.71324
TCGA-W5-AA2I-11A-11R-A41I-07	TCGA-W5-AA2I	CHOL	Normal	2.90319
TCGA-W5-AA2Q-11A-11R-A41I-07	TCGA-W5-AA2Q	CHOL	Normal	3.06014
TCGA-W5-AA2R-11A-11R-A41I-07	TCGA-W5-AA2R	CHOL	Normal	3.3511
TCGA-W5-AA2U-11A-11R-A41I-07	TCGA-W5-AA2U	CHOL	Normal	2.88992
TCGA-W5-AA2X-11A-11R-A41I-07	TCGA-W5-AA2X	CHOL	Normal	3.33734
TCGA-W5-AA30-11A-11R-A41I-07	TCGA-W5-AA30	CHOL	Normal	2.75998
TCGA-W5-AA31-11A-11R-A41I-07	TCGA-W5-AA31	CHOL	Normal	2.96878
TCGA-W5-AA34-11A-11R-A41I-07	TCGA-W5-AA34	CHOL	Normal	3.14429
TCGA-ZU-A8S4-11A-11R-A41I-07	TCGA-ZU-A8S4	CHOL	Normal	2.90874
TCGA-W5-AA2I-01A-32R-A41I-07	TCGA-W5-AA2I	CHOL	Tumor	3.60298
TCGA-W5-AA2Q-01A-11R-A41I-07	TCGA-W5-AA2Q	CHOL	Tumor	3.61239
TCGA-W5-AA2R-01A-11R-A41I-07	TCGA-W5-AA2R	CHOL	Tumor	3.96701
TCGA-W5-AA2U-01A-11R-A41I-07	TCGA-W5-AA2U	CHOL	Tumor	3.61627
TCGA-W5-AA2X-01A-11R-A41I-07	TCGA-W5-AA2X	CHOL	Tumor	4.15989
TCGA-W5-AA30-01A-31R-A41I-07	TCGA-W5-AA30	CHOL	Tumor	4.18169
TCGA-W5-AA31-01A-11R-A41I-07	TCGA-W5-AA31	CHOL	Tumor	4.02762
TCGA-W5-AA34-01A-11R-A41I-07	TCGA-W5-AA34	CHOL	Tumor	3.82526
TCGA-ZU-A8S4-01A-11R-A41I-07	TCGA-ZU-A8S4	CHOL	Tumor	4.27266
TCGA-A6-2671-11A-01R-A32Z-07	TCGA-A6-2671	COAD	Normal	4.10396
TCGA-A6-2675-11A-01R-1723-07	TCGA-A6-2675	COAD	Normal	3.91973
TCGA-A6-2678-11A-01R-A32Z-07	TCGA-A6-2678	COAD	Normal	4.27717
TCGA-A6-2679-11A-01R-A32Z-07	TCGA-A6-2679	COAD	Normal	4.19034
TCGA-A6-2680-11A-01R-A32Z-07	TCGA-A6-2680	COAD	Normal	3.95822
TCGA-A6-2682-11A-01R-A32Z-07	TCGA-A6-2682	COAD	Normal	4.39906
TCGA-A6-2683-11A-01R-A32Z-07	TCGA-A6-2683	COAD	Normal	4.32721
TCGA-A6-2684-11A-01R-A32Z-07	TCGA-A6-2684	COAD	Normal	4.04111
TCGA-A6-2685-11A-01R-A32Z-07	TCGA-A6-2685	COAD	Normal	4.31208
TCGA-A6-2686-11A-01R-A32Z-07	TCGA-A6-2686	COAD	Normal	4.19442
TCGA-A6-5659-11A-01R-1653-07	TCGA-A6-5659	COAD	Normal	4.43697
TCGA-A6-5662-11A-01R-1653-07	TCGA-A6-5662	COAD	Normal	4.23865
TCGA-A6-5665-11A-01R-1653-07	TCGA-A6-5665	COAD	Normal	4.11795
TCGA-A6-5667-11A-01R-1723-07	TCGA-A6-5667	COAD	Normal	4.23802
TCGA-AA-3489-11A-01R-1839-07	TCGA-AA-3489	COAD	Normal	3.82443
TCGA-AA-3496-11A-01R-1839-07	TCGA-AA-3496	COAD	Normal	4.06681
TCGA-AA-3511-11A-01R-1839-07	TCGA-AA-3511	COAD	Normal	4.22453
TCGA-AA-3514-11A-01R-A32Z-07	TCGA-AA-3514	COAD	Normal	4.29509
TCGA-AA-3516-11A-01R-A32Z-07	TCGA-AA-3516	COAD	Normal	3.82557
TCGA-AA-3517-11A-01R-A32Z-07	TCGA-AA-3517	COAD	Normal	4.29202
TCGA-AA-3518-11A-01R-1672-07	TCGA-AA-3518	COAD	Normal	4.08765
TCGA-AA-3520-11A-01R-A32Z-07	TCGA-AA-3520	COAD	Normal	4.15279
TCGA-AA-3522-11A-01R-A32Z-07	TCGA-AA-3522	COAD	Normal	4.22778
TCGA-AA-3525-11A-01R-A32Z-07	TCGA-AA-3525	COAD	Normal	4.47558
TCGA-AA-3527-11A-01R-A32Z-07	TCGA-AA-3527	COAD	Normal	4.21747
TCGA-AA-3531-11A-01R-A32Z-07	TCGA-AA-3531	COAD	Normal	4.04714
TCGA-AA-3534-11A-01R-A32Z-07	TCGA-AA-3534	COAD	Normal	4.34871
TCGA-AA-3655-11A-01R-1723-07	TCGA-AA-3655	COAD	Normal	4.30107
TCGA-AA-3660-11A-01R-1723-07	TCGA-AA-3660	COAD	Normal	4.24066
TCGA-AA-3662-11A-01R-1723-07	TCGA-AA-3662	COAD	Normal	4.41722
TCGA-AA-3663-11A-01R-1723-07	TCGA-AA-3663	COAD	Normal	4.12414
TCGA-AA-3697-11A-01R-1723-07	TCGA-AA-3697	COAD	Normal	4.28564
TCGA-AA-3712-11A-01R-1723-07	TCGA-AA-3712	COAD	Normal	4.36437
TCGA-AA-3713-11A-01R-1723-07	TCGA-AA-3713	COAD	Normal	4.34078
TCGA-AZ-6598-11A-01R-1774-07	TCGA-AZ-6598	COAD	Normal	4.04418
TCGA-AZ-6599-11A-01R-1774-07	TCGA-AZ-6599	COAD	Normal	4.33334
TCGA-AZ-6600-11A-01R-1774-07	TCGA-AZ-6600	COAD	Normal	4.66644
TCGA-AZ-6601-11A-01R-1774-07	TCGA-AZ-6601	COAD	Normal	4.31241
TCGA-AZ-6603-11A-02R-1839-07	TCGA-AZ-6603	COAD	Normal	4.09924
TCGA-AZ-6605-11A-01R-1839-07	TCGA-AZ-6605	COAD	Normal	3.49651
TCGA-F4-6704-11A-01R-1839-07	TCGA-F4-6704	COAD	Normal	4.18313
TCGA-A6-2671-01A-01R-1410-07	TCGA-A6-2671	COAD	Tumor	4.5429
TCGA-A6-2675-01A-02R-1723-07	TCGA-A6-2675	COAD	Tumor	4.48018
TCGA-A6-2678-01A-01R-0821-07	TCGA-A6-2678	COAD	Tumor	5.05283
TCGA-A6-2679-01A-02R-1410-07	TCGA-A6-2679	COAD	Tumor	2.65049
TCGA-A6-2680-01A-01R-1410-07	TCGA-A6-2680	COAD	Tumor	3.76095
TCGA-A6-2682-01A-01R-1410-07	TCGA-A6-2682	COAD	Tumor	3.49652
TCGA-A6-2683-01A-01R-0821-07	TCGA-A6-2683	COAD	Tumor	3.34318
TCGA-A6-2684-01A-01R-1410-07	TCGA-A6-2684	COAD	Tumor	4.23952
TCGA-A6-2685-01A-01R-1410-07	TCGA-A6-2685	COAD	Tumor	4.19476
TCGA-A6-2686-01A-01R-A32Z-07	TCGA-A6-2686	COAD	Tumor	4.25025
TCGA-A6-5659-01A-01R-1653-07	TCGA-A6-5659	COAD	Tumor	4.65398
TCGA-A6-5662-01A-01R-1653-07	TCGA-A6-5662	COAD	Tumor	4.17655
TCGA-A6-5665-01A-01R-1653-07	TCGA-A6-5665	COAD	Tumor	5.04612
TCGA-A6-5667-01A-21R-1723-07	TCGA-A6-5667	COAD	Tumor	4.15084
TCGA-AA-3489-01A-21R-1839-07	TCGA-AA-3489	COAD	Tumor	3.9488
TCGA-AA-3496-01A-21R-1839-07	TCGA-AA-3496	COAD	Tumor	4.52092
TCGA-AA-3511-01A-21R-1839-07	TCGA-AA-3511	COAD	Tumor	4.55382
TCGA-AA-3514-01A-02R-0821-07	TCGA-AA-3514	COAD	Tumor	3.4885
TCGA-AA-3516-01A-02R-0826-07	TCGA-AA-3516	COAD	Tumor	4.49759
TCGA-AA-3517-01A-01R-0821-07	TCGA-AA-3517	COAD	Tumor	3.6144
TCGA-AA-3518-01A-02R-0826-07	TCGA-AA-3518	COAD	Tumor	4.50585
TCGA-AA-3520-01A-01R-0821-07	TCGA-AA-3520	COAD	Tumor	4.73449
TCGA-AA-3522-01A-01R-0821-07	TCGA-AA-3522	COAD	Tumor	4.33955
TCGA-AA-3525-01A-02R-0826-07	TCGA-AA-3525	COAD	Tumor	4.31574
TCGA-AA-3527-01A-01R-0821-07	TCGA-AA-3527	COAD	Tumor	3.55741
TCGA-AA-3531-01A-01R-0821-07	TCGA-AA-3531	COAD	Tumor	3.52588
TCGA-AA-3534-01A-01R-0821-07	TCGA-AA-3534	COAD	Tumor	4.46758
TCGA-AA-3655-01A-02R-1723-07	TCGA-AA-3655	COAD	Tumor	4.6259
TCGA-AA-3660-01A-01R-1723-07	TCGA-AA-3660	COAD	Tumor	4.56998
TCGA-AA-3662-01A-01R-1723-07	TCGA-AA-3662	COAD	Tumor	4.63542
TCGA-AA-3663-01A-01R-1723-07	TCGA-AA-3663	COAD	Tumor	4.51351
TCGA-AA-3697-01A-01R-1723-07	TCGA-AA-3697	COAD	Tumor	4.40486
TCGA-AA-3712-01A-21R-1723-07	TCGA-AA-3712	COAD	Tumor	4.19339
TCGA-AA-3713-01A-21R-1723-07	TCGA-AA-3713	COAD	Tumor	4.56891
TCGA-AZ-6598-01A-11R-1774-07	TCGA-AZ-6598	COAD	Tumor	4.81898
TCGA-AZ-6599-01A-11R-1774-07	TCGA-AZ-6599	COAD	Tumor	4.94711
TCGA-AZ-6600-01A-11R-1774-07	TCGA-AZ-6600	COAD	Tumor	4.39716
TCGA-AZ-6601-01A-11R-1774-07	TCGA-AZ-6601	COAD	Tumor	4.82058
TCGA-AZ-6603-01A-11R-1839-07	TCGA-AZ-6603	COAD	Tumor	4.35617
TCGA-AZ-6605-01A-11R-1839-07	TCGA-AZ-6605	COAD	Tumor	4.37674
TCGA-F4-6704-01A-11R-1839-07	TCGA-F4-6704	COAD	Tumor	4.43073
TCGA-IC-A6RE-11A-12R-A336-31	TCGA-IC-A6RE	ESCA	Normal	4.00587
TCGA-IC-A6RF-11A-21R-A336-31	TCGA-IC-A6RF	ESCA	Normal	4.42282
TCGA-L5-A43C-11A-11R-A24K-31	TCGA-L5-A43C	ESCA	Normal	3.49027
TCGA-L5-A4OG-11A-12R-A260-31	TCGA-L5-A4OG	ESCA	Normal	3.72443
TCGA-L5-A4OJ-11A-12R-A260-31	TCGA-L5-A4OJ	ESCA	Normal	3.74521
TCGA-L5-A4OO-11A-12R-A260-31	TCGA-L5-A4OO	ESCA	Normal	3.51331
TCGA-V5-A7RE-11A-11R-A354-31	TCGA-V5-A7RE	ESCA	Normal	4.33075
TCGA-V5-AASX-11A-11R-A38D-31	TCGA-V5-AASX	ESCA	Normal	4.68604
TCGA-IC-A6RE-01A-11R-A336-31	TCGA-IC-A6RE	ESCA	Tumor	4.05974
TCGA-IC-A6RF-01A-13R-A336-31	TCGA-IC-A6RF	ESCA	Tumor	4.63663
TCGA-L5-A43C-01A-11R-A24K-31	TCGA-L5-A43C	ESCA	Tumor	3.98812
TCGA-L5-A4OG-01A-11R-A260-31	TCGA-L5-A4OG	ESCA	Tumor	4.02383
TCGA-L5-A4OJ-01A-11R-A260-31	TCGA-L5-A4OJ	ESCA	Tumor	4.72037
TCGA-L5-A4OO-01A-11R-A260-31	TCGA-L5-A4OO	ESCA	Tumor	4.49051
TCGA-V5-A7RE-01A-11R-A354-31	TCGA-V5-A7RE	ESCA	Tumor	4.20793
TCGA-V5-AASX-01A-11R-A38D-31	TCGA-V5-AASX	ESCA	Tumor	4.53603
TCGA-CV-6933-11A-01R-1915-07	TCGA-CV-6933	HNSC	Normal	4.02868
TCGA-CV-6934-11A-01R-1915-07	TCGA-CV-6934	HNSC	Normal	4.61121
TCGA-CV-6935-11A-01R-1915-07	TCGA-CV-6935	HNSC	Normal	4.36722
TCGA-CV-6936-11A-01R-1915-07	TCGA-CV-6936	HNSC	Normal	4.36528
TCGA-CV-6938-11A-01R-1915-07	TCGA-CV-6938	HNSC	Normal	4.75385
TCGA-CV-6939-11A-01R-1915-07	TCGA-CV-6939	HNSC	Normal	3.66287
TCGA-CV-6943-11A-01R-1915-07	TCGA-CV-6943	HNSC	Normal	4.52401
TCGA-CV-6955-11A-01R-2016-07	TCGA-CV-6955	HNSC	Normal	4.64573
TCGA-CV-6956-11A-01R-2016-07	TCGA-CV-6956	HNSC	Normal	4.48589
TCGA-CV-6959-11A-01R-1915-07	TCGA-CV-6959	HNSC	Normal	4.17018
TCGA-CV-6960-11A-01R-2016-07	TCGA-CV-6960	HNSC	Normal	4.47263
TCGA-CV-6961-11A-01R-1915-07	TCGA-CV-6961	HNSC	Normal	4.36519
TCGA-CV-6962-11A-01R-1915-07	TCGA-CV-6962	HNSC	Normal	4.59806
TCGA-CV-7091-11A-01R-2016-07	TCGA-CV-7091	HNSC	Normal	3.70027
TCGA-CV-7097-11A-01R-2016-07	TCGA-CV-7097	HNSC	Normal	4.21837
TCGA-CV-7101-11A-01R-2016-07	TCGA-CV-7101	HNSC	Normal	4.63743
TCGA-CV-7103-11A-01R-2016-07	TCGA-CV-7103	HNSC	Normal	4.44622
TCGA-CV-7177-11A-01R-2016-07	TCGA-CV-7177	HNSC	Normal	4.53619
TCGA-CV-7178-11A-01R-2016-07	TCGA-CV-7178	HNSC	Normal	4.372
TCGA-CV-7183-11A-01R-2016-07	TCGA-CV-7183	HNSC	Normal	4.02633
TCGA-CV-7235-11A-01R-2016-07	TCGA-CV-7235	HNSC	Normal	4.60565
TCGA-CV-7238-11A-01R-2016-07	TCGA-CV-7238	HNSC	Normal	4.13064
TCGA-CV-7242-11A-01R-2016-07	TCGA-CV-7242	HNSC	Normal	4.89063
TCGA-CV-7245-11A-01R-2016-07	TCGA-CV-7245	HNSC	Normal	3.97585
TCGA-CV-7250-11A-01R-2016-07	TCGA-CV-7250	HNSC	Normal	4.39118
TCGA-CV-7252-11A-01R-2016-07	TCGA-CV-7252	HNSC	Normal	4.40557
TCGA-CV-7255-11A-01R-2016-07	TCGA-CV-7255	HNSC	Normal	4.75173
TCGA-CV-7261-11A-01R-2016-07	TCGA-CV-7261	HNSC	Normal	4.33934
TCGA-CV-7406-11A-01R-2081-07	TCGA-CV-7406	HNSC	Normal	4.02064
TCGA-CV-7416-11A-01R-2081-07	TCGA-CV-7416	HNSC	Normal	4.23535
TCGA-CV-7423-11A-01R-2081-07	TCGA-CV-7423	HNSC	Normal	4.81502
TCGA-CV-7424-11A-01R-2081-07	TCGA-CV-7424	HNSC	Normal	4.53459
TCGA-CV-7425-11A-01R-2081-07	TCGA-CV-7425	HNSC	Normal	4.28572
TCGA-CV-7432-11A-01R-2132-07	TCGA-CV-7432	HNSC	Normal	4.42571
TCGA-CV-7434-11A-01R-2132-07	TCGA-CV-7434	HNSC	Normal	4.7563
TCGA-CV-7437-11A-01R-2132-07	TCGA-CV-7437	HNSC	Normal	4.59353
TCGA-CV-7438-11A-01R-2132-07	TCGA-CV-7438	HNSC	Normal	4.61035
TCGA-CV-7440-11A-01R-2187-07	TCGA-CV-7440	HNSC	Normal	4.91985
TCGA-H7-A6C4-11A-21R-A466-07	TCGA-H7-A6C4	HNSC	Normal	3.74309
TCGA-HD-8635-11A-01R-2403-07	TCGA-HD-8635	HNSC	Normal	4.38038
TCGA-HD-A6HZ-11A-11R-A31N-07	TCGA-HD-A6HZ	HNSC	Normal	3.66465
TCGA-HD-A6I0-11A-11R-A31N-07	TCGA-HD-A6I0	HNSC	Normal	3.82035
TCGA-WA-A7GZ-11A-11R-A34R-07	TCGA-WA-A7GZ	HNSC	Normal	3.98612
TCGA-CV-6933-01A-11R-1915-07	TCGA-CV-6933	HNSC	Tumor	3.91421
TCGA-CV-6934-01A-11R-1915-07	TCGA-CV-6934	HNSC	Tumor	4.11267
TCGA-CV-6935-01A-11R-1915-07	TCGA-CV-6935	HNSC	Tumor	3.64682
TCGA-CV-6936-01A-11R-1915-07	TCGA-CV-6936	HNSC	Tumor	4.87548
TCGA-CV-6938-01A-11R-1915-07	TCGA-CV-6938	HNSC	Tumor	4.88651
TCGA-CV-6939-01A-11R-1915-07	TCGA-CV-6939	HNSC	Tumor	4.90725
TCGA-CV-6943-01A-11R-1915-07	TCGA-CV-6943	HNSC	Tumor	4.29336
TCGA-CV-6955-01A-11R-2016-07	TCGA-CV-6955	HNSC	Tumor	4.49342
TCGA-CV-6956-01A-21R-2016-07	TCGA-CV-6956	HNSC	Tumor	4.71407
TCGA-CV-6959-01A-11R-1915-07	TCGA-CV-6959	HNSC	Tumor	4.21898
TCGA-CV-6960-01A-41R-2016-07	TCGA-CV-6960	HNSC	Tumor	4.55505
TCGA-CV-6961-01A-21R-1915-07	TCGA-CV-6961	HNSC	Tumor	4.68595
TCGA-CV-6962-01A-11R-1915-07	TCGA-CV-6962	HNSC	Tumor	4.32715
TCGA-CV-7091-01A-11R-2016-07	TCGA-CV-7091	HNSC	Tumor	4.81264
TCGA-CV-7097-01A-11R-2016-07	TCGA-CV-7097	HNSC	Tumor	4.51382
TCGA-CV-7101-01A-11R-2016-07	TCGA-CV-7101	HNSC	Tumor	4.7583
TCGA-CV-7103-01A-21R-2016-07	TCGA-CV-7103	HNSC	Tumor	4.61936
TCGA-CV-7177-01A-11R-2016-07	TCGA-CV-7177	HNSC	Tumor	3.96837
TCGA-CV-7178-01A-21R-2016-07	TCGA-CV-7178	HNSC	Tumor	4.5562
TCGA-CV-7183-01A-11R-2016-07	TCGA-CV-7183	HNSC	Tumor	4.03575
TCGA-CV-7235-01A-11R-2016-07	TCGA-CV-7235	HNSC	Tumor	4.75606
TCGA-CV-7238-01A-11R-2016-07	TCGA-CV-7238	HNSC	Tumor	4.60369
TCGA-CV-7242-01A-11R-2016-07	TCGA-CV-7242	HNSC	Tumor	4.9544
TCGA-CV-7245-01A-11R-2016-07	TCGA-CV-7245	HNSC	Tumor	4.33432
TCGA-CV-7250-01A-11R-2016-07	TCGA-CV-7250	HNSC	Tumor	4.93836
TCGA-CV-7252-01A-11R-2016-07	TCGA-CV-7252	HNSC	Tumor	4.49706
TCGA-CV-7255-01A-11R-2016-07	TCGA-CV-7255	HNSC	Tumor	4.62483
TCGA-CV-7261-01A-11R-2016-07	TCGA-CV-7261	HNSC	Tumor	4.10284
TCGA-CV-7406-01A-11R-2081-07	TCGA-CV-7406	HNSC	Tumor	5.10801
TCGA-CV-7416-01A-11R-2081-07	TCGA-CV-7416	HNSC	Tumor	4.28428
TCGA-CV-7423-01A-11R-2081-07	TCGA-CV-7423	HNSC	Tumor	4.713
TCGA-CV-7424-01A-11R-2081-07	TCGA-CV-7424	HNSC	Tumor	4.20629
TCGA-CV-7425-01A-11R-2081-07	TCGA-CV-7425	HNSC	Tumor	4.73854
TCGA-CV-7432-01A-11R-2132-07	TCGA-CV-7432	HNSC	Tumor	4.44812
TCGA-CV-7434-01A-11R-2132-07	TCGA-CV-7434	HNSC	Tumor	4.7734
TCGA-CV-7437-01A-21R-2132-07	TCGA-CV-7437	HNSC	Tumor	4.09099
TCGA-CV-7438-01A-21R-2132-07	TCGA-CV-7438	HNSC	Tumor	4.52971
TCGA-CV-7440-01A-11R-2132-07	TCGA-CV-7440	HNSC	Tumor	4.73544
TCGA-H7-A6C4-01A-11R-A30B-07	TCGA-H7-A6C4	HNSC	Tumor	4.16699
TCGA-HD-8635-01A-11R-2403-07	TCGA-HD-8635	HNSC	Tumor	4.76308
TCGA-HD-A6HZ-01A-12R-A31N-07	TCGA-HD-A6HZ	HNSC	Tumor	4.62614
TCGA-HD-A6I0-01A-11R-A31N-07	TCGA-HD-A6I0	HNSC	Tumor	3.65591
TCGA-WA-A7GZ-01A-11R-A34R-07	TCGA-WA-A7GZ	HNSC	Tumor	4.6655
TCGA-KL-8324-11A-01R-2315-07	TCGA-KL-8324	KICH	Normal	4.15522
TCGA-KL-8326-11A-01R-2315-07	TCGA-KL-8326	KICH	Normal	4.22896
TCGA-KL-8329-11A-01R-2315-07	TCGA-KL-8329	KICH	Normal	4.38011
TCGA-KL-8336-11A-01R-2315-07	TCGA-KL-8336	KICH	Normal	4.61968
TCGA-KL-8339-11A-01R-2315-07	TCGA-KL-8339	KICH	Normal	4.06172
TCGA-KN-8419-11A-01R-2315-07	TCGA-KN-8419	KICH	Normal	4.85961
TCGA-KN-8423-11A-01R-2315-07	TCGA-KN-8423	KICH	Normal	4.10046
TCGA-KN-8424-11A-01R-2315-07	TCGA-KN-8424	KICH	Normal	4.23892
TCGA-KN-8425-11A-01R-2315-07	TCGA-KN-8425	KICH	Normal	4.15708
TCGA-KN-8426-11A-01R-2315-07	TCGA-KN-8426	KICH	Normal	4.13449
TCGA-KN-8427-11A-01R-2315-07	TCGA-KN-8427	KICH	Normal	4.552
TCGA-KN-8428-11A-01R-2315-07	TCGA-KN-8428	KICH	Normal	4.14448
TCGA-KN-8429-11A-01R-2315-07	TCGA-KN-8429	KICH	Normal	3.96311
TCGA-KN-8430-11A-01R-2315-07	TCGA-KN-8430	KICH	Normal	3.92778
TCGA-KN-8431-11A-01R-2315-07	TCGA-KN-8431	KICH	Normal	4.1848
TCGA-KN-8432-11A-01R-2315-07	TCGA-KN-8432	KICH	Normal	3.87548
TCGA-KN-8433-11A-01R-2315-07	TCGA-KN-8433	KICH	Normal	4.04538
TCGA-KN-8434-11A-01R-2315-07	TCGA-KN-8434	KICH	Normal	4.05699
TCGA-KN-8435-11A-01R-2315-07	TCGA-KN-8435	KICH	Normal	4.08508
TCGA-KN-8436-11A-01R-2315-07	TCGA-KN-8436	KICH	Normal	3.72709
TCGA-KN-8437-11A-01R-2315-07	TCGA-KN-8437	KICH	Normal	4.22989
TCGA-KO-8403-11A-01R-2315-07	TCGA-KO-8403	KICH	Normal	4.11684
TCGA-KO-8415-11A-01R-2315-07	TCGA-KO-8415	KICH	Normal	4.30531
TCGA-KL-8324-01A-11R-2315-07	TCGA-KL-8324	KICH	Tumor	3.53492
TCGA-KL-8326-01A-11R-2315-07	TCGA-KL-8326	KICH	Tumor	2.9676
TCGA-KL-8329-01A-11R-2315-07	TCGA-KL-8329	KICH	Tumor	3.85639
TCGA-KL-8336-01A-11R-2315-07	TCGA-KL-8336	KICH	Tumor	4.0877
TCGA-KL-8339-01A-11R-2315-07	TCGA-KL-8339	KICH	Tumor	3.8943
TCGA-KN-8419-01A-11R-2315-07	TCGA-KN-8419	KICH	Tumor	3.70034
TCGA-KN-8423-01A-11R-2315-07	TCGA-KN-8423	KICH	Tumor	4.16089
TCGA-KN-8424-01A-11R-2315-07	TCGA-KN-8424	KICH	Tumor	3.62417
TCGA-KN-8425-01A-11R-2315-07	TCGA-KN-8425	KICH	Tumor	3.88436
TCGA-KN-8426-01A-11R-2315-07	TCGA-KN-8426	KICH	Tumor	3.57215
TCGA-KN-8427-01A-11R-2315-07	TCGA-KN-8427	KICH	Tumor	3.78545
TCGA-KN-8428-01A-11R-2315-07	TCGA-KN-8428	KICH	Tumor	4.57228
TCGA-KN-8429-01A-11R-2315-07	TCGA-KN-8429	KICH	Tumor	3.6078
TCGA-KN-8430-01A-11R-2315-07	TCGA-KN-8430	KICH	Tumor	3.5724
TCGA-KN-8431-01A-11R-2315-07	TCGA-KN-8431	KICH	Tumor	3.27759
TCGA-KN-8432-01A-11R-2315-07	TCGA-KN-8432	KICH	Tumor	4.09228
TCGA-KN-8433-01A-11R-2315-07	TCGA-KN-8433	KICH	Tumor	3.27624
TCGA-KN-8434-01A-11R-2315-07	TCGA-KN-8434	KICH	Tumor	3.61288
TCGA-KN-8435-01A-11R-2315-07	TCGA-KN-8435	KICH	Tumor	3.91888
TCGA-KN-8436-01A-11R-2315-07	TCGA-KN-8436	KICH	Tumor	3.61779
TCGA-KN-8437-01A-11R-2315-07	TCGA-KN-8437	KICH	Tumor	4.0708
TCGA-KO-8403-01A-11R-2315-07	TCGA-KO-8403	KICH	Tumor	3.44635
TCGA-KO-8415-01A-11R-2315-07	TCGA-KO-8415	KICH	Tumor	3.61887
TCGA-A3-3358-11A-01R-1541-07	TCGA-A3-3358	KIRC	Normal	3.85233
TCGA-A3-3387-11A-01R-1541-07	TCGA-A3-3387	KIRC	Normal	3.91916
TCGA-B0-4700-11A-01R-1541-07	TCGA-B0-4700	KIRC	Normal	3.85094
TCGA-B0-4712-11A-02R-1503-07	TCGA-B0-4712	KIRC	Normal	4.78661
TCGA-B0-5402-11A-01R-1503-07	TCGA-B0-5402	KIRC	Normal	4.07844
TCGA-B0-5690-11A-01R-1541-07	TCGA-B0-5690	KIRC	Normal	4.18739
TCGA-B0-5691-11A-01R-1541-07	TCGA-B0-5691	KIRC	Normal	4.18955
TCGA-B0-5694-11A-01R-1541-07	TCGA-B0-5694	KIRC	Normal	4.46525
TCGA-B0-5696-11A-01R-1541-07	TCGA-B0-5696	KIRC	Normal	4.0262
TCGA-B0-5697-11A-01R-1541-07	TCGA-B0-5697	KIRC	Normal	4.22764
TCGA-B0-5699-11A-01R-1541-07	TCGA-B0-5699	KIRC	Normal	4.02579
TCGA-B0-5701-11A-01R-1541-07	TCGA-B0-5701	KIRC	Normal	4.00334
TCGA-B0-5703-11A-01R-1541-07	TCGA-B0-5703	KIRC	Normal	3.98913
TCGA-B0-5705-11A-01R-1541-07	TCGA-B0-5705	KIRC	Normal	4.02995
TCGA-B0-5706-11A-01R-1541-07	TCGA-B0-5706	KIRC	Normal	4.25001
TCGA-B0-5709-11A-01R-1541-07	TCGA-B0-5709	KIRC	Normal	4.33751
TCGA-B0-5711-11A-01R-1672-07	TCGA-B0-5711	KIRC	Normal	4.25287
TCGA-B0-5712-11A-01R-1672-07	TCGA-B0-5712	KIRC	Normal	4.31772
TCGA-B2-5636-11A-01R-1541-07	TCGA-B2-5636	KIRC	Normal	4.29528
TCGA-B2-5641-11A-01R-1541-07	TCGA-B2-5641	KIRC	Normal	4.46902
TCGA-B8-4619-11A-01R-1758-07	TCGA-B8-4619	KIRC	Normal	4.07184
TCGA-B8-4620-11A-01R-1758-07	TCGA-B8-4620	KIRC	Normal	4.39359
TCGA-B8-4622-11A-01R-1758-07	TCGA-B8-4622	KIRC	Normal	4.27875
TCGA-B8-5549-11A-01R-1541-07	TCGA-B8-5549	KIRC	Normal	4.29305
TCGA-B8-5552-11A-01R-1672-07	TCGA-B8-5552	KIRC	Normal	4.52088
TCGA-CJ-5672-11A-01R-1541-07	TCGA-CJ-5672	KIRC	Normal	4.33385
TCGA-CJ-5676-11A-01R-1541-07	TCGA-CJ-5676	KIRC	Normal	4.48036
TCGA-CJ-5677-11A-01R-1541-07	TCGA-CJ-5677	KIRC	Normal	4.33862
TCGA-CJ-5678-11A-01R-1541-07	TCGA-CJ-5678	KIRC	Normal	4.20621
TCGA-CJ-5679-11A-01R-1541-07	TCGA-CJ-5679	KIRC	Normal	4.33197
TCGA-CJ-5680-11A-01R-1541-07	TCGA-CJ-5680	KIRC	Normal	4.69166
TCGA-CJ-5681-11A-01R-1541-07	TCGA-CJ-5681	KIRC	Normal	4.35726
TCGA-CJ-5689-11A-01R-1541-07	TCGA-CJ-5689	KIRC	Normal	4.44084
TCGA-CJ-6030-11A-01R-1672-07	TCGA-CJ-6030	KIRC	Normal	4.04101
TCGA-CJ-6033-11A-01R-1858-07	TCGA-CJ-6033	KIRC	Normal	4.26138
TCGA-CW-5580-11A-02R-1672-07	TCGA-CW-5580	KIRC	Normal	4.20999
TCGA-CW-5581-11A-01R-1541-07	TCGA-CW-5581	KIRC	Normal	4.19389
TCGA-CW-5584-11A-01R-1541-07	TCGA-CW-5584	KIRC	Normal	4.65625
TCGA-CW-5585-11A-01R-1541-07	TCGA-CW-5585	KIRC	Normal	4.36882
TCGA-CW-5587-11A-01R-1541-07	TCGA-CW-5587	KIRC	Normal	4.34587
TCGA-CW-5589-11A-01R-1541-07	TCGA-CW-5589	KIRC	Normal	4.43408
TCGA-CW-5591-11A-01R-1541-07	TCGA-CW-5591	KIRC	Normal	4.0728
TCGA-CW-6087-11A-01R-1672-07	TCGA-CW-6087	KIRC	Normal	4.22315
TCGA-CW-6088-11A-01R-1672-07	TCGA-CW-6088	KIRC	Normal	4.45842
TCGA-CW-6090-11A-01R-1672-07	TCGA-CW-6090	KIRC	Normal	4.18936
TCGA-CZ-4863-11A-01R-1503-07	TCGA-CZ-4863	KIRC	Normal	4.14842
TCGA-CZ-4864-11A-01R-1503-07	TCGA-CZ-4864	KIRC	Normal	3.99603
TCGA-CZ-4865-11A-01R-1503-07	TCGA-CZ-4865	KIRC	Normal	4.35084
TCGA-CZ-5451-11A-01R-1503-07	TCGA-CZ-5451	KIRC	Normal	4.18751
TCGA-CZ-5452-11A-01R-1503-07	TCGA-CZ-5452	KIRC	Normal	4.24918
TCGA-CZ-5453-11A-01R-1503-07	TCGA-CZ-5453	KIRC	Normal	4.48189
TCGA-CZ-5454-11A-01R-1503-07	TCGA-CZ-5454	KIRC	Normal	4.15762
TCGA-CZ-5455-11A-01R-1503-07	TCGA-CZ-5455	KIRC	Normal	4.19716
TCGA-CZ-5456-11A-02R-1503-07	TCGA-CZ-5456	KIRC	Normal	4.06453
TCGA-CZ-5457-11A-01R-1503-07	TCGA-CZ-5457	KIRC	Normal	4.09685
TCGA-CZ-5458-11A-01R-1503-07	TCGA-CZ-5458	KIRC	Normal	4.09519
TCGA-CZ-5461-11A-01R-1503-07	TCGA-CZ-5461	KIRC	Normal	4.72225
TCGA-CZ-5462-11A-01R-1503-07	TCGA-CZ-5462	KIRC	Normal	4.48463
TCGA-CZ-5463-11A-01R-1503-07	TCGA-CZ-5463	KIRC	Normal	4.13265
TCGA-CZ-5465-11A-01R-1503-07	TCGA-CZ-5465	KIRC	Normal	4.44633
TCGA-CZ-5466-11A-01R-1503-07	TCGA-CZ-5466	KIRC	Normal	4.39725
TCGA-CZ-5467-11A-01R-1503-07	TCGA-CZ-5467	KIRC	Normal	4.29496
TCGA-CZ-5468-11A-01R-1503-07	TCGA-CZ-5468	KIRC	Normal	4.21843
TCGA-CZ-5469-11A-01R-1503-07	TCGA-CZ-5469	KIRC	Normal	4.32492
TCGA-CZ-5470-11A-01R-1503-07	TCGA-CZ-5470	KIRC	Normal	4.27009
TCGA-CZ-5982-11A-01R-1672-07	TCGA-CZ-5982	KIRC	Normal	4.10873
TCGA-CZ-5984-11A-01R-1672-07	TCGA-CZ-5984	KIRC	Normal	4.17916
TCGA-CZ-5985-11A-01R-1672-07	TCGA-CZ-5985	KIRC	Normal	4.10608
TCGA-CZ-5986-11A-01R-1672-07	TCGA-CZ-5986	KIRC	Normal	4.25994
TCGA-CZ-5987-11A-01R-1672-07	TCGA-CZ-5987	KIRC	Normal	4.43531
TCGA-CZ-5988-11A-01R-1672-07	TCGA-CZ-5988	KIRC	Normal	4.11975
TCGA-CZ-5989-11A-01R-1672-07	TCGA-CZ-5989	KIRC	Normal	4.21157
TCGA-A3-3358-01A-01R-1541-07	TCGA-A3-3358	KIRC	Tumor	4.00397
TCGA-A3-3387-01A-01R-1541-07	TCGA-A3-3387	KIRC	Tumor	4.13151
TCGA-B0-4700-01A-02R-1541-07	TCGA-B0-4700	KIRC	Tumor	4.26231
TCGA-B0-4712-01A-01R-1503-07	TCGA-B0-4712	KIRC	Tumor	4.03692
TCGA-B0-5402-01A-01R-1503-07	TCGA-B0-5402	KIRC	Tumor	4.17807
TCGA-B0-5690-01A-11R-1541-07	TCGA-B0-5690	KIRC	Tumor	4.35154
TCGA-B0-5691-01A-11R-1541-07	TCGA-B0-5691	KIRC	Tumor	4.13098
TCGA-B0-5694-01A-11R-1541-07	TCGA-B0-5694	KIRC	Tumor	4.0296
TCGA-B0-5696-01A-11R-1541-07	TCGA-B0-5696	KIRC	Tumor	4.17606
TCGA-B0-5697-01A-11R-1541-07	TCGA-B0-5697	KIRC	Tumor	4.19708
TCGA-B0-5699-01A-11R-1541-07	TCGA-B0-5699	KIRC	Tumor	4.31264
TCGA-B0-5701-01A-11R-1541-07	TCGA-B0-5701	KIRC	Tumor	3.8537
TCGA-B0-5703-01A-11R-1541-07	TCGA-B0-5703	KIRC	Tumor	3.58094
TCGA-B0-5705-01A-11R-1541-07	TCGA-B0-5705	KIRC	Tumor	4.27547
TCGA-B0-5706-01A-11R-1541-07	TCGA-B0-5706	KIRC	Tumor	3.91182
TCGA-B0-5709-01A-11R-1541-07	TCGA-B0-5709	KIRC	Tumor	3.99565
TCGA-B0-5711-01A-11R-1672-07	TCGA-B0-5711	KIRC	Tumor	4.13343
TCGA-B0-5712-01A-11R-1672-07	TCGA-B0-5712	KIRC	Tumor	4.23274
TCGA-B2-5636-01A-02R-1541-07	TCGA-B2-5636	KIRC	Tumor	4.61532
TCGA-B2-5641-01A-01R-1541-07	TCGA-B2-5641	KIRC	Tumor	4.41086
TCGA-B8-4619-01A-02R-1325-07	TCGA-B8-4619	KIRC	Tumor	3.61423
TCGA-B8-4620-01A-02R-1325-07	TCGA-B8-4620	KIRC	Tumor	4.11985
TCGA-B8-4622-01A-02R-1277-07	TCGA-B8-4622	KIRC	Tumor	4.06362
TCGA-B8-5549-01A-01R-1541-07	TCGA-B8-5549	KIRC	Tumor	4.21543
TCGA-B8-5552-01B-11R-1672-07	TCGA-B8-5552	KIRC	Tumor	4.53874
TCGA-CJ-5672-01A-11R-1541-07	TCGA-CJ-5672	KIRC	Tumor	4.16166
TCGA-CJ-5676-01A-11R-1541-07	TCGA-CJ-5676	KIRC	Tumor	4.08116
TCGA-CJ-5677-01A-11R-1541-07	TCGA-CJ-5677	KIRC	Tumor	3.81154
TCGA-CJ-5678-01A-11R-1541-07	TCGA-CJ-5678	KIRC	Tumor	3.79098
TCGA-CJ-5679-01A-11R-1541-07	TCGA-CJ-5679	KIRC	Tumor	3.96341
TCGA-CJ-5680-01A-11R-1541-07	TCGA-CJ-5680	KIRC	Tumor	4.3689
TCGA-CJ-5681-01A-11R-1541-07	TCGA-CJ-5681	KIRC	Tumor	4.95292
TCGA-CJ-5689-01A-11R-1541-07	TCGA-CJ-5689	KIRC	Tumor	3.98476
TCGA-CJ-6030-01A-11R-1672-07	TCGA-CJ-6030	KIRC	Tumor	3.90169
TCGA-CJ-6033-01A-11R-1672-07	TCGA-CJ-6033	KIRC	Tumor	4.06819
TCGA-CW-5580-01A-01R-1672-07	TCGA-CW-5580	KIRC	Tumor	4.69107
TCGA-CW-5581-01A-02R-1541-07	TCGA-CW-5581	KIRC	Tumor	4.35403
TCGA-CW-5584-01A-01R-1541-07	TCGA-CW-5584	KIRC	Tumor	4.41033
TCGA-CW-5585-01A-01R-1541-07	TCGA-CW-5585	KIRC	Tumor	4.43466
TCGA-CW-5587-01A-01R-1541-07	TCGA-CW-5587	KIRC	Tumor	4.45429
TCGA-CW-5589-01A-01R-1541-07	TCGA-CW-5589	KIRC	Tumor	4.34064
TCGA-CW-5591-01A-01R-1541-07	TCGA-CW-5591	KIRC	Tumor	4.60852
TCGA-CW-6087-01A-11R-1672-07	TCGA-CW-6087	KIRC	Tumor	4.41588
TCGA-CW-6088-01A-11R-1672-07	TCGA-CW-6088	KIRC	Tumor	4.41223
TCGA-CW-6090-01A-11R-1672-07	TCGA-CW-6090	KIRC	Tumor	4.22182
TCGA-CZ-4863-01A-01R-1503-07	TCGA-CZ-4863	KIRC	Tumor	3.85325
TCGA-CZ-4864-01A-01R-1503-07	TCGA-CZ-4864	KIRC	Tumor	3.68057
TCGA-CZ-4865-01A-02R-1503-07	TCGA-CZ-4865	KIRC	Tumor	4.66199
TCGA-CZ-5451-01A-01R-1503-07	TCGA-CZ-5451	KIRC	Tumor	3.95413
TCGA-CZ-5452-01A-01R-1503-07	TCGA-CZ-5452	KIRC	Tumor	4.35772
TCGA-CZ-5453-01A-01R-1503-07	TCGA-CZ-5453	KIRC	Tumor	4.31223
TCGA-CZ-5454-01A-01R-1503-07	TCGA-CZ-5454	KIRC	Tumor	3.53614
TCGA-CZ-5455-01A-01R-1503-07	TCGA-CZ-5455	KIRC	Tumor	4.29425
TCGA-CZ-5456-01A-01R-1503-07	TCGA-CZ-5456	KIRC	Tumor	3.64503
TCGA-CZ-5457-01A-01R-1503-07	TCGA-CZ-5457	KIRC	Tumor	4.00763
TCGA-CZ-5458-01A-01R-1503-07	TCGA-CZ-5458	KIRC	Tumor	4.17819
TCGA-CZ-5461-01A-01R-1503-07	TCGA-CZ-5461	KIRC	Tumor	4.2633
TCGA-CZ-5462-01A-01R-1503-07	TCGA-CZ-5462	KIRC	Tumor	4.35544
TCGA-CZ-5463-01A-01R-1503-07	TCGA-CZ-5463	KIRC	Tumor	4.31997
TCGA-CZ-5465-01A-01R-1503-07	TCGA-CZ-5465	KIRC	Tumor	4.49975
TCGA-CZ-5466-01A-01R-1503-07	TCGA-CZ-5466	KIRC	Tumor	4.23408
TCGA-CZ-5467-01A-01R-1503-07	TCGA-CZ-5467	KIRC	Tumor	4.46973
TCGA-CZ-5468-01A-01R-1503-07	TCGA-CZ-5468	KIRC	Tumor	3.89984
TCGA-CZ-5469-01A-01R-1503-07	TCGA-CZ-5469	KIRC	Tumor	3.64442
TCGA-CZ-5470-01A-01R-1503-07	TCGA-CZ-5470	KIRC	Tumor	4.17964
TCGA-CZ-5982-01A-11R-1672-07	TCGA-CZ-5982	KIRC	Tumor	4.92797
TCGA-CZ-5984-01A-11R-1672-07	TCGA-CZ-5984	KIRC	Tumor	4.15487
TCGA-CZ-5985-01A-11R-1672-07	TCGA-CZ-5985	KIRC	Tumor	4.42337
TCGA-CZ-5986-01A-11R-1672-07	TCGA-CZ-5986	KIRC	Tumor	4.28429
TCGA-CZ-5987-01A-11R-1672-07	TCGA-CZ-5987	KIRC	Tumor	4.17114
TCGA-CZ-5988-01A-11R-1672-07	TCGA-CZ-5988	KIRC	Tumor	4.44737
TCGA-CZ-5989-01A-11R-1672-07	TCGA-CZ-5989	KIRC	Tumor	4.62767
TCGA-A4-A4ZT-11A-11R-A26U-07	TCGA-A4-A4ZT	KIRP	Normal	4.21964
TCGA-A4-A57E-11A-11R-A26U-07	TCGA-A4-A57E	KIRP	Normal	3.8807
TCGA-B9-4115-11A-01R-1758-07	TCGA-B9-4115	KIRP	Normal	4.2844
TCGA-BQ-5875-11A-01R-1592-07	TCGA-BQ-5875	KIRP	Normal	4.39643
TCGA-BQ-5877-11A-01R-1592-07	TCGA-BQ-5877	KIRP	Normal	4.19378
TCGA-BQ-5878-11A-01R-1592-07	TCGA-BQ-5878	KIRP	Normal	4.25
TCGA-BQ-5879-11A-01R-1592-07	TCGA-BQ-5879	KIRP	Normal	4.25843
TCGA-BQ-5882-11A-01R-1592-07	TCGA-BQ-5882	KIRP	Normal	3.88357
TCGA-BQ-5884-11A-01R-1592-07	TCGA-BQ-5884	KIRP	Normal	4.22744
TCGA-BQ-5887-11A-01R-1965-07	TCGA-BQ-5887	KIRP	Normal	4.48536
TCGA-BQ-5888-11A-01R-1592-07	TCGA-BQ-5888	KIRP	Normal	4.39318
TCGA-BQ-5890-11A-01R-1592-07	TCGA-BQ-5890	KIRP	Normal	4.14591
TCGA-BQ-5891-11A-01R-1592-07	TCGA-BQ-5891	KIRP	Normal	4.19888
TCGA-BQ-5894-11A-01R-1592-07	TCGA-BQ-5894	KIRP	Normal	3.9054
TCGA-BQ-7044-11A-01R-1965-07	TCGA-BQ-7044	KIRP	Normal	4.17297
TCGA-BQ-7045-11A-01R-1965-07	TCGA-BQ-7045	KIRP	Normal	4.39913
TCGA-BQ-7046-11A-01R-1965-07	TCGA-BQ-7046	KIRP	Normal	4.23553
TCGA-BQ-7051-11A-02R-1965-07	TCGA-BQ-7051	KIRP	Normal	4.20123
TCGA-BQ-7055-11A-01R-1965-07	TCGA-BQ-7055	KIRP	Normal	4.20408
TCGA-BQ-7059-11A-01R-1965-07	TCGA-BQ-7059	KIRP	Normal	4.21453
TCGA-BQ-7061-11A-01R-1965-07	TCGA-BQ-7061	KIRP	Normal	3.91053
TCGA-DZ-6132-11A-01R-1965-07	TCGA-DZ-6132	KIRP	Normal	4.33501
TCGA-DZ-6133-11A-01R-1965-07	TCGA-DZ-6133	KIRP	Normal	4.11783
TCGA-DZ-6134-11A-01R-1965-07	TCGA-DZ-6134	KIRP	Normal	4.3578
TCGA-GL-6846-11A-01R-1965-07	TCGA-GL-6846	KIRP	Normal	3.89768
TCGA-GL-7966-11A-01R-2204-07	TCGA-GL-7966	KIRP	Normal	4.26029
TCGA-GL-A59R-11A-11R-A26U-07	TCGA-GL-A59R	KIRP	Normal	3.83885
TCGA-GL-A9DE-11A-11R-A37K-07	TCGA-GL-A9DE	KIRP	Normal	4.02253
TCGA-P4-A5E8-11A-12R-A28H-07	TCGA-P4-A5E8	KIRP	Normal	4.07693
TCGA-P4-A5ED-11A-11R-A28H-07	TCGA-P4-A5ED	KIRP	Normal	4.16107
TCGA-Y8-A8RY-11A-11R-A37K-07	TCGA-Y8-A8RY	KIRP	Normal	4.27631
TCGA-A4-A4ZT-01A-11R-A26U-07	TCGA-A4-A4ZT	KIRP	Tumor	3.84097
TCGA-A4-A57E-01A-11R-A26U-07	TCGA-A4-A57E	KIRP	Tumor	4.19566
TCGA-B9-4115-01A-01R-1193-07	TCGA-B9-4115	KIRP	Tumor	4.10234
TCGA-BQ-5875-01A-11R-1592-07	TCGA-BQ-5875	KIRP	Tumor	3.95558
TCGA-BQ-5877-01A-11R-1592-07	TCGA-BQ-5877	KIRP	Tumor	3.77969
TCGA-BQ-5878-01A-11R-1592-07	TCGA-BQ-5878	KIRP	Tumor	4.42495
TCGA-BQ-5879-01A-11R-1592-07	TCGA-BQ-5879	KIRP	Tumor	4.48228
TCGA-BQ-5882-01A-11R-1592-07	TCGA-BQ-5882	KIRP	Tumor	3.74291
TCGA-BQ-5884-01A-11R-1592-07	TCGA-BQ-5884	KIRP	Tumor	4.72649
TCGA-BQ-5887-01A-11R-1965-07	TCGA-BQ-5887	KIRP	Tumor	4.12963
TCGA-BQ-5888-01A-11R-1592-07	TCGA-BQ-5888	KIRP	Tumor	3.93781
TCGA-BQ-5890-01A-11R-1592-07	TCGA-BQ-5890	KIRP	Tumor	4.24594
TCGA-BQ-5891-01A-11R-1592-07	TCGA-BQ-5891	KIRP	Tumor	3.92781
TCGA-BQ-5894-01A-11R-1592-07	TCGA-BQ-5894	KIRP	Tumor	3.92146
TCGA-BQ-7044-01A-11R-1965-07	TCGA-BQ-7044	KIRP	Tumor	3.25124
TCGA-BQ-7045-01A-31R-1965-07	TCGA-BQ-7045	KIRP	Tumor	3.54704
TCGA-BQ-7046-01A-11R-1965-07	TCGA-BQ-7046	KIRP	Tumor	3.59947
TCGA-BQ-7051-01A-12R-1965-07	TCGA-BQ-7051	KIRP	Tumor	4.23433
TCGA-BQ-7055-01A-11R-1965-07	TCGA-BQ-7055	KIRP	Tumor	3.35111
TCGA-BQ-7059-01A-11R-1965-07	TCGA-BQ-7059	KIRP	Tumor	4.20197
TCGA-BQ-7061-01A-11R-1965-07	TCGA-BQ-7061	KIRP	Tumor	3.99987
TCGA-DZ-6132-01A-11R-1965-07	TCGA-DZ-6132	KIRP	Tumor	4.10963
TCGA-DZ-6133-01A-11R-1965-07	TCGA-DZ-6133	KIRP	Tumor	4.06204
TCGA-DZ-6134-01A-11R-1965-07	TCGA-DZ-6134	KIRP	Tumor	3.94195
TCGA-GL-6846-01A-11R-1965-07	TCGA-GL-6846	KIRP	Tumor	3.92654
TCGA-GL-7966-01A-11R-2204-07	TCGA-GL-7966	KIRP	Tumor	3.70495
TCGA-GL-A59R-01A-11R-A26U-07	TCGA-GL-A59R	KIRP	Tumor	4.26296
TCGA-GL-A9DE-01A-11R-A37K-07	TCGA-GL-A9DE	KIRP	Tumor	4.07375
TCGA-P4-A5E8-01A-11R-A28H-07	TCGA-P4-A5E8	KIRP	Tumor	4.02054
TCGA-P4-A5ED-01A-11R-A28H-07	TCGA-P4-A5ED	KIRP	Tumor	3.92863
TCGA-Y8-A8RY-01A-11R-A37K-07	TCGA-Y8-A8RY	KIRP	Tumor	3.92566
TCGA-BC-A10Q-11A-11R-A131-07	TCGA-BC-A10Q	LIHC	Normal	3.28454
TCGA-BC-A10R-11A-11R-A131-07	TCGA-BC-A10R	LIHC	Normal	3.80068
TCGA-BC-A10T-11A-11R-A131-07	TCGA-BC-A10T	LIHC	Normal	3.82868
TCGA-BC-A10U-11A-11R-A131-07	TCGA-BC-A10U	LIHC	Normal	3.81672
TCGA-BC-A10W-11A-11R-A131-07	TCGA-BC-A10W	LIHC	Normal	3.4438
TCGA-BC-A10X-11A-11R-A131-07	TCGA-BC-A10X	LIHC	Normal	3.13217
TCGA-BC-A10Y-11A-11R-A131-07	TCGA-BC-A10Y	LIHC	Normal	3.37251
TCGA-BC-A10Z-11A-11R-A131-07	TCGA-BC-A10Z	LIHC	Normal	3.7822
TCGA-BC-A110-11A-11R-A131-07	TCGA-BC-A110	LIHC	Normal	3.95319
TCGA-BC-A216-11A-11R-A155-07	TCGA-BC-A216	LIHC	Normal	3.11953
TCGA-BD-A2L6-11A-21R-A213-07	TCGA-BD-A2L6	LIHC	Normal	3.41969
TCGA-BD-A3EP-11A-12R-A22L-07	TCGA-BD-A3EP	LIHC	Normal	3.55882
TCGA-DD-A113-11A-12R-A131-07	TCGA-DD-A113	LIHC	Normal	3.37227
TCGA-DD-A114-11A-12R-A131-07	TCGA-DD-A114	LIHC	Normal	3.23066
TCGA-DD-A116-11A-12R-A26B-07	TCGA-DD-A116	LIHC	Normal	2.73074
TCGA-DD-A118-11A-11R-A131-07	TCGA-DD-A118	LIHC	Normal	3.28625
TCGA-DD-A119-11A-11R-A131-07	TCGA-DD-A119	LIHC	Normal	3.29261
TCGA-DD-A11A-11A-11R-A131-07	TCGA-DD-A11A	LIHC	Normal	3.53618
TCGA-DD-A11B-11A-11R-A131-07	TCGA-DD-A11B	LIHC	Normal	2.83753
TCGA-DD-A11C-11A-11R-A131-07	TCGA-DD-A11C	LIHC	Normal	2.92128
TCGA-DD-A11D-11A-12R-A131-07	TCGA-DD-A11D	LIHC	Normal	3.17991
TCGA-DD-A1EB-11A-11R-A131-07	TCGA-DD-A1EB	LIHC	Normal	3.09728
TCGA-DD-A1EC-11A-11R-A131-07	TCGA-DD-A1EC	LIHC	Normal	3.16007
TCGA-DD-A1EE-11A-11R-A131-07	TCGA-DD-A1EE	LIHC	Normal	3.09378
TCGA-DD-A1EG-11A-11R-A213-07	TCGA-DD-A1EG	LIHC	Normal	3.22244
TCGA-DD-A1EH-11A-11R-A131-07	TCGA-DD-A1EH	LIHC	Normal	3.18233
TCGA-DD-A1EI-11A-11R-A131-07	TCGA-DD-A1EI	LIHC	Normal	2.958
TCGA-DD-A1EJ-11A-11R-A155-07	TCGA-DD-A1EJ	LIHC	Normal	3.37683
TCGA-DD-A1EL-11A-11R-A155-07	TCGA-DD-A1EL	LIHC	Normal	3.13865
TCGA-DD-A39V-11A-11R-A213-07	TCGA-DD-A39V	LIHC	Normal	2.84615
TCGA-DD-A39W-11A-11R-A213-07	TCGA-DD-A39W	LIHC	Normal	2.81643
TCGA-DD-A39X-11A-11R-A213-07	TCGA-DD-A39X	LIHC	Normal	2.67511
TCGA-DD-A39Z-11A-21R-A213-07	TCGA-DD-A39Z	LIHC	Normal	2.83641
TCGA-DD-A3A1-11A-11R-A213-07	TCGA-DD-A3A1	LIHC	Normal	3.02453
TCGA-DD-A3A2-11A-11R-A213-07	TCGA-DD-A3A2	LIHC	Normal	2.65029
TCGA-DD-A3A3-11A-11R-A22L-07	TCGA-DD-A3A3	LIHC	Normal	3.6622
TCGA-DD-A3A4-11A-11R-A22L-07	TCGA-DD-A3A4	LIHC	Normal	3.82335
TCGA-DD-A3A5-11A-11R-A22L-07	TCGA-DD-A3A5	LIHC	Normal	3.06401
TCGA-DD-A3A6-11A-11R-A22L-07	TCGA-DD-A3A6	LIHC	Normal	2.78787
TCGA-DD-A3A8-11A-11R-A22L-07	TCGA-DD-A3A8	LIHC	Normal	2.64323
TCGA-EP-A12J-11A-11R-A131-07	TCGA-EP-A12J	LIHC	Normal	3.16674
TCGA-EP-A26S-11A-12R-A16W-07	TCGA-EP-A26S	LIHC	Normal	2.85217
TCGA-EP-A3RK-11A-11R-A22L-07	TCGA-EP-A3RK	LIHC	Normal	3.00863
TCGA-ES-A2HT-11A-11R-A180-07	TCGA-ES-A2HT	LIHC	Normal	3.72431
TCGA-FV-A23B-11A-11R-A16W-07	TCGA-FV-A23B	LIHC	Normal	3.25328
TCGA-FV-A2QR-11A-11R-A213-07	TCGA-FV-A2QR	LIHC	Normal	3.74437
TCGA-FV-A3I0-11A-11R-A22L-07	TCGA-FV-A3I0	LIHC	Normal	3.38192
TCGA-FV-A3I1-11A-11R-A22L-07	TCGA-FV-A3I1	LIHC	Normal	2.88953
TCGA-FV-A3R2-11A-11R-A22L-07	TCGA-FV-A3R2	LIHC	Normal	3.15263
TCGA-G3-A3CH-11A-11R-A22L-07	TCGA-G3-A3CH	LIHC	Normal	3.20537
TCGA-BC-A10Q-01A-11R-A131-07	TCGA-BC-A10Q	LIHC	Tumor	3.77085
TCGA-BC-A10R-01A-11R-A131-07	TCGA-BC-A10R	LIHC	Tumor	3.94243
TCGA-BC-A10T-01A-11R-A131-07	TCGA-BC-A10T	LIHC	Tumor	2.95433
TCGA-BC-A10U-01A-11R-A131-07	TCGA-BC-A10U	LIHC	Tumor	4.08395
TCGA-BC-A10W-01A-11R-A131-07	TCGA-BC-A10W	LIHC	Tumor	3.90137
TCGA-BC-A10X-01A-11R-A131-07	TCGA-BC-A10X	LIHC	Tumor	3.71853
TCGA-BC-A10Y-01A-11R-A131-07	TCGA-BC-A10Y	LIHC	Tumor	3.41555
TCGA-BC-A10Z-01A-11R-A131-07	TCGA-BC-A10Z	LIHC	Tumor	3.86639
TCGA-BC-A110-01A-11R-A131-07	TCGA-BC-A110	LIHC	Tumor	3.84747
TCGA-BC-A216-01A-11R-A155-07	TCGA-BC-A216	LIHC	Tumor	3.67774
TCGA-BD-A2L6-01A-11R-A213-07	TCGA-BD-A2L6	LIHC	Tumor	3.53484
TCGA-BD-A3EP-01A-11R-A22L-07	TCGA-BD-A3EP	LIHC	Tumor	3.85741
TCGA-DD-A113-01A-11R-A131-07	TCGA-DD-A113	LIHC	Tumor	3.72372
TCGA-DD-A114-01A-11R-A131-07	TCGA-DD-A114	LIHC	Tumor	4.53495
TCGA-DD-A116-01A-11R-A131-07	TCGA-DD-A116	LIHC	Tumor	2.76224
TCGA-DD-A118-01A-11R-A131-07	TCGA-DD-A118	LIHC	Tumor	3.75906
TCGA-DD-A119-01A-11R-A131-07	TCGA-DD-A119	LIHC	Tumor	3.33889
TCGA-DD-A11A-01A-11R-A131-07	TCGA-DD-A11A	LIHC	Tumor	3.55055
TCGA-DD-A11B-01A-11R-A131-07	TCGA-DD-A11B	LIHC	Tumor	3.03162
TCGA-DD-A11C-01A-11R-A131-07	TCGA-DD-A11C	LIHC	Tumor	3.26938
TCGA-DD-A11D-01A-11R-A131-07	TCGA-DD-A11D	LIHC	Tumor	3.3897
TCGA-DD-A1EB-01A-11R-A131-07	TCGA-DD-A1EB	LIHC	Tumor	3.43542
TCGA-DD-A1EC-01A-21R-A131-07	TCGA-DD-A1EC	LIHC	Tumor	4.11334
TCGA-DD-A1EE-01A-11R-A131-07	TCGA-DD-A1EE	LIHC	Tumor	4.16187
TCGA-DD-A1EG-01A-11R-A213-07	TCGA-DD-A1EG	LIHC	Tumor	3.86133
TCGA-DD-A1EH-01A-11R-A131-07	TCGA-DD-A1EH	LIHC	Tumor	3.36634
TCGA-DD-A1EI-01A-11R-A131-07	TCGA-DD-A1EI	LIHC	Tumor	3.74635
TCGA-DD-A1EJ-01A-11R-A155-07	TCGA-DD-A1EJ	LIHC	Tumor	3.32726
TCGA-DD-A1EL-01A-11R-A155-07	TCGA-DD-A1EL	LIHC	Tumor	4.27349
TCGA-DD-A39V-01A-11R-A213-07	TCGA-DD-A39V	LIHC	Tumor	2.93602
TCGA-DD-A39W-01A-11R-A213-07	TCGA-DD-A39W	LIHC	Tumor	3.88424
TCGA-DD-A39X-01A-11R-A213-07	TCGA-DD-A39X	LIHC	Tumor	3.20329
TCGA-DD-A39Z-01A-11R-A213-07	TCGA-DD-A39Z	LIHC	Tumor	3.35661
TCGA-DD-A3A1-01A-11R-A213-07	TCGA-DD-A3A1	LIHC	Tumor	3.18827
TCGA-DD-A3A2-01A-11R-A213-07	TCGA-DD-A3A2	LIHC	Tumor	2.95202
TCGA-DD-A3A3-01A-11R-A22L-07	TCGA-DD-A3A3	LIHC	Tumor	3.27535
TCGA-DD-A3A4-01A-11R-A22L-07	TCGA-DD-A3A4	LIHC	Tumor	3.72078
TCGA-DD-A3A5-01A-11R-A22L-07	TCGA-DD-A3A5	LIHC	Tumor	2.92871
TCGA-DD-A3A6-01A-11R-A22L-07	TCGA-DD-A3A6	LIHC	Tumor	3.32679
TCGA-DD-A3A8-01A-11R-A22L-07	TCGA-DD-A3A8	LIHC	Tumor	3.44554
TCGA-EP-A12J-01A-11R-A131-07	TCGA-EP-A12J	LIHC	Tumor	3.72166
TCGA-EP-A26S-01A-11R-A16W-07	TCGA-EP-A26S	LIHC	Tumor	3.63526
TCGA-EP-A3RK-01A-11R-A22L-07	TCGA-EP-A3RK	LIHC	Tumor	3.33849
TCGA-ES-A2HT-01A-12R-A180-07	TCGA-ES-A2HT	LIHC	Tumor	3.28412
TCGA-FV-A23B-01A-11R-A16W-07	TCGA-FV-A23B	LIHC	Tumor	3.17462
TCGA-FV-A2QR-01A-11R-A213-07	TCGA-FV-A2QR	LIHC	Tumor	3.96123
TCGA-FV-A3I0-01A-11R-A22L-07	TCGA-FV-A3I0	LIHC	Tumor	3.27353
TCGA-FV-A3I1-01A-11R-A22L-07	TCGA-FV-A3I1	LIHC	Tumor	3.99575
TCGA-FV-A3R2-01A-11R-A22L-07	TCGA-FV-A3R2	LIHC	Tumor	3.82884
TCGA-G3-A3CH-01A-11R-A22L-07	TCGA-G3-A3CH	LIHC	Tumor	3.67786
TCGA-38-4625-11A-01R-1758-07	TCGA-38-4625	LUAD	Normal	4.26847
TCGA-38-4626-11A-01R-1758-07	TCGA-38-4626	LUAD	Normal	4.40852
TCGA-38-4627-11A-01R-1758-07	TCGA-38-4627	LUAD	Normal	4.2
TCGA-38-4632-11A-01R-1755-07	TCGA-38-4632	LUAD	Normal	4.25216
TCGA-44-2655-11A-01R-1758-07	TCGA-44-2655	LUAD	Normal	4.44904
TCGA-44-2657-11A-01R-1758-07	TCGA-44-2657	LUAD	Normal	4.36162
TCGA-44-2661-11A-01R-1758-07	TCGA-44-2661	LUAD	Normal	4.40993
TCGA-44-2662-11A-01R-1758-07	TCGA-44-2662	LUAD	Normal	4.10944
TCGA-44-2665-11A-01R-1758-07	TCGA-44-2665	LUAD	Normal	4.29949
TCGA-44-2668-11A-01R-1758-07	TCGA-44-2668	LUAD	Normal	4.49296
TCGA-44-3396-11A-01R-1758-07	TCGA-44-3396	LUAD	Normal	4.27455
TCGA-44-3398-11B-01R-1758-07	TCGA-44-3398	LUAD	Normal	4.35302
TCGA-44-5645-11A-01R-1628-07	TCGA-44-5645	LUAD	Normal	4.38565
TCGA-44-6145-11A-01R-1858-07	TCGA-44-6145	LUAD	Normal	4.79519
TCGA-44-6146-11A-01R-1858-07	TCGA-44-6146	LUAD	Normal	4.21671
TCGA-44-6147-11A-01R-1858-07	TCGA-44-6147	LUAD	Normal	4.62555
TCGA-44-6148-11A-01R-1858-07	TCGA-44-6148	LUAD	Normal	4.2206
TCGA-44-6776-11A-01R-1858-07	TCGA-44-6776	LUAD	Normal	4.44404
TCGA-44-6777-11A-01R-1858-07	TCGA-44-6777	LUAD	Normal	4.32223
TCGA-44-6778-11A-01R-1858-07	TCGA-44-6778	LUAD	Normal	4.33618
TCGA-49-4490-11A-01R-1858-07	TCGA-49-4490	LUAD	Normal	4.43891
TCGA-49-4512-11A-01R-1858-07	TCGA-49-4512	LUAD	Normal	4.31772
TCGA-49-6742-11A-01R-1858-07	TCGA-49-6742	LUAD	Normal	4.68456
TCGA-49-6743-11A-01R-1858-07	TCGA-49-6743	LUAD	Normal	4.74087
TCGA-49-6744-11A-01R-1858-07	TCGA-49-6744	LUAD	Normal	4.37741
TCGA-49-6745-11A-01R-1858-07	TCGA-49-6745	LUAD	Normal	4.1999
TCGA-49-6761-11A-01R-1949-07	TCGA-49-6761	LUAD	Normal	4.37134
TCGA-50-5930-11A-01R-1755-07	TCGA-50-5930	LUAD	Normal	4.36516
TCGA-50-5931-11A-01R-1858-07	TCGA-50-5931	LUAD	Normal	4.86225
TCGA-50-5932-11A-01R-1755-07	TCGA-50-5932	LUAD	Normal	4.50599
TCGA-50-5933-11A-01R-1755-07	TCGA-50-5933	LUAD	Normal	5.06998
TCGA-50-5935-11A-01R-1858-07	TCGA-50-5935	LUAD	Normal	4.42381
TCGA-50-5936-11A-01R-1628-07	TCGA-50-5936	LUAD	Normal	4.53215
TCGA-50-5939-11A-01R-1628-07	TCGA-50-5939	LUAD	Normal	4.49586
TCGA-50-6595-11A-01R-1858-07	TCGA-50-6595	LUAD	Normal	4.30074
TCGA-55-6968-11A-01R-1949-07	TCGA-55-6968	LUAD	Normal	4.37441
TCGA-55-6970-11A-01R-1949-07	TCGA-55-6970	LUAD	Normal	4.44074
TCGA-55-6971-11A-01R-1949-07	TCGA-55-6971	LUAD	Normal	4.23435
TCGA-55-6972-11A-01R-1949-07	TCGA-55-6972	LUAD	Normal	4.4163
TCGA-55-6975-11A-01R-1949-07	TCGA-55-6975	LUAD	Normal	4.5704
TCGA-55-6978-11A-01R-1949-07	TCGA-55-6978	LUAD	Normal	4.49043
TCGA-55-6979-11A-01R-1949-07	TCGA-55-6979	LUAD	Normal	4.62983
TCGA-55-6980-11A-01R-1949-07	TCGA-55-6980	LUAD	Normal	4.25247
TCGA-55-6981-11A-01R-1949-07	TCGA-55-6981	LUAD	Normal	4.42266
TCGA-55-6982-11A-01R-1949-07	TCGA-55-6982	LUAD	Normal	4.31278
TCGA-55-6983-11A-01R-1949-07	TCGA-55-6983	LUAD	Normal	4.70816
TCGA-55-6984-11A-01R-1949-07	TCGA-55-6984	LUAD	Normal	4.53444
TCGA-55-6985-11A-01R-1949-07	TCGA-55-6985	LUAD	Normal	4.41984
TCGA-55-6986-11A-01R-1949-07	TCGA-55-6986	LUAD	Normal	4.25933
TCGA-73-4676-11A-01R-1755-07	TCGA-73-4676	LUAD	Normal	4.1278
TCGA-91-6828-11A-01R-1858-07	TCGA-91-6828	LUAD	Normal	4.47829
TCGA-91-6829-11A-01R-1858-07	TCGA-91-6829	LUAD	Normal	4.34819
TCGA-91-6831-11A-02R-1858-07	TCGA-91-6831	LUAD	Normal	4.46116
TCGA-91-6835-11A-01R-1858-07	TCGA-91-6835	LUAD	Normal	4.51343
TCGA-91-6836-11A-01R-1858-07	TCGA-91-6836	LUAD	Normal	4.26977
TCGA-91-6847-11A-01R-1949-07	TCGA-91-6847	LUAD	Normal	4.39939
TCGA-91-6849-11A-01R-1949-07	TCGA-91-6849	LUAD	Normal	4.56376
TCGA-38-4625-01A-01R-1206-07	TCGA-38-4625	LUAD	Tumor	4.39907
TCGA-38-4626-01A-01R-1206-07	TCGA-38-4626	LUAD	Tumor	4.62539
TCGA-38-4627-01A-01R-1206-07	TCGA-38-4627	LUAD	Tumor	4.33667
TCGA-38-4632-01A-01R-1755-07	TCGA-38-4632	LUAD	Tumor	4.07565
TCGA-44-2655-01A-01R-0946-07	TCGA-44-2655	LUAD	Tumor	4.9131
TCGA-44-2657-01A-01R-1107-07	TCGA-44-2657	LUAD	Tumor	4.92248
TCGA-44-2661-01A-01R-1107-07	TCGA-44-2661	LUAD	Tumor	4.90597
TCGA-44-2662-01A-01R-0946-07	TCGA-44-2662	LUAD	Tumor	4.38546
TCGA-44-2665-01A-01R-0946-07	TCGA-44-2665	LUAD	Tumor	4.60495
TCGA-44-2668-01A-01R-0946-07	TCGA-44-2668	LUAD	Tumor	4.27654
TCGA-44-3396-01A-01R-1206-07	TCGA-44-3396	LUAD	Tumor	4.62563
TCGA-44-3398-01A-01R-1107-07	TCGA-44-3398	LUAD	Tumor	4.51768
TCGA-44-5645-01A-01R-1628-07	TCGA-44-5645	LUAD	Tumor	5.30885
TCGA-44-6145-01A-11R-1755-07	TCGA-44-6145	LUAD	Tumor	4.58819
TCGA-44-6146-01A-11R-1755-07	TCGA-44-6146	LUAD	Tumor	4.3688
TCGA-44-6147-01A-11R-1755-07	TCGA-44-6147	LUAD	Tumor	4.55538
TCGA-44-6148-01A-11R-1755-07	TCGA-44-6148	LUAD	Tumor	4.40072
TCGA-44-6776-01A-11R-1858-07	TCGA-44-6776	LUAD	Tumor	4.59584
TCGA-44-6777-01A-11R-1858-07	TCGA-44-6777	LUAD	Tumor	4.46875
TCGA-44-6778-01A-11R-1858-07	TCGA-44-6778	LUAD	Tumor	4.96758
TCGA-49-4490-01A-21R-1858-07	TCGA-49-4490	LUAD	Tumor	4.72319
TCGA-49-4512-01A-21R-1858-07	TCGA-49-4512	LUAD	Tumor	4.62273
TCGA-49-6742-01A-11R-1858-07	TCGA-49-6742	LUAD	Tumor	5.11034
TCGA-49-6743-01A-11R-1858-07	TCGA-49-6743	LUAD	Tumor	4.56796
TCGA-49-6744-01A-11R-1858-07	TCGA-49-6744	LUAD	Tumor	4.88179
TCGA-49-6745-01A-11R-1858-07	TCGA-49-6745	LUAD	Tumor	4.58599
TCGA-49-6761-01A-31R-1949-07	TCGA-49-6761	LUAD	Tumor	4.71178
TCGA-50-5930-01A-11R-1755-07	TCGA-50-5930	LUAD	Tumor	4.40729
TCGA-50-5931-01A-11R-1755-07	TCGA-50-5931	LUAD	Tumor	5.25803
TCGA-50-5932-01A-11R-1755-07	TCGA-50-5932	LUAD	Tumor	4.40996
TCGA-50-5933-01A-11R-1755-07	TCGA-50-5933	LUAD	Tumor	4.61738
TCGA-50-5935-01A-11R-1755-07	TCGA-50-5935	LUAD	Tumor	4.56866
TCGA-50-5936-01A-11R-1628-07	TCGA-50-5936	LUAD	Tumor	4.29342
TCGA-50-5939-01A-11R-1628-07	TCGA-50-5939	LUAD	Tumor	4.96042
TCGA-50-6595-01A-12R-1858-07	TCGA-50-6595	LUAD	Tumor	4.37197
TCGA-55-6968-01A-11R-1949-07	TCGA-55-6968	LUAD	Tumor	5.08125
TCGA-55-6970-01A-11R-1949-07	TCGA-55-6970	LUAD	Tumor	4.838
TCGA-55-6971-01A-11R-1949-07	TCGA-55-6971	LUAD	Tumor	4.43927
TCGA-55-6972-01A-11R-1949-07	TCGA-55-6972	LUAD	Tumor	5.62405
TCGA-55-6975-01A-11R-1949-07	TCGA-55-6975	LUAD	Tumor	4.84131
TCGA-55-6978-01A-11R-1949-07	TCGA-55-6978	LUAD	Tumor	4.37939
TCGA-55-6979-01A-11R-1949-07	TCGA-55-6979	LUAD	Tumor	4.60089
TCGA-55-6980-01A-11R-1949-07	TCGA-55-6980	LUAD	Tumor	4.81891
TCGA-55-6981-01A-11R-1949-07	TCGA-55-6981	LUAD	Tumor	4.73411
TCGA-55-6982-01A-11R-1949-07	TCGA-55-6982	LUAD	Tumor	4.75422
TCGA-55-6983-01A-11R-1949-07	TCGA-55-6983	LUAD	Tumor	4.95491
TCGA-55-6984-01A-11R-1949-07	TCGA-55-6984	LUAD	Tumor	4.63999
TCGA-55-6985-01A-11R-1949-07	TCGA-55-6985	LUAD	Tumor	4.7873
TCGA-55-6986-01A-11R-1949-07	TCGA-55-6986	LUAD	Tumor	4.88178
TCGA-73-4676-01A-01R-1755-07	TCGA-73-4676	LUAD	Tumor	4.2273
TCGA-91-6828-01A-11R-1858-07	TCGA-91-6828	LUAD	Tumor	4.32067
TCGA-91-6829-01A-21R-1858-07	TCGA-91-6829	LUAD	Tumor	4.82049
TCGA-91-6831-01A-11R-1858-07	TCGA-91-6831	LUAD	Tumor	4.99044
TCGA-91-6835-01A-11R-1858-07	TCGA-91-6835	LUAD	Tumor	4.79363
TCGA-91-6836-01A-21R-1858-07	TCGA-91-6836	LUAD	Tumor	5.0343
TCGA-91-6847-01A-11R-1949-07	TCGA-91-6847	LUAD	Tumor	5.41884
TCGA-91-6849-01A-11R-1949-07	TCGA-91-6849	LUAD	Tumor	4.71038
TCGA-22-4593-11A-01R-1820-07	TCGA-22-4593	LUSC	Normal	4.44276
TCGA-22-4609-11A-01R-2125-07	TCGA-22-4609	LUSC	Normal	4.38862
TCGA-22-5471-11A-01R-1635-07	TCGA-22-5471	LUSC	Normal	4.36288
TCGA-22-5472-11A-11R-1635-07	TCGA-22-5472	LUSC	Normal	4.35371
TCGA-22-5478-11A-11R-1635-07	TCGA-22-5478	LUSC	Normal	4.51392
TCGA-22-5481-11A-01R-1949-07	TCGA-22-5481	LUSC	Normal	4.37061
TCGA-22-5482-11A-01R-1635-07	TCGA-22-5482	LUSC	Normal	4.35381
TCGA-22-5483-11A-11R-1820-07	TCGA-22-5483	LUSC	Normal	4.73045
TCGA-22-5489-11A-01R-1635-07	TCGA-22-5489	LUSC	Normal	4.36156
TCGA-22-5491-11A-01R-1858-07	TCGA-22-5491	LUSC	Normal	4.35905
TCGA-33-4587-11A-01R-2125-07	TCGA-33-4587	LUSC	Normal	4.15904
TCGA-33-6737-11A-01R-1820-07	TCGA-33-6737	LUSC	Normal	4.26228
TCGA-34-7107-11A-01R-1949-07	TCGA-34-7107	LUSC	Normal	4.13963
TCGA-34-8454-11A-01R-2326-07	TCGA-34-8454	LUSC	Normal	3.96885
TCGA-39-5040-11A-01R-2125-07	TCGA-39-5040	LUSC	Normal	4.35748
TCGA-43-5670-11A-01R-2125-07	TCGA-43-5670	LUSC	Normal	4.38602
TCGA-43-6143-11A-01R-1820-07	TCGA-43-6143	LUSC	Normal	4.41834
TCGA-43-6647-11A-01R-1820-07	TCGA-43-6647	LUSC	Normal	4.51277
TCGA-43-6771-11A-01R-1820-07	TCGA-43-6771	LUSC	Normal	4.44966
TCGA-43-6773-11A-01R-1949-07	TCGA-43-6773	LUSC	Normal	4.24829
TCGA-43-7657-11A-01R-2125-07	TCGA-43-7657	LUSC	Normal	4.26303
TCGA-43-7658-11A-01R-2125-07	TCGA-43-7658	LUSC	Normal	4.13472
TCGA-51-4079-11A-01R-1758-07	TCGA-51-4079	LUSC	Normal	4.42087
TCGA-51-4081-11A-01R-1758-07	TCGA-51-4081	LUSC	Normal	4.37899
TCGA-56-7222-11A-01R-2045-07	TCGA-56-7222	LUSC	Normal	4.3612
TCGA-56-7579-11A-01R-2045-07	TCGA-56-7579	LUSC	Normal	4.47578
TCGA-56-7580-11A-01R-2045-07	TCGA-56-7580	LUSC	Normal	4.38581
TCGA-56-7582-11A-01R-2045-07	TCGA-56-7582	LUSC	Normal	4.37655
TCGA-56-7730-11A-01R-2125-07	TCGA-56-7730	LUSC	Normal	4.31604
TCGA-56-7731-11A-01R-2125-07	TCGA-56-7731	LUSC	Normal	4.69889
TCGA-56-7823-11A-01R-2247-07	TCGA-56-7823	LUSC	Normal	4.40453
TCGA-56-8082-11A-01R-2247-07	TCGA-56-8082	LUSC	Normal	4.74951
TCGA-56-8083-11A-01R-2247-07	TCGA-56-8083	LUSC	Normal	4.09114
TCGA-56-8201-11A-01R-2247-07	TCGA-56-8201	LUSC	Normal	4.21228
TCGA-56-8309-11A-01R-2296-07	TCGA-56-8309	LUSC	Normal	3.8859
TCGA-56-8623-11A-01R-A28V-07	TCGA-56-8623	LUSC	Normal	4.259
TCGA-58-8386-11A-01R-2296-07	TCGA-58-8386	LUSC	Normal	4.23493
TCGA-60-2709-11A-01R-1820-07	TCGA-60-2709	LUSC	Normal	4.56871
TCGA-77-7138-11A-01R-2045-07	TCGA-77-7138	LUSC	Normal	4.44917
TCGA-77-7142-11A-01R-2045-07	TCGA-77-7142	LUSC	Normal	4.54004
TCGA-77-7335-11A-01R-2045-07	TCGA-77-7335	LUSC	Normal	4.43688
TCGA-77-7337-11A-01R-2045-07	TCGA-77-7337	LUSC	Normal	4.33454
TCGA-77-7338-11A-01R-2045-07	TCGA-77-7338	LUSC	Normal	4.7294
TCGA-77-8007-11A-01R-2187-07	TCGA-77-8007	LUSC	Normal	4.56901
TCGA-77-8008-11A-01R-2187-07	TCGA-77-8008	LUSC	Normal	4.48862
TCGA-85-7710-11A-01R-2125-07	TCGA-85-7710	LUSC	Normal	4.45429
TCGA-90-6837-11A-01R-1949-07	TCGA-90-6837	LUSC	Normal	4.39459
TCGA-90-7767-11A-01R-2125-07	TCGA-90-7767	LUSC	Normal	4.72026
TCGA-92-7340-11A-01R-2045-07	TCGA-92-7340	LUSC	Normal	4.44484
TCGA-22-4593-01A-21R-1820-07	TCGA-22-4593	LUSC	Tumor	4.36768
TCGA-22-4609-01A-21R-2125-07	TCGA-22-4609	LUSC	Tumor	4.47481
TCGA-22-5471-01A-01R-1635-07	TCGA-22-5471	LUSC	Tumor	4.37129
TCGA-22-5472-01A-01R-1635-07	TCGA-22-5472	LUSC	Tumor	4.70743
TCGA-22-5478-01A-01R-1635-07	TCGA-22-5478	LUSC	Tumor	4.68524
TCGA-22-5481-01A-31R-1949-07	TCGA-22-5481	LUSC	Tumor	5.32282
TCGA-22-5482-01A-01R-1635-07	TCGA-22-5482	LUSC	Tumor	4.55829
TCGA-22-5483-01A-01R-1820-07	TCGA-22-5483	LUSC	Tumor	4.31816
TCGA-22-5489-01A-01R-1635-07	TCGA-22-5489	LUSC	Tumor	4.67014
TCGA-22-5491-01A-01R-1635-07	TCGA-22-5491	LUSC	Tumor	4.28859
TCGA-33-4587-01A-11R-2125-07	TCGA-33-4587	LUSC	Tumor	5.05635
TCGA-33-6737-01A-11R-1820-07	TCGA-33-6737	LUSC	Tumor	4.52224
TCGA-34-7107-01A-11R-1949-07	TCGA-34-7107	LUSC	Tumor	4.01296
TCGA-34-8454-01A-11R-2326-07	TCGA-34-8454	LUSC	Tumor	4.84757
TCGA-39-5040-01A-21R-2125-07	TCGA-39-5040	LUSC	Tumor	4.94314
TCGA-43-5670-01A-21R-2125-07	TCGA-43-5670	LUSC	Tumor	4.03691
TCGA-43-6143-01A-11R-1820-07	TCGA-43-6143	LUSC	Tumor	5.11847
TCGA-43-6647-01A-11R-1820-07	TCGA-43-6647	LUSC	Tumor	4.08559
TCGA-43-6771-01A-11R-1820-07	TCGA-43-6771	LUSC	Tumor	3.91122
TCGA-43-6773-01A-41R-1949-07	TCGA-43-6773	LUSC	Tumor	4.28458
TCGA-43-7657-01A-31R-2125-07	TCGA-43-7657	LUSC	Tumor	4.2486
TCGA-43-7658-01A-11R-2125-07	TCGA-43-7658	LUSC	Tumor	5.60367
TCGA-51-4079-01A-01R-1100-07	TCGA-51-4079	LUSC	Tumor	4.29873
TCGA-51-4081-01A-01R-1100-07	TCGA-51-4081	LUSC	Tumor	4.02488
TCGA-56-7222-01A-11R-2045-07	TCGA-56-7222	LUSC	Tumor	4.72451
TCGA-56-7579-01A-11R-2045-07	TCGA-56-7579	LUSC	Tumor	4.61741
TCGA-56-7580-01A-11R-2045-07	TCGA-56-7580	LUSC	Tumor	4.91745
TCGA-56-7582-01A-11R-2045-07	TCGA-56-7582	LUSC	Tumor	4.12092
TCGA-56-7730-01A-11R-2125-07	TCGA-56-7730	LUSC	Tumor	4.12193
TCGA-56-7731-01A-11R-2125-07	TCGA-56-7731	LUSC	Tumor	4.50986
TCGA-56-7823-01B-11R-2247-07	TCGA-56-7823	LUSC	Tumor	4.18892
TCGA-56-8082-01A-11R-2247-07	TCGA-56-8082	LUSC	Tumor	5.14398
TCGA-56-8083-01A-11R-2247-07	TCGA-56-8083	LUSC	Tumor	4.66234
TCGA-56-8201-01A-11R-2247-07	TCGA-56-8201	LUSC	Tumor	4.52143
TCGA-56-8309-01A-11R-2296-07	TCGA-56-8309	LUSC	Tumor	4.54267
TCGA-56-8623-01A-11R-A28V-07	TCGA-56-8623	LUSC	Tumor	4.19478
TCGA-58-8386-01A-11R-2296-07	TCGA-58-8386	LUSC	Tumor	4.35259
TCGA-60-2709-01A-21R-1820-07	TCGA-60-2709	LUSC	Tumor	4.21734
TCGA-77-7138-01A-41R-2045-07	TCGA-77-7138	LUSC	Tumor	4.78708
TCGA-77-7142-01A-11R-2045-07	TCGA-77-7142	LUSC	Tumor	5.4753
TCGA-77-7335-01A-11R-2045-07	TCGA-77-7335	LUSC	Tumor	4.74965
TCGA-77-7337-01A-21R-2045-07	TCGA-77-7337	LUSC	Tumor	4.34322
TCGA-77-7338-01A-11R-2045-07	TCGA-77-7338	LUSC	Tumor	4.91315
TCGA-77-8007-01A-11R-2187-07	TCGA-77-8007	LUSC	Tumor	4.10236
TCGA-77-8008-01A-21R-2187-07	TCGA-77-8008	LUSC	Tumor	4.42087
TCGA-85-7710-01A-11R-2125-07	TCGA-85-7710	LUSC	Tumor	5.14753
TCGA-90-6837-01A-11R-1949-07	TCGA-90-6837	LUSC	Tumor	4.51744
TCGA-90-7767-01A-11R-2125-07	TCGA-90-7767	LUSC	Tumor	4.681
TCGA-92-7340-01A-21R-2045-07	TCGA-92-7340	LUSC	Tumor	4.50466
TCGA-H6-8124-11A-01R-2404-07	TCGA-H6-8124	PAAD	Normal	4.20352
TCGA-H6-A45N-11A-12R-A26U-07	TCGA-H6-A45N	PAAD	Normal	4.30616
TCGA-HV-A5A3-11A-11R-A26U-07	TCGA-HV-A5A3	PAAD	Normal	4.32967
TCGA-YB-A89D-11A-11R-A36G-07	TCGA-YB-A89D	PAAD	Normal	3.9086
TCGA-H6-8124-01A-11R-2404-07	TCGA-H6-8124	PAAD	Tumor	4.56848
TCGA-H6-A45N-01A-11R-A26U-07	TCGA-H6-A45N	PAAD	Tumor	4.04159
TCGA-HV-A5A3-01A-11R-A26U-07	TCGA-HV-A5A3	PAAD	Tumor	4.28544
TCGA-YB-A89D-01A-12R-A36G-07	TCGA-YB-A89D	PAAD	Tumor	3.70375
TCGA-CH-5761-11A-01R-1580-07	TCGA-CH-5761	PRAD	Normal	4.11472
TCGA-CH-5767-11B-01R-1789-07	TCGA-CH-5767	PRAD	Normal	4.04082
TCGA-CH-5768-11A-01R-1580-07	TCGA-CH-5768	PRAD	Normal	4.1481
TCGA-CH-5769-11A-01R-1580-07	TCGA-CH-5769	PRAD	Normal	3.9822
TCGA-EJ-7115-11A-01R-2118-07	TCGA-EJ-7115	PRAD	Normal	3.94649
TCGA-EJ-7123-11A-01R-1965-07	TCGA-EJ-7123	PRAD	Normal	3.77517
TCGA-EJ-7125-11A-01R-1965-07	TCGA-EJ-7125	PRAD	Normal	3.91971
TCGA-EJ-7314-11A-01R-2118-07	TCGA-EJ-7314	PRAD	Normal	3.99058
TCGA-EJ-7315-11A-01R-2118-07	TCGA-EJ-7315	PRAD	Normal	4.19946
TCGA-EJ-7317-11A-01R-2118-07	TCGA-EJ-7317	PRAD	Normal	4.00309
TCGA-EJ-7321-11A-01R-2263-07	TCGA-EJ-7321	PRAD	Normal	3.80953
TCGA-EJ-7327-11A-01R-2118-07	TCGA-EJ-7327	PRAD	Normal	3.98911
TCGA-EJ-7328-11A-01R-2118-07	TCGA-EJ-7328	PRAD	Normal	3.76384
TCGA-EJ-7330-11A-01R-2118-07	TCGA-EJ-7330	PRAD	Normal	4.03241
TCGA-EJ-7331-11A-01R-2118-07	TCGA-EJ-7331	PRAD	Normal	3.77962
TCGA-EJ-7781-11A-01R-2118-07	TCGA-EJ-7781	PRAD	Normal	3.96738
TCGA-EJ-7782-11A-01R-2118-07	TCGA-EJ-7782	PRAD	Normal	4.03154
TCGA-EJ-7783-11A-01R-2118-07	TCGA-EJ-7783	PRAD	Normal	3.661
TCGA-EJ-7784-11A-01R-2118-07	TCGA-EJ-7784	PRAD	Normal	4.17283
TCGA-EJ-7785-11A-01R-2118-07	TCGA-EJ-7785	PRAD	Normal	3.99384
TCGA-EJ-7786-11A-01R-2118-07	TCGA-EJ-7786	PRAD	Normal	3.93218
TCGA-EJ-7789-11A-01R-2118-07	TCGA-EJ-7789	PRAD	Normal	3.95763
TCGA-EJ-7792-11A-01R-2118-07	TCGA-EJ-7792	PRAD	Normal	4.07535
TCGA-EJ-7793-11A-01R-2263-07	TCGA-EJ-7793	PRAD	Normal	3.89039
TCGA-EJ-7794-11A-01R-2118-07	TCGA-EJ-7794	PRAD	Normal	4.15451
TCGA-EJ-7797-11A-01R-2263-07	TCGA-EJ-7797	PRAD	Normal	3.82766
TCGA-EJ-A8FO-11A-11R-A36G-07	TCGA-EJ-A8FO	PRAD	Normal	3.94601
TCGA-G9-6333-11A-01R-1965-07	TCGA-G9-6333	PRAD	Normal	3.8825
TCGA-G9-6342-11A-02R-1965-07	TCGA-G9-6342	PRAD	Normal	4.21919
TCGA-G9-6348-11A-01R-1789-07	TCGA-G9-6348	PRAD	Normal	3.81774
TCGA-G9-6351-11A-01R-1965-07	TCGA-G9-6351	PRAD	Normal	3.96467
TCGA-G9-6356-11A-01R-1789-07	TCGA-G9-6356	PRAD	Normal	4.18957
TCGA-G9-6362-11A-01R-1789-07	TCGA-G9-6362	PRAD	Normal	4.03831
TCGA-G9-6363-11A-01R-1789-07	TCGA-G9-6363	PRAD	Normal	3.92347
TCGA-G9-6365-11A-01R-1789-07	TCGA-G9-6365	PRAD	Normal	3.90058
TCGA-G9-6384-11A-01R-1858-07	TCGA-G9-6384	PRAD	Normal	3.86734
TCGA-G9-6496-11A-01R-1789-07	TCGA-G9-6496	PRAD	Normal	3.6516
TCGA-G9-6499-11A-02R-1965-07	TCGA-G9-6499	PRAD	Normal	3.8976
TCGA-HC-7211-11A-01R-2118-07	TCGA-HC-7211	PRAD	Normal	4.13872
TCGA-HC-7737-11A-02R-2118-07	TCGA-HC-7737	PRAD	Normal	3.97991
TCGA-HC-7738-11A-01R-2118-07	TCGA-HC-7738	PRAD	Normal	3.78373
TCGA-HC-7740-11A-01R-2118-07	TCGA-HC-7740	PRAD	Normal	3.90022
TCGA-HC-7742-11A-01R-2118-07	TCGA-HC-7742	PRAD	Normal	3.85437
TCGA-HC-7745-11A-01R-2118-07	TCGA-HC-7745	PRAD	Normal	3.65052
TCGA-HC-7747-11A-01R-2118-07	TCGA-HC-7747	PRAD	Normal	3.7939
TCGA-HC-7752-11A-01R-2118-07	TCGA-HC-7752	PRAD	Normal	3.95524
TCGA-HC-7819-11A-01R-2118-07	TCGA-HC-7819	PRAD	Normal	3.90662
TCGA-HC-8258-11A-01R-2263-07	TCGA-HC-8258	PRAD	Normal	3.88179
TCGA-HC-8259-11A-01R-2263-07	TCGA-HC-8259	PRAD	Normal	3.75779
TCGA-HC-8260-11A-01R-2263-07	TCGA-HC-8260	PRAD	Normal	3.66327
TCGA-HC-8262-11A-01R-2263-07	TCGA-HC-8262	PRAD	Normal	4.54348
TCGA-J4-A83J-11A-11R-A36G-07	TCGA-J4-A83J	PRAD	Normal	3.85456
TCGA-CH-5761-01A-11R-1580-07	TCGA-CH-5761	PRAD	Tumor	4.61728
TCGA-CH-5767-01A-11R-1789-07	TCGA-CH-5767	PRAD	Tumor	4.23466
TCGA-CH-5768-01A-11R-1580-07	TCGA-CH-5768	PRAD	Tumor	4.40773
TCGA-CH-5769-01A-11R-1580-07	TCGA-CH-5769	PRAD	Tumor	4.10726
TCGA-EJ-7115-01A-11R-2118-07	TCGA-EJ-7115	PRAD	Tumor	4.01975
TCGA-EJ-7123-01A-11R-1965-07	TCGA-EJ-7123	PRAD	Tumor	4.21119
TCGA-EJ-7125-01A-11R-1965-07	TCGA-EJ-7125	PRAD	Tumor	3.84463
TCGA-EJ-7314-01A-31R-2118-07	TCGA-EJ-7314	PRAD	Tumor	4.59364
TCGA-EJ-7315-01A-31R-2118-07	TCGA-EJ-7315	PRAD	Tumor	4.53385
TCGA-EJ-7317-01A-31R-2118-07	TCGA-EJ-7317	PRAD	Tumor	4.24848
TCGA-EJ-7321-01A-31R-2263-07	TCGA-EJ-7321	PRAD	Tumor	4.22592
TCGA-EJ-7327-01A-11R-2118-07	TCGA-EJ-7327	PRAD	Tumor	3.98131
TCGA-EJ-7328-01A-31R-2118-07	TCGA-EJ-7328	PRAD	Tumor	4.33131
TCGA-EJ-7330-01A-11R-2118-07	TCGA-EJ-7330	PRAD	Tumor	4.30715
TCGA-EJ-7331-01A-11R-2118-07	TCGA-EJ-7331	PRAD	Tumor	4.06037
TCGA-EJ-7781-01A-11R-2118-07	TCGA-EJ-7781	PRAD	Tumor	4.28951
TCGA-EJ-7782-01A-11R-2118-07	TCGA-EJ-7782	PRAD	Tumor	4.07087
TCGA-EJ-7783-01A-11R-2118-07	TCGA-EJ-7783	PRAD	Tumor	4.3067
TCGA-EJ-7784-01A-11R-2118-07	TCGA-EJ-7784	PRAD	Tumor	4.26877
TCGA-EJ-7785-01A-11R-2118-07	TCGA-EJ-7785	PRAD	Tumor	4.41663
TCGA-EJ-7786-01A-11R-2118-07	TCGA-EJ-7786	PRAD	Tumor	3.93853
TCGA-EJ-7789-01A-11R-2118-07	TCGA-EJ-7789	PRAD	Tumor	4.35078
TCGA-EJ-7792-01A-11R-2118-07	TCGA-EJ-7792	PRAD	Tumor	4.09581
TCGA-EJ-7793-01A-31R-2263-07	TCGA-EJ-7793	PRAD	Tumor	3.87489
TCGA-EJ-7794-01A-11R-2118-07	TCGA-EJ-7794	PRAD	Tumor	4.03714
TCGA-EJ-7797-01A-11R-2263-07	TCGA-EJ-7797	PRAD	Tumor	4.13085
TCGA-EJ-A8FO-01A-21R-A36G-07	TCGA-EJ-A8FO	PRAD	Tumor	4.00782
TCGA-G9-6333-01A-12R-1965-07	TCGA-G9-6333	PRAD	Tumor	4.19147
TCGA-G9-6342-01A-11R-1965-07	TCGA-G9-6342	PRAD	Tumor	4.14434
TCGA-G9-6348-01A-11R-1789-07	TCGA-G9-6348	PRAD	Tumor	4.33963
TCGA-G9-6351-01A-21R-1965-07	TCGA-G9-6351	PRAD	Tumor	4.01605
TCGA-G9-6356-01A-11R-1789-07	TCGA-G9-6356	PRAD	Tumor	4.12623
TCGA-G9-6362-01A-11R-1789-07	TCGA-G9-6362	PRAD	Tumor	4.11132
TCGA-G9-6363-01A-21R-1789-07	TCGA-G9-6363	PRAD	Tumor	4.23201
TCGA-G9-6365-01A-11R-1789-07	TCGA-G9-6365	PRAD	Tumor	4.14
TCGA-G9-6384-01A-11R-1789-07	TCGA-G9-6384	PRAD	Tumor	4.31925
TCGA-G9-6496-01A-11R-1789-07	TCGA-G9-6496	PRAD	Tumor	3.86507
TCGA-G9-6499-01A-12R-1965-07	TCGA-G9-6499	PRAD	Tumor	4.55887
TCGA-HC-7211-01A-11R-2118-07	TCGA-HC-7211	PRAD	Tumor	4.40353
TCGA-HC-7737-01A-11R-2118-07	TCGA-HC-7737	PRAD	Tumor	4.25311
TCGA-HC-7738-01A-11R-2118-07	TCGA-HC-7738	PRAD	Tumor	4.14987
TCGA-HC-7740-01A-11R-2118-07	TCGA-HC-7740	PRAD	Tumor	4.02878
TCGA-HC-7742-01A-11R-2118-07	TCGA-HC-7742	PRAD	Tumor	4.10955
TCGA-HC-7745-01A-11R-2118-07	TCGA-HC-7745	PRAD	Tumor	3.89779
TCGA-HC-7747-01A-11R-2118-07	TCGA-HC-7747	PRAD	Tumor	3.96361
TCGA-HC-7752-01A-11R-2118-07	TCGA-HC-7752	PRAD	Tumor	3.52441
TCGA-HC-7819-01A-11R-2118-07	TCGA-HC-7819	PRAD	Tumor	4.31917
TCGA-HC-8258-01A-11R-2263-07	TCGA-HC-8258	PRAD	Tumor	3.92481
TCGA-HC-8259-01A-11R-2263-07	TCGA-HC-8259	PRAD	Tumor	3.96334
TCGA-HC-8260-01A-11R-2263-07	TCGA-HC-8260	PRAD	Tumor	3.72466
TCGA-HC-8262-01A-11R-2263-07	TCGA-HC-8262	PRAD	Tumor	4.285
TCGA-J4-A83J-01A-11R-A36G-07	TCGA-J4-A83J	PRAD	Tumor	3.81963
TCGA-AF-2691-11A-01R-A32Z-07	TCGA-AF-2691	READ	Normal	4.26611
TCGA-AF-2692-11A-01R-A32Z-07	TCGA-AF-2692	READ	Normal	4.155
TCGA-AF-3400-11A-01R-A32Z-07	TCGA-AF-3400	READ	Normal	4.38516
TCGA-AF-5654-11A-11R-1660-07	TCGA-AF-5654	READ	Normal	4.28695
TCGA-AG-3725-11A-01R-1736-07	TCGA-AG-3725	READ	Normal	3.90046
TCGA-AG-3731-11A-01R-1736-07	TCGA-AG-3731	READ	Normal	4.06865
TCGA-AG-3732-11A-01R-1660-07	TCGA-AG-3732	READ	Normal	4.1628
TCGA-AG-3742-11A-01R-1660-07	TCGA-AG-3742	READ	Normal	4.04486
TCGA-AH-6643-11A-01R-1830-07	TCGA-AH-6643	READ	Normal	4.19239
TCGA-AF-2691-01A-01R-0821-07	TCGA-AF-2691	READ	Tumor	4.27919
TCGA-AF-2692-01A-01R-0821-07	TCGA-AF-2692	READ	Tumor	4.15881
TCGA-AF-3400-01A-01R-0821-07	TCGA-AF-3400	READ	Tumor	3.93312
TCGA-AF-5654-01A-01R-1660-07	TCGA-AF-5654	READ	Tumor	4.52561
TCGA-AG-3725-01A-11R-1736-07	TCGA-AG-3725	READ	Tumor	4.75025
TCGA-AG-3731-01A-11R-1736-07	TCGA-AG-3731	READ	Tumor	4.39899
TCGA-AG-3732-01A-11R-1660-07	TCGA-AG-3732	READ	Tumor	5.01899
TCGA-AG-3742-01A-11R-1660-07	TCGA-AG-3742	READ	Tumor	4.83767
TCGA-AH-6643-01A-11R-1830-07	TCGA-AH-6643	READ	Tumor	4.61093
TCGA-BR-6453-11A-01R-1802-13	TCGA-BR-6453	STAD	Normal	4.01042
TCGA-BR-6454-11A-01R-1802-13	TCGA-BR-6454	STAD	Normal	3.95598
TCGA-BR-6457-11A-01R-1802-13	TCGA-BR-6457	STAD	Normal	4.17305
TCGA-BR-6802-11A-01R-1884-13	TCGA-BR-6802	STAD	Normal	3.57814
TCGA-BR-7704-11A-01R-2055-13	TCGA-BR-7704	STAD	Normal	3.888
TCGA-BR-7715-11A-01R-2055-13	TCGA-BR-7715	STAD	Normal	4.19852
TCGA-BR-7716-11A-01R-2055-13	TCGA-BR-7716	STAD	Normal	4.32896
TCGA-BR-7717-11A-01R-2055-13	TCGA-BR-7717	STAD	Normal	4.09862
TCGA-BR-7851-11A-01R-2203-13	TCGA-BR-7851	STAD	Normal	4.16075
TCGA-BR-8060-11A-01R-2343-13	TCGA-BR-8060	STAD	Normal	3.60657
TCGA-CG-5720-11A-01R-1602-13	TCGA-CG-5720	STAD	Normal	4.14953
TCGA-CG-5721-11A-01R-1602-13	TCGA-CG-5721	STAD	Normal	3.58424
TCGA-CG-5722-11A-02R-1602-13	TCGA-CG-5722	STAD	Normal	3.97692
TCGA-CG-5734-11A-01R-1602-13	TCGA-CG-5734	STAD	Normal	3.70177
TCGA-FP-7735-11A-01R-2055-13	TCGA-FP-7735	STAD	Normal	3.55677
TCGA-FP-7829-11A-01R-2055-13	TCGA-FP-7829	STAD	Normal	3.47754
TCGA-HU-8238-11A-01R-2343-13	TCGA-HU-8238	STAD	Normal	4.217
TCGA-HU-A4GC-11A-11R-A251-31	TCGA-HU-A4GC	STAD	Normal	3.69942
TCGA-HU-A4GH-11A-11R-A36D-31	TCGA-HU-A4GH	STAD	Normal	3.67556
TCGA-HU-A4GP-11A-21R-A251-31	TCGA-HU-A4GP	STAD	Normal	3.7159
TCGA-HU-A4GY-11A-11R-A36D-31	TCGA-HU-A4GY	STAD	Normal	3.62548
TCGA-HU-A4HB-11A-11R-A251-31	TCGA-HU-A4HB	STAD	Normal	3.48256
TCGA-IN-7806-11A-01R-2055-13	TCGA-IN-7806	STAD	Normal	4.19294
TCGA-IN-8663-11A-01R-2402-13	TCGA-IN-8663	STAD	Normal	4.3443
TCGA-IN-AB1V-11A-11R-A414-31	TCGA-IN-AB1V	STAD	Normal	3.9787
TCGA-IN-AB1X-11A-21R-A39E-31	TCGA-IN-AB1X	STAD	Normal	4.00165
TCGA-IP-7968-11A-01R-2203-13	TCGA-IP-7968	STAD	Normal	4.00871
TCGA-BR-6453-01A-11R-1802-13	TCGA-BR-6453	STAD	Tumor	4.06879
TCGA-BR-6454-01A-11R-1802-13	TCGA-BR-6454	STAD	Tumor	4.27587
TCGA-BR-6457-01A-21R-1802-13	TCGA-BR-6457	STAD	Tumor	3.82979
TCGA-BR-6802-01A-11R-1884-13	TCGA-BR-6802	STAD	Tumor	4.23666
TCGA-BR-7704-01A-11R-2055-13	TCGA-BR-7704	STAD	Tumor	4.32959
TCGA-BR-7715-01A-11R-2055-13	TCGA-BR-7715	STAD	Tumor	4.613
TCGA-BR-7716-01A-21R-2055-13	TCGA-BR-7716	STAD	Tumor	4.79914
TCGA-BR-7717-01A-11R-2055-13	TCGA-BR-7717	STAD	Tumor	4.05252
TCGA-BR-7851-01A-11R-2203-13	TCGA-BR-7851	STAD	Tumor	4.8002
TCGA-BR-8060-01A-11R-2343-13	TCGA-BR-8060	STAD	Tumor	4.86465
TCGA-CG-5720-01A-11R-1602-13	TCGA-CG-5720	STAD	Tumor	4.56025
TCGA-CG-5721-01A-11R-1602-13	TCGA-CG-5721	STAD	Tumor	4.70523
TCGA-CG-5722-01A-21R-1602-13	TCGA-CG-5722	STAD	Tumor	4.50893
TCGA-CG-5734-01A-11R-1602-13	TCGA-CG-5734	STAD	Tumor	3.56566
TCGA-FP-7735-01A-11R-2055-13	TCGA-FP-7735	STAD	Tumor	4.38772
TCGA-FP-7829-01A-11R-2055-13	TCGA-FP-7829	STAD	Tumor	4.66556
TCGA-HU-8238-01A-11R-2343-13	TCGA-HU-8238	STAD	Tumor	3.79007
TCGA-HU-A4GC-01A-12R-A251-31	TCGA-HU-A4GC	STAD	Tumor	4.35116
TCGA-HU-A4GH-01A-11R-A24K-31	TCGA-HU-A4GH	STAD	Tumor	5.1535
TCGA-HU-A4GP-01A-11R-A251-31	TCGA-HU-A4GP	STAD	Tumor	4.66543
TCGA-HU-A4GY-01A-21R-A24K-31	TCGA-HU-A4GY	STAD	Tumor	4.38436
TCGA-HU-A4HB-01A-12R-A251-31	TCGA-HU-A4HB	STAD	Tumor	4.47999
TCGA-IN-7806-01A-11R-2055-13	TCGA-IN-7806	STAD	Tumor	4.17323
TCGA-IN-8663-01A-11R-2402-13	TCGA-IN-8663	STAD	Tumor	4.70233
TCGA-IN-AB1V-01A-21R-A414-31	TCGA-IN-AB1V	STAD	Tumor	4.23018
TCGA-IN-AB1X-01A-11R-A39E-31	TCGA-IN-AB1X	STAD	Tumor	4.40292
TCGA-IP-7968-01A-11R-2203-13	TCGA-IP-7968	STAD	Tumor	4.57669
TCGA-BJ-A28R-11A-11R-A16R-07	TCGA-BJ-A28R	THCA	Normal	4.17892
TCGA-BJ-A28W-11A-11R-A32Y-07	TCGA-BJ-A28W	THCA	Normal	3.84676
TCGA-BJ-A28X-11A-11R-A22L-07	TCGA-BJ-A28X	THCA	Normal	4.12299
TCGA-BJ-A290-11A-11R-A180-07	TCGA-BJ-A290	THCA	Normal	4.16344
TCGA-BJ-A2N7-11A-11R-A18C-07	TCGA-BJ-A2N7	THCA	Normal	4.42456
TCGA-BJ-A2N8-11A-11R-A18C-07	TCGA-BJ-A2N8	THCA	Normal	4.26831
TCGA-BJ-A2N9-11A-11R-A18C-07	TCGA-BJ-A2N9	THCA	Normal	4.14492
TCGA-BJ-A2NA-11A-11R-A19O-07	TCGA-BJ-A2NA	THCA	Normal	4.15321
TCGA-BJ-A3PR-11A-11R-A220-07	TCGA-BJ-A3PR	THCA	Normal	4.22105
TCGA-BJ-A3PU-11A-11R-A220-07	TCGA-BJ-A3PU	THCA	Normal	4.17373
TCGA-DO-A1JZ-11A-11R-A13Y-07	TCGA-DO-A1JZ	THCA	Normal	4.31791
TCGA-E8-A2JQ-11A-11R-A180-07	TCGA-E8-A2JQ	THCA	Normal	4.27868
TCGA-EL-A3GZ-11A-11R-A20F-07	TCGA-EL-A3GZ	THCA	Normal	4.19447
TCGA-EL-A3H1-11A-11R-A21D-07	TCGA-EL-A3H1	THCA	Normal	4.215
TCGA-EL-A3H2-11A-11R-A20F-07	TCGA-EL-A3H2	THCA	Normal	4.54257
TCGA-EL-A3H7-11A-11R-A21D-07	TCGA-EL-A3H7	THCA	Normal	4.30273
TCGA-EL-A3MW-11A-11R-A20F-07	TCGA-EL-A3MW	THCA	Normal	4.11275
TCGA-EL-A3MX-11A-11R-A21D-07	TCGA-EL-A3MX	THCA	Normal	4.28459
TCGA-EL-A3MY-11A-12R-A21D-07	TCGA-EL-A3MY	THCA	Normal	4.24259
TCGA-EL-A3N2-11A-11R-A20F-07	TCGA-EL-A3N2	THCA	Normal	4.04699
TCGA-EL-A3N3-11A-11R-A20F-07	TCGA-EL-A3N3	THCA	Normal	4.27373
TCGA-EL-A3T0-11A-12R-A22L-07	TCGA-EL-A3T0	THCA	Normal	4.21624
TCGA-EL-A3T1-11A-11R-A22L-07	TCGA-EL-A3T1	THCA	Normal	4.04676
TCGA-EL-A3T2-11A-11R-A22L-07	TCGA-EL-A3T2	THCA	Normal	4.14799
TCGA-EL-A3T3-11A-11R-A22L-07	TCGA-EL-A3T3	THCA	Normal	4.18579
TCGA-EL-A3T6-11A-11R-A220-07	TCGA-EL-A3T6	THCA	Normal	4.04796
TCGA-EL-A3T7-11A-21R-A22L-07	TCGA-EL-A3T7	THCA	Normal	4.05884
TCGA-EL-A3T8-11A-11R-A22L-07	TCGA-EL-A3T8	THCA	Normal	3.97109
TCGA-EL-A3TA-11A-12R-A22L-07	TCGA-EL-A3TA	THCA	Normal	4.09144
TCGA-EL-A3TB-11A-11R-A22L-07	TCGA-EL-A3TB	THCA	Normal	4.21569
TCGA-EL-A3ZG-11A-13R-A23N-07	TCGA-EL-A3ZG	THCA	Normal	4.19895
TCGA-EL-A3ZH-11A-11R-A23N-07	TCGA-EL-A3ZH	THCA	Normal	4.11777
TCGA-EL-A3ZK-11A-11R-A23N-07	TCGA-EL-A3ZK	THCA	Normal	4.06161
TCGA-EL-A3ZL-11A-11R-A23N-07	TCGA-EL-A3ZL	THCA	Normal	4.2013
TCGA-EL-A3ZM-11A-12R-A23N-07	TCGA-EL-A3ZM	THCA	Normal	4.21202
TCGA-EL-A3ZO-11A-12R-A23N-07	TCGA-EL-A3ZO	THCA	Normal	4.05667
TCGA-EL-A3ZP-11A-11R-A23N-07	TCGA-EL-A3ZP	THCA	Normal	4.15335
TCGA-EL-A3ZQ-11A-11R-A23N-07	TCGA-EL-A3ZQ	THCA	Normal	3.99495
TCGA-EL-A3ZR-11A-11R-A23N-07	TCGA-EL-A3ZR	THCA	Normal	4.04556
TCGA-EL-A3ZS-11A-11R-A23N-07	TCGA-EL-A3ZS	THCA	Normal	4.2308
TCGA-EL-A3ZT-11A-13R-A23N-07	TCGA-EL-A3ZT	THCA	Normal	3.76351
TCGA-EM-A1CS-11A-21R-A13Y-07	TCGA-EM-A1CS	THCA	Normal	4.36695
TCGA-EM-A1CT-11A-11R-A13Y-07	TCGA-EM-A1CT	THCA	Normal	4.50328
TCGA-EM-A1CU-11A-11R-A13Y-07	TCGA-EM-A1CU	THCA	Normal	4.23132
TCGA-EM-A1CV-11A-11R-A13Y-07	TCGA-EM-A1CV	THCA	Normal	4.04958
TCGA-EM-A1CW-11A-12R-A13Y-07	TCGA-EM-A1CW	THCA	Normal	4.29971
TCGA-EM-A1YC-11A-11R-A14Y-07	TCGA-EM-A1YC	THCA	Normal	3.76688
TCGA-EM-A3ST-11A-11R-A22U-07	TCGA-EM-A3ST	THCA	Normal	4.04609
TCGA-ET-A2MX-11C-11R-A23N-07	TCGA-ET-A2MX	THCA	Normal	4.12737
TCGA-ET-A2N5-11B-11R-A18C-07	TCGA-ET-A2N5	THCA	Normal	4.13845
TCGA-ET-A3DP-11A-22R-A21D-07	TCGA-ET-A3DP	THCA	Normal	4.23608
TCGA-ET-A3DW-11A-11R-A19O-07	TCGA-ET-A3DW	THCA	Normal	4.41442
TCGA-FY-A3TY-11A-12R-A22U-07	TCGA-FY-A3TY	THCA	Normal	4.09231
TCGA-GE-A2C6-11A-11R-A16R-07	TCGA-GE-A2C6	THCA	Normal	4.11573
TCGA-H2-A2K9-11A-11R-A180-07	TCGA-H2-A2K9	THCA	Normal	4.01914
TCGA-KS-A41I-11A-11R-A23N-07	TCGA-KS-A41I	THCA	Normal	4.20226
TCGA-KS-A41J-11A-12R-A23N-07	TCGA-KS-A41J	THCA	Normal	4.08882
TCGA-KS-A41L-11A-11R-A23N-07	TCGA-KS-A41L	THCA	Normal	4.17366
TCGA-BJ-A28R-01A-11R-A16R-07	TCGA-BJ-A28R	THCA	Tumor	4.31812
TCGA-BJ-A28W-01A-11R-A32Y-07	TCGA-BJ-A28W	THCA	Tumor	4.111
TCGA-BJ-A28X-01A-11R-A22L-07	TCGA-BJ-A28X	THCA	Tumor	4.25404
TCGA-BJ-A290-01A-11R-A180-07	TCGA-BJ-A290	THCA	Tumor	4.45213
TCGA-BJ-A2N7-01A-11R-A18C-07	TCGA-BJ-A2N7	THCA	Tumor	4.33226
TCGA-BJ-A2N8-01A-11R-A18C-07	TCGA-BJ-A2N8	THCA	Tumor	4.323
TCGA-BJ-A2N9-01A-11R-A18C-07	TCGA-BJ-A2N9	THCA	Tumor	3.89449
TCGA-BJ-A2NA-01A-12R-A19O-07	TCGA-BJ-A2NA	THCA	Tumor	4.1965
TCGA-BJ-A3PR-01A-11R-A220-07	TCGA-BJ-A3PR	THCA	Tumor	4.3198
TCGA-BJ-A3PU-01A-11R-A220-07	TCGA-BJ-A3PU	THCA	Tumor	4.19576
TCGA-DO-A1JZ-01A-11R-A13Y-07	TCGA-DO-A1JZ	THCA	Tumor	4.40698
TCGA-E8-A2JQ-01A-11R-A180-07	TCGA-E8-A2JQ	THCA	Tumor	3.94479
TCGA-EL-A3GZ-01A-11R-A20F-07	TCGA-EL-A3GZ	THCA	Tumor	4.3341
TCGA-EL-A3H1-01A-11R-A21D-07	TCGA-EL-A3H1	THCA	Tumor	4.34723
TCGA-EL-A3H2-01A-11R-A20F-07	TCGA-EL-A3H2	THCA	Tumor	4.56457
TCGA-EL-A3H7-01A-11R-A21D-07	TCGA-EL-A3H7	THCA	Tumor	3.98164
TCGA-EL-A3MW-01A-11R-A20F-07	TCGA-EL-A3MW	THCA	Tumor	4.20825
TCGA-EL-A3MX-01A-11R-A21D-07	TCGA-EL-A3MX	THCA	Tumor	4.25069
TCGA-EL-A3MY-01A-11R-A21D-07	TCGA-EL-A3MY	THCA	Tumor	4.13462
TCGA-EL-A3N2-01A-11R-A20F-07	TCGA-EL-A3N2	THCA	Tumor	4.30084
TCGA-EL-A3N3-01A-11R-A20F-07	TCGA-EL-A3N3	THCA	Tumor	4.29158
TCGA-EL-A3T0-01A-22R-A22L-07	TCGA-EL-A3T0	THCA	Tumor	4.16575
TCGA-EL-A3T1-01A-11R-A22L-07	TCGA-EL-A3T1	THCA	Tumor	4.10583
TCGA-EL-A3T2-01A-11R-A22L-07	TCGA-EL-A3T2	THCA	Tumor	4.19984
TCGA-EL-A3T3-01A-11R-A22L-07	TCGA-EL-A3T3	THCA	Tumor	4.07177
TCGA-EL-A3T6-01A-11R-A220-07	TCGA-EL-A3T6	THCA	Tumor	4.14476
TCGA-EL-A3T7-01A-11R-A22L-07	TCGA-EL-A3T7	THCA	Tumor	4.01408
TCGA-EL-A3T8-01A-21R-A22L-07	TCGA-EL-A3T8	THCA	Tumor	4.22705
TCGA-EL-A3TA-01A-12R-A22L-07	TCGA-EL-A3TA	THCA	Tumor	4.0587
TCGA-EL-A3TB-01A-11R-A22L-07	TCGA-EL-A3TB	THCA	Tumor	4.1238
TCGA-EL-A3ZG-01A-11R-A23N-07	TCGA-EL-A3ZG	THCA	Tumor	3.97405
TCGA-EL-A3ZH-01A-31R-A23N-07	TCGA-EL-A3ZH	THCA	Tumor	3.89732
TCGA-EL-A3ZK-01A-21R-A23N-07	TCGA-EL-A3ZK	THCA	Tumor	4.11936
TCGA-EL-A3ZL-01A-11R-A23N-07	TCGA-EL-A3ZL	THCA	Tumor	3.8311
TCGA-EL-A3ZM-01A-12R-A23N-07	TCGA-EL-A3ZM	THCA	Tumor	3.64101
TCGA-EL-A3ZO-01A-11R-A23N-07	TCGA-EL-A3ZO	THCA	Tumor	4.01341
TCGA-EL-A3ZP-01A-11R-A23N-07	TCGA-EL-A3ZP	THCA	Tumor	4.12412
TCGA-EL-A3ZQ-01A-11R-A23N-07	TCGA-EL-A3ZQ	THCA	Tumor	3.92877
TCGA-EL-A3ZR-01A-11R-A23N-07	TCGA-EL-A3ZR	THCA	Tumor	3.86482
TCGA-EL-A3ZS-01A-12R-A23N-07	TCGA-EL-A3ZS	THCA	Tumor	4.21892
TCGA-EL-A3ZT-01A-12R-A23N-07	TCGA-EL-A3ZT	THCA	Tumor	4.03119
TCGA-EM-A1CS-01A-11R-A13Y-07	TCGA-EM-A1CS	THCA	Tumor	4.2592
TCGA-EM-A1CT-01A-11R-A13Y-07	TCGA-EM-A1CT	THCA	Tumor	3.95097
TCGA-EM-A1CU-01A-11R-A13Y-07	TCGA-EM-A1CU	THCA	Tumor	4.20233
TCGA-EM-A1CV-01A-11R-A13Y-07	TCGA-EM-A1CV	THCA	Tumor	4.31107
TCGA-EM-A1CW-01A-21R-A13Y-07	TCGA-EM-A1CW	THCA	Tumor	4.02658
TCGA-EM-A1YC-01A-11R-A14Y-07	TCGA-EM-A1YC	THCA	Tumor	3.4628
TCGA-EM-A3ST-01A-11R-A22U-07	TCGA-EM-A3ST	THCA	Tumor	4.30049
TCGA-ET-A2MX-01A-11R-A23N-07	TCGA-ET-A2MX	THCA	Tumor	4.18964
TCGA-ET-A2N5-01A-11R-A18C-07	TCGA-ET-A2N5	THCA	Tumor	3.98352
TCGA-ET-A3DP-01A-11R-A21D-07	TCGA-ET-A3DP	THCA	Tumor	4.20997
TCGA-ET-A3DW-01A-11R-A19O-07	TCGA-ET-A3DW	THCA	Tumor	4.31703
TCGA-FY-A3TY-01A-11R-A22U-07	TCGA-FY-A3TY	THCA	Tumor	4.25064
TCGA-GE-A2C6-01A-11R-A16R-07	TCGA-GE-A2C6	THCA	Tumor	3.87141
TCGA-H2-A2K9-01A-11R-A180-07	TCGA-H2-A2K9	THCA	Tumor	4.33096
TCGA-KS-A41I-01A-11R-A23N-07	TCGA-KS-A41I	THCA	Tumor	3.13932
TCGA-KS-A41J-01A-11R-A23N-07	TCGA-KS-A41J	THCA	Tumor	4.024
TCGA-KS-A41L-01A-11R-A23N-07	TCGA-KS-A41L	THCA	Tumor	3.7941
TCGA-AJ-A2QL-11A-11R-A18M-07	TCGA-AJ-A2QL	UCEC	Normal	4.18337
TCGA-AJ-A3NC-11A-11R-A22K-07	TCGA-AJ-A3NC	UCEC	Normal	3.97561
TCGA-AJ-A3NE-11A-11R-A22K-07	TCGA-AJ-A3NE	UCEC	Normal	4.59657
TCGA-AJ-A3NH-11A-11R-A22K-07	TCGA-AJ-A3NH	UCEC	Normal	4.21503
TCGA-AX-A05Y-11A-11R-A27V-07	TCGA-AX-A05Y	UCEC	Normal	4.33921
TCGA-AX-A0IZ-11A-11R-A27V-07	TCGA-AX-A0IZ	UCEC	Normal	4.17537
TCGA-AX-A0J0-11A-11R-A27V-07	TCGA-AX-A0J0	UCEC	Normal	4.47743
TCGA-AX-A1CF-11A-11R-A137-07	TCGA-AX-A1CF	UCEC	Normal	4.19855
TCGA-AX-A1CI-11A-11R-A137-07	TCGA-AX-A1CI	UCEC	Normal	4.39913
TCGA-AX-A1CK-11A-11R-A137-07	TCGA-AX-A1CK	UCEC	Normal	4.07453
TCGA-AX-A2H8-11A-11R-A17B-07	TCGA-AX-A2H8	UCEC	Normal	4.05619
TCGA-AX-A2HA-11A-11R-A18M-07	TCGA-AX-A2HA	UCEC	Normal	3.97736
TCGA-AX-A2HC-11A-11R-A32Y-07	TCGA-AX-A2HC	UCEC	Normal	4.14878
TCGA-AX-A2HD-11A-11R-A32Y-07	TCGA-AX-A2HD	UCEC	Normal	4.29887
TCGA-BG-A2AD-11A-11R-A16F-07	TCGA-BG-A2AD	UCEC	Normal	4.09517
TCGA-BG-A3EW-11A-22R-A22K-07	TCGA-BG-A3EW	UCEC	Normal	3.7635
TCGA-BG-A3PP-11A-11R-A22K-07	TCGA-BG-A3PP	UCEC	Normal	4.24919
TCGA-BK-A0CB-11A-33R-A104-07	TCGA-BK-A0CB	UCEC	Normal	3.74183
TCGA-BK-A13C-11A-11R-A118-07	TCGA-BK-A13C	UCEC	Normal	3.70398
TCGA-BK-A4ZD-11A-12R-A27V-07	TCGA-BK-A4ZD	UCEC	Normal	4.30501
TCGA-DI-A2QU-11A-11R-A18M-07	TCGA-DI-A2QU	UCEC	Normal	3.86819
TCGA-DI-A2QY-11A-11R-A19W-07	TCGA-DI-A2QY	UCEC	Normal	4.50589
TCGA-E6-A1M0-11A-11R-A144-07	TCGA-E6-A1M0	UCEC	Normal	4.19154
TCGA-AJ-A2QL-01A-11R-A18M-07	TCGA-AJ-A2QL	UCEC	Tumor	4.66908
TCGA-AJ-A3NC-01A-11R-A22K-07	TCGA-AJ-A3NC	UCEC	Tumor	5.0319
TCGA-AJ-A3NE-01A-11R-A22K-07	TCGA-AJ-A3NE	UCEC	Tumor	4.85319
TCGA-AJ-A3NH-01A-11R-A22K-07	TCGA-AJ-A3NH	UCEC	Tumor	4.53582
TCGA-AX-A05Y-01A-11R-A00V-07	TCGA-AX-A05Y	UCEC	Tumor	4.12718
TCGA-AX-A0IZ-01A-11R-A118-07	TCGA-AX-A0IZ	UCEC	Tumor	4.62393
TCGA-AX-A0J0-01A-11R-A109-07	TCGA-AX-A0J0	UCEC	Tumor	5.05551
TCGA-AX-A1CF-01A-11R-A137-07	TCGA-AX-A1CF	UCEC	Tumor	3.73424
TCGA-AX-A1CI-01A-11R-A137-07	TCGA-AX-A1CI	UCEC	Tumor	4.22359
TCGA-AX-A1CK-01A-11R-A137-07	TCGA-AX-A1CK	UCEC	Tumor	4.14918
TCGA-AX-A2H8-01A-11R-A17B-07	TCGA-AX-A2H8	UCEC	Tumor	5.08651
TCGA-AX-A2HA-01A-12R-A18M-07	TCGA-AX-A2HA	UCEC	Tumor	4.45188
TCGA-AX-A2HC-01A-11R-A17B-07	TCGA-AX-A2HC	UCEC	Tumor	4.86844
TCGA-AX-A2HD-01A-21R-A17B-07	TCGA-AX-A2HD	UCEC	Tumor	5.27502
TCGA-BG-A2AD-01A-21R-A16F-07	TCGA-BG-A2AD	UCEC	Tumor	4.72399
TCGA-BG-A3EW-01A-11R-A22K-07	TCGA-BG-A3EW	UCEC	Tumor	5.10483
TCGA-BG-A3PP-01A-11R-A22K-07	TCGA-BG-A3PP	UCEC	Tumor	4.92314
TCGA-BK-A0CB-01A-32R-A104-07	TCGA-BK-A0CB	UCEC	Tumor	3.84916
TCGA-BK-A13C-01A-11R-A118-07	TCGA-BK-A13C	UCEC	Tumor	4.98997
TCGA-BK-A4ZD-01A-11R-A27V-07	TCGA-BK-A4ZD	UCEC	Tumor	5.34823
TCGA-DI-A2QU-01A-11R-A18M-07	TCGA-DI-A2QU	UCEC	Tumor	4.46346
TCGA-DI-A2QY-01A-12R-A19W-07	TCGA-DI-A2QY	UCEC	Tumor	4.65563
TCGA-E6-A1M0-01A-11R-A144-07	TCGA-E6-A1M0	UCEC	Tumor	5.24255

## Sheet: Figure2A
Cancer Study	Alteration Frequency	Alteration Type	Alteration Count
Uterine Carcinosarcoma (TCGA, PanCancer Atlas)	3.50877	amp	2
Uterine Carcinosarcoma (TCGA, PanCancer Atlas)	1.75439	structuralVariant	1
Uterine Corpus Endometrial Carcinoma (TCGA, PanCancer Atlas)	0.189036	homdel	1
Uterine Corpus Endometrial Carcinoma (TCGA, PanCancer Atlas)	0.189036	amp	1
Uterine Corpus Endometrial Carcinoma (TCGA, PanCancer Atlas)	3.59168	mutated	19
Bladder Urothelial Carcinoma (TCGA, PanCancer Atlas)	0.729927	amp	3
Bladder Urothelial Carcinoma (TCGA, PanCancer Atlas)	2.43309	mutated	10
Cholangiocarcinoma (TCGA, PanCancer Atlas)	2.77778	homdel	1
Stomach Adenocarcinoma (TCGA, PanCancer Atlas)	0.227273	homdel	1
Stomach Adenocarcinoma (TCGA, PanCancer Atlas)	0.227273	amp	1
Stomach Adenocarcinoma (TCGA, PanCancer Atlas)	2.27273	mutated	10
Colorectal Adenocarcinoma (TCGA, PanCancer Atlas)	0.3367	homdel	2
Colorectal Adenocarcinoma (TCGA, PanCancer Atlas)	2.18855	mutated	13
Skin Cutaneous Melanoma (TCGA, PanCancer Atlas)	0.225225	homdel	1
Skin Cutaneous Melanoma (TCGA, PanCancer Atlas)	0.45045	amp	2
Skin Cutaneous Melanoma (TCGA, PanCancer Atlas)	1.8018	mutated	8
Pheochromocytoma and Paraganglioma (TCGA, PanCancer Atlas)	2.24719	homdel	4
Diffuse Large B-Cell Lymphoma (TCGA, PanCancer Atlas)	2.08333	mutated	1
Cervical Squamous Cell Carcinoma (TCGA, PanCancer Atlas)	0.3367	homdel	1
Cervical Squamous Cell Carcinoma (TCGA, PanCancer Atlas)	0.3367	amp	1
Cervical Squamous Cell Carcinoma (TCGA, PanCancer Atlas)	1.0101	mutated	3
Esophageal Adenocarcinoma (TCGA, PanCancer Atlas)	0.549451	homdel	1
Esophageal Adenocarcinoma (TCGA, PanCancer Atlas)	1.0989	mutated	2
Sarcoma (TCGA, PanCancer Atlas)	0.392157	homdel	1
Sarcoma (TCGA, PanCancer Atlas)	1.17647	amp	3
Lung Squamous Cell Carcinoma (TCGA, PanCancer Atlas)	0.410678	homdel	2
Lung Squamous Cell Carcinoma (TCGA, PanCancer Atlas)	0.205339	structuralVariant	1
Lung Squamous Cell Carcinoma (TCGA, PanCancer Atlas)	0.821355	mutated	4
Lung Adenocarcinoma (TCGA, PanCancer Atlas)	0.176678	multiple	1
Lung Adenocarcinoma (TCGA, PanCancer Atlas)	0.176678	homdel	1
Lung Adenocarcinoma (TCGA, PanCancer Atlas)	0.176678	amp	1
Lung Adenocarcinoma (TCGA, PanCancer Atlas)	0.706714	mutated	4
Pancreatic Adenocarcinoma (TCGA, PanCancer Atlas)	1.08696	homdel	2
Ovarian Serous Cystadenocarcinoma (TCGA, PanCancer Atlas)	0.171233	homdel	1
Ovarian Serous Cystadenocarcinoma (TCGA, PanCancer Atlas)	0.684932	amp	4
Ovarian Serous Cystadenocarcinoma (TCGA, PanCancer Atlas)	0.171233	mutated	1
Prostate Adenocarcinoma (TCGA, PanCancer Atlas)	0.404858	homdel	2
Prostate Adenocarcinoma (TCGA, PanCancer Atlas)	0.202429	structuralVariant	1
Prostate Adenocarcinoma (TCGA, PanCancer Atlas)	0.404858	mutated	2
Head and Neck Squamous Cell Carcinoma (TCGA, PanCancer Atlas)	0.191205	structuralVariant	1
Head and Neck Squamous Cell Carcinoma (TCGA, PanCancer Atlas)	0.764818	mutated	4
Glioblastoma Multiforme (TCGA, PanCancer Atlas)	0.506757	amp	3
Glioblastoma Multiforme (TCGA, PanCancer Atlas)	0.337838	mutated	2
Breast Invasive Carcinoma (TCGA, PanCancer Atlas)	0.0922509	multiple	1
Breast Invasive Carcinoma (TCGA, PanCancer Atlas)	0.276753	homdel	3
Breast Invasive Carcinoma (TCGA, PanCancer Atlas)	0.0922509	amp	1
Breast Invasive Carcinoma (TCGA, PanCancer Atlas)	0.276753	structuralVariant	3
Breast Invasive Carcinoma (TCGA, PanCancer Atlas)	0.0922509	mutated	1
Kidney Renal Papillary Cell Carcinoma (TCGA, PanCancer Atlas)	0.353357	homdel	1
Kidney Renal Papillary Cell Carcinoma (TCGA, PanCancer Atlas)	0.353357	mutated	1
Liver Hepatocellular Carcinoma (TCGA, PanCancer Atlas)	0.268817	homdel	1
Kidney Renal Clear Cell Carcinoma (TCGA, PanCancer Atlas)	0.195695	mutated	1

## Sheet: Figure2C
	Group	Expression	SampleName
GBM(Neutral=138,Loss=7,Gain=4)	Neutral	5.6739	TCGA-19-1787-01
GBM(Neutral=138,Loss=7,Gain=4)	Neutral	5.2525	TCGA-06-5412-01
GBM(Neutral=138,Loss=7,Gain=4)	Neutral	5.4631	TCGA-12-5299-01
GBM(Neutral=138,Loss=7,Gain=4)	Loss	4.8665	TCGA-06-2565-01
GBM(Neutral=138,Loss=7,Gain=4)	Neutral	5.2627	TCGA-06-2561-01
GBM(Neutral=138,Loss=7,Gain=4)	Neutral	4.849	TCGA-06-0132-01
GBM(Neutral=138,Loss=7,Gain=4)	Neutral	5.6753	TCGA-19-2629-01
GBM(Neutral=138,Loss=7,Gain=4)	Neutral	5.0777	TCGA-06-0238-01
GBM(Neutral=138,Loss=7,Gain=4)	Neutral	4.5311	TCGA-06-0749-01
GBM(Neutral=138,Loss=7,Gain=4)	Neutral	5.8217	TCGA-06-0174-01
GBM(Neutral=138,Loss=7,Gain=4)	Neutral	4.9677	TCGA-06-5410-01
GBM(Neutral=138,Loss=7,Gain=4)	Neutral	4.9379	TCGA-28-2513-01
GBM(Neutral=138,Loss=7,Gain=4)	Neutral	5.845	TCGA-76-4929-01
GBM(Neutral=138,Loss=7,Gain=4)	Neutral	5.1851	TCGA-06-0645-01
GBM(Neutral=138,Loss=7,Gain=4)	Loss	5.5252	TCGA-32-2634-01
GBM(Neutral=138,Loss=7,Gain=4)	Neutral	4.8905	TCGA-06-0141-01
GBM(Neutral=138,Loss=7,Gain=4)	Neutral	5.7082	TCGA-06-0125-01
GBM(Neutral=138,Loss=7,Gain=4)	Neutral	4.7274	TCGA-26-1442-01
GBM(Neutral=138,Loss=7,Gain=4)	Neutral	5.4938	TCGA-26-5136-01
GBM(Neutral=138,Loss=7,Gain=4)	Gain	6.1065	TCGA-14-1034-01
GBM(Neutral=138,Loss=7,Gain=4)	Neutral	5.1938	TCGA-06-0184-01
GBM(Neutral=138,Loss=7,Gain=4)	Neutral	4.6742	TCGA-12-3652-01
GBM(Neutral=138,Loss=7,Gain=4)	Neutral	5.433	TCGA-14-0790-01
GBM(Neutral=138,Loss=7,Gain=4)	Neutral	5.4443	TCGA-26-5132-01
GBM(Neutral=138,Loss=7,Gain=4)	Neutral	4.7307	TCGA-76-4932-01
GBM(Neutral=138,Loss=7,Gain=4)	Neutral	5.5286	TCGA-32-1970-01
GBM(Neutral=138,Loss=7,Gain=4)	Gain	4.7555	TCGA-06-0219-01
GBM(Neutral=138,Loss=7,Gain=4)	Neutral	5.3726	TCGA-14-0787-01
GBM(Neutral=138,Loss=7,Gain=4)	Neutral	5.5451	TCGA-12-0618-01
GBM(Neutral=138,Loss=7,Gain=4)	Neutral	5.31	TCGA-27-2524-01
GBM(Neutral=138,Loss=7,Gain=4)	Neutral	5.8992	TCGA-08-0386-01
GBM(Neutral=138,Loss=7,Gain=4)	Neutral	5.6758	TCGA-06-0190-01
GBM(Neutral=138,Loss=7,Gain=4)	Neutral	4.935	TCGA-06-0745-01
GBM(Neutral=138,Loss=7,Gain=4)	Neutral	5.0343	TCGA-26-5135-01
GBM(Neutral=138,Loss=7,Gain=4)	Neutral	4.7981	TCGA-41-3915-01
GBM(Neutral=138,Loss=7,Gain=4)	Neutral	4.9782	TCGA-27-1831-01
GBM(Neutral=138,Loss=7,Gain=4)	Neutral	5.5414	TCGA-28-1753-01
GBM(Neutral=138,Loss=7,Gain=4)	Gain	5.1014	TCGA-12-5295-01
GBM(Neutral=138,Loss=7,Gain=4)	Neutral	5.7323	TCGA-28-5204-01
GBM(Neutral=138,Loss=7,Gain=4)	Neutral	5.6639	TCGA-06-2569-01
GBM(Neutral=138,Loss=7,Gain=4)	Neutral	5.5201	TCGA-27-1830-01
GBM(Neutral=138,Loss=7,Gain=4)	Neutral	5.5589	TCGA-06-2559-01
GBM(Neutral=138,Loss=7,Gain=4)	Neutral	4.7291	TCGA-06-0139-01
GBM(Neutral=138,Loss=7,Gain=4)	Neutral	4.7704	TCGA-27-2526-01
GBM(Neutral=138,Loss=7,Gain=4)	Neutral	6.0175	TCGA-06-5856-01
GBM(Neutral=138,Loss=7,Gain=4)	Loss	4.3378	TCGA-06-5418-01
GBM(Neutral=138,Loss=7,Gain=4)	Neutral	5.36	TCGA-06-5414-01
GBM(Neutral=138,Loss=7,Gain=4)	Neutral	3.2481	TCGA-26-5134-01
GBM(Neutral=138,Loss=7,Gain=4)	Neutral	5.7514	TCGA-76-4925-01
GBM(Neutral=138,Loss=7,Gain=4)	Neutral	5.1086	TCGA-28-2510-01
GBM(Neutral=138,Loss=7,Gain=4)	Neutral	5.8387	TCGA-06-5413-01
GBM(Neutral=138,Loss=7,Gain=4)	Neutral	5.4479	TCGA-06-0646-01
GBM(Neutral=138,Loss=7,Gain=4)	Neutral	5.2138	TCGA-12-3650-01
GBM(Neutral=138,Loss=7,Gain=4)	Neutral	5.291	TCGA-12-0616-01
GBM(Neutral=138,Loss=7,Gain=4)	Neutral	5.7372	TCGA-28-5215-01
GBM(Neutral=138,Loss=7,Gain=4)	Neutral	4.8768	TCGA-19-2620-01
GBM(Neutral=138,Loss=7,Gain=4)	Neutral	5.366	TCGA-16-0846-01
GBM(Neutral=138,Loss=7,Gain=4)	Neutral	5.195	TCGA-02-0047-01
GBM(Neutral=138,Loss=7,Gain=4)	Neutral	5.5877	TCGA-19-2624-01
GBM(Neutral=138,Loss=7,Gain=4)	Neutral	4.9016	TCGA-32-1982-01
GBM(Neutral=138,Loss=7,Gain=4)	Neutral	5.332	TCGA-27-1835-01
GBM(Neutral=138,Loss=7,Gain=4)	Neutral	5.2969	TCGA-06-0747-01
GBM(Neutral=138,Loss=7,Gain=4)	Neutral	5.3785	TCGA-28-5220-01
GBM(Neutral=138,Loss=7,Gain=4)	Neutral	5.1006	TCGA-14-0817-01
GBM(Neutral=138,Loss=7,Gain=4)	Neutral	5.5744	TCGA-06-2570-01
GBM(Neutral=138,Loss=7,Gain=4)	Neutral	5.1543	TCGA-41-4097-01
GBM(Neutral=138,Loss=7,Gain=4)	Neutral	5.58781	TCGA-06-0211-01
GBM(Neutral=138,Loss=7,Gain=4)	Neutral	5.8689	TCGA-02-2483-01
GBM(Neutral=138,Loss=7,Gain=4)	Neutral	5.7469	TCGA-76-4931-01
GBM(Neutral=138,Loss=7,Gain=4)	Neutral	5.7318	TCGA-27-2523-01
GBM(Neutral=138,Loss=7,Gain=4)	Neutral	5.3245	TCGA-27-1837-01
GBM(Neutral=138,Loss=7,Gain=4)	Neutral	4.9677	TCGA-06-0744-01
GBM(Neutral=138,Loss=7,Gain=4)	Neutral	5.0135	TCGA-06-0750-01
GBM(Neutral=138,Loss=7,Gain=4)	Neutral	5.3284	TCGA-32-5222-01
GBM(Neutral=138,Loss=7,Gain=4)	Neutral	5.3858	TCGA-27-2519-01
GBM(Neutral=138,Loss=7,Gain=4)	Neutral	6.1367	TCGA-12-0821-01
GBM(Neutral=138,Loss=7,Gain=4)	Loss	5.1186	TCGA-19-2619-01
GBM(Neutral=138,Loss=7,Gain=4)	Neutral	5.8435	TCGA-12-0619-01
GBM(Neutral=138,Loss=7,Gain=4)	Neutral	4.8704	TCGA-28-5213-01
GBM(Neutral=138,Loss=7,Gain=4)	Neutral	5.3712	TCGA-14-0789-01
GBM(Neutral=138,Loss=7,Gain=4)	Neutral	6.1277	TCGA-28-5209-01
GBM(Neutral=138,Loss=7,Gain=4)	Neutral	5.7049	TCGA-28-5218-01
GBM(Neutral=138,Loss=7,Gain=4)	Neutral	5.4973	TCGA-28-2514-01
GBM(Neutral=138,Loss=7,Gain=4)	Neutral	5.7637	TCGA-06-5859-01
GBM(Neutral=138,Loss=7,Gain=4)	Neutral	5.5973	TCGA-28-2509-01
GBM(Neutral=138,Loss=7,Gain=4)	Neutral	5.5668	TCGA-14-1825-01
GBM(Neutral=138,Loss=7,Gain=4)	Neutral	5.4077	TCGA-19-4065-01
GBM(Neutral=138,Loss=7,Gain=4)	Neutral	5.6265	TCGA-02-2485-01
GBM(Neutral=138,Loss=7,Gain=4)	Neutral	4.6341	TCGA-12-1597-01
GBM(Neutral=138,Loss=7,Gain=4)	Neutral	5.2739	TCGA-28-1747-01
GBM(Neutral=138,Loss=7,Gain=4)	Neutral	5.104	TCGA-06-0649-01
GBM(Neutral=138,Loss=7,Gain=4)	Neutral	5.5173	TCGA-06-2564-01
GBM(Neutral=138,Loss=7,Gain=4)	Neutral	5.9122	TCGA-06-5408-01
GBM(Neutral=138,Loss=7,Gain=4)	Neutral	5.1534	TCGA-27-1832-01
GBM(Neutral=138,Loss=7,Gain=4)	Neutral	4.7383	TCGA-14-1829-01
GBM(Neutral=138,Loss=7,Gain=4)	Neutral	5.2423	TCGA-32-2615-01
GBM(Neutral=138,Loss=7,Gain=4)	Neutral	5.2262	TCGA-06-0158-01
GBM(Neutral=138,Loss=7,Gain=4)	Neutral	5.5104	TCGA-06-2558-01
GBM(Neutral=138,Loss=7,Gain=4)	Neutral	5.7608	TCGA-28-5216-01
GBM(Neutral=138,Loss=7,Gain=4)	Neutral	5.7049	TCGA-28-5207-01
GBM(Neutral=138,Loss=7,Gain=4)	Neutral	5.0683	TCGA-41-2572-01
GBM(Neutral=138,Loss=7,Gain=4)	Neutral	5.7007	TCGA-06-0130-01
GBM(Neutral=138,Loss=7,Gain=4)	Neutral	5.5537	TCGA-06-5416-01
GBM(Neutral=138,Loss=7,Gain=4)	Loss	4.6531	TCGA-06-0168-01
GBM(Neutral=138,Loss=7,Gain=4)	Neutral	5.1514	TCGA-02-0055-01
GBM(Neutral=138,Loss=7,Gain=4)	Neutral	5.2052	TCGA-06-5415-01
GBM(Neutral=138,Loss=7,Gain=4)	Neutral	5.172	TCGA-06-5411-01
GBM(Neutral=138,Loss=7,Gain=4)	Neutral	5.5817	TCGA-26-5139-01
GBM(Neutral=138,Loss=7,Gain=4)	Neutral	5.4009	TCGA-76-4928-01
GBM(Neutral=138,Loss=7,Gain=4)	Neutral	5.4954	TCGA-06-0644-01
GBM(Neutral=138,Loss=7,Gain=4)	Loss	5.5043	TCGA-14-0871-01
GBM(Neutral=138,Loss=7,Gain=4)	Neutral	5.2631	TCGA-32-2632-01
GBM(Neutral=138,Loss=7,Gain=4)	Neutral	5.2631	TCGA-06-0882-01
GBM(Neutral=138,Loss=7,Gain=4)	Neutral	5.7589	TCGA-19-2625-01
GBM(Neutral=138,Loss=7,Gain=4)	Neutral	5.1623	TCGA-32-1980-01
GBM(Neutral=138,Loss=7,Gain=4)	Neutral	5.306	TCGA-27-1834-01
GBM(Neutral=138,Loss=7,Gain=4)	Neutral	4.8465	TCGA-41-2571-01
GBM(Neutral=138,Loss=7,Gain=4)	Neutral	4.9472	TCGA-14-0781-01
GBM(Neutral=138,Loss=7,Gain=4)	Neutral	5.478	TCGA-06-0157-01
GBM(Neutral=138,Loss=7,Gain=4)	Neutral	5.5429	TCGA-12-3653-01
GBM(Neutral=138,Loss=7,Gain=4)	Neutral	5.4938	TCGA-76-4926-01
GBM(Neutral=138,Loss=7,Gain=4)	Neutral	5.8871	TCGA-26-5133-01
GBM(Neutral=138,Loss=7,Gain=4)	Loss	4.7814	TCGA-06-2562-01
GBM(Neutral=138,Loss=7,Gain=4)	Neutral	5.4989	TCGA-27-2521-01
GBM(Neutral=138,Loss=7,Gain=4)	Neutral	5.9206	TCGA-41-5651-01
GBM(Neutral=138,Loss=7,Gain=4)	Neutral	5.4423	TCGA-06-0210-01
GBM(Neutral=138,Loss=7,Gain=4)	Neutral	6.2209	TCGA-19-5960-01
GBM(Neutral=138,Loss=7,Gain=4)	Neutral	5.5148	TCGA-06-0686-01
GBM(Neutral=138,Loss=7,Gain=4)	Neutral	5.3544	TCGA-06-2563-01
GBM(Neutral=138,Loss=7,Gain=4)	Neutral	5.4861	TCGA-15-1444-01
GBM(Neutral=138,Loss=7,Gain=4)	Neutral	3.7149	TCGA-32-4213-01
GBM(Neutral=138,Loss=7,Gain=4)	Neutral	5.4572	TCGA-15-0742-01
GBM(Neutral=138,Loss=7,Gain=4)	Gain	5.8866	TCGA-06-0187-01
GBM(Neutral=138,Loss=7,Gain=4)	Neutral	4.9468	TCGA-19-1390-01
GBM(Neutral=138,Loss=7,Gain=4)	Neutral	5.5913	TCGA-06-2557-01
GBM(Neutral=138,Loss=7,Gain=4)	Neutral	5.9239	TCGA-06-0878-01
GBM(Neutral=138,Loss=7,Gain=4)	Neutral	5.8349	TCGA-06-0129-01
GBM(Neutral=138,Loss=7,Gain=4)	Neutral	5.1301	TCGA-16-1045-01
GBM(Neutral=138,Loss=7,Gain=4)	Neutral	5.5179	TCGA-06-2567-01
GBM(Neutral=138,Loss=7,Gain=4)	Neutral	5.5255	TCGA-32-2616-01
GBM(Neutral=138,Loss=7,Gain=4)	Neutral	4.652	TCGA-06-0138-01
GBM(Neutral=138,Loss=7,Gain=4)	Neutral	5.8202	TCGA-28-5208-01
GBM(Neutral=138,Loss=7,Gain=4)	Neutral	5.4719	TCGA-06-1804-01
GBM(Neutral=138,Loss=7,Gain=4)	Neutral	5.1441	TCGA-14-2554-01
GBM(Neutral=138,Loss=7,Gain=4)	Neutral	5.4057	TCGA-27-2528-01
GBM(Neutral=138,Loss=7,Gain=4)	Neutral	5.6622	TCGA-06-5858-01
GBM(Neutral=138,Loss=7,Gain=4)	Neutral	4.7704	TCGA-06-0178-01
GBM(Neutral=138,Loss=7,Gain=4)	Neutral	5.0597	TCGA-14-1823-01
GBM(Neutral=138,Loss=7,Gain=4)	Neutral	4.7976	TCGA-06-0743-01
LGG(Neutral=504,Loss=3)	Neutral	4.4054	TCGA-S9-A7J2-01
LGG(Neutral=504,Loss=3)	Neutral	5.9903	TCGA-E1-A7YI-01
LGG(Neutral=504,Loss=3)	Neutral	5.1676	TCGA-DU-7302-01
LGG(Neutral=504,Loss=3)	Neutral	5.3452	TCGA-DU-A7TI-01
LGG(Neutral=504,Loss=3)	Neutral	4.3162	TCGA-P5-A5EX-01
LGG(Neutral=504,Loss=3)	Neutral	5.2335	TCGA-HT-8563-01
LGG(Neutral=504,Loss=3)	Neutral	4.2751	TCGA-FG-A60K-01
LGG(Neutral=504,Loss=3)	Neutral	5.4081	TCGA-CS-5397-01
LGG(Neutral=504,Loss=3)	Neutral	5.5277	TCGA-E1-5322-01
LGG(Neutral=504,Loss=3)	Neutral	5.2165	TCGA-HT-8558-01
LGG(Neutral=504,Loss=3)	Neutral	5.2586	TCGA-S9-A6U8-01
LGG(Neutral=504,Loss=3)	Neutral	4.9915	TCGA-HT-7854-01
LGG(Neutral=504,Loss=3)	Neutral	4.4719	TCGA-HT-7467-01
LGG(Neutral=504,Loss=3)	Neutral	5.0117	TCGA-HT-7874-01
LGG(Neutral=504,Loss=3)	Neutral	5.3678	TCGA-S9-A6TV-01
LGG(Neutral=504,Loss=3)	Neutral	5.142	TCGA-VM-A8CD-01
LGG(Neutral=504,Loss=3)	Neutral	4.6905	TCGA-HT-7616-01
LGG(Neutral=504,Loss=3)	Neutral	5.861	TCGA-KT-A7W1-01
LGG(Neutral=504,Loss=3)	Neutral	4.9284	TCGA-P5-A5F2-01
LGG(Neutral=504,Loss=3)	Neutral	4.854	TCGA-HT-7607-01
LGG(Neutral=504,Loss=3)	Neutral	5.432	TCGA-HT-7873-01
LGG(Neutral=504,Loss=3)	Neutral	5.5922	TCGA-HT-7603-01
LGG(Neutral=504,Loss=3)	Neutral	4.149	TCGA-DB-A64P-01
LGG(Neutral=504,Loss=3)	Neutral	4.6335	TCGA-HW-7486-01
LGG(Neutral=504,Loss=3)	Neutral	4.6747	TCGA-P5-A5F1-01
LGG(Neutral=504,Loss=3)	Neutral	4.7302	TCGA-DU-7011-01
LGG(Neutral=504,Loss=3)	Neutral	4.2327	TCGA-P5-A77X-01
LGG(Neutral=504,Loss=3)	Neutral	5.176	TCGA-HW-7493-01
LGG(Neutral=504,Loss=3)	Neutral	4.01	TCGA-VM-A8CA-01
LGG(Neutral=504,Loss=3)	Neutral	5.3844	TCGA-DU-7015-01
LGG(Neutral=504,Loss=3)	Neutral	4.1978	TCGA-TM-A7C5-01
LGG(Neutral=504,Loss=3)	Neutral	5.0063	TCGA-DU-8162-01
LGG(Neutral=504,Loss=3)	Neutral	4.3772	TCGA-TM-A84O-01
LGG(Neutral=504,Loss=3)	Neutral	4.856	TCGA-S9-A7R3-01
LGG(Neutral=504,Loss=3)	Neutral	4.437	TCGA-TQ-A7RN-01
LGG(Neutral=504,Loss=3)	Neutral	4.4509	TCGA-DU-A6S6-01
LGG(Neutral=504,Loss=3)	Neutral	5.1664	TCGA-P5-A735-01
LGG(Neutral=504,Loss=3)	Neutral	4.6882	TCGA-HT-7691-01
LGG(Neutral=504,Loss=3)	Neutral	3.7919	TCGA-FG-A6J1-01
LGG(Neutral=504,Loss=3)	Neutral	5.2616	TCGA-S9-A7R7-01
LGG(Neutral=504,Loss=3)	Neutral	5.5865	TCGA-DU-6402-01
LGG(Neutral=504,Loss=3)	Neutral	4.3349	TCGA-HT-7684-01
LGG(Neutral=504,Loss=3)	Neutral	5.5925	TCGA-HT-8104-01
LGG(Neutral=504,Loss=3)	Neutral	5.2208	TCGA-FN-7833-01
LGG(Neutral=504,Loss=3)	Neutral	5.114	TCGA-HT-7473-01
LGG(Neutral=504,Loss=3)	Neutral	4.6171	TCGA-HT-8019-01
LGG(Neutral=504,Loss=3)	Neutral	4.5802	TCGA-TQ-A7RU-01
LGG(Neutral=504,Loss=3)	Neutral	4.9031	TCGA-DB-A4XF-01
LGG(Neutral=504,Loss=3)	Neutral	4.3883	TCGA-FG-A713-01
LGG(Neutral=504,Loss=3)	Neutral	4.8007	TCGA-E1-A7YL-01
LGG(Neutral=504,Loss=3)	Neutral	4.8535	TCGA-CS-5396-01
LGG(Neutral=504,Loss=3)	Neutral	4.6983	TCGA-HW-8322-01
LGG(Neutral=504,Loss=3)	Neutral	4.5028	TCGA-S9-A6U9-01
LGG(Neutral=504,Loss=3)	Neutral	5.2958	TCGA-HT-7676-01
LGG(Neutral=504,Loss=3)	Neutral	5.8475	TCGA-HT-7469-01
LGG(Neutral=504,Loss=3)	Neutral	5.0484	TCGA-HT-7478-01
LGG(Neutral=504,Loss=3)	Neutral	5.0614	TCGA-DU-A5TW-01
LGG(Neutral=504,Loss=3)	Neutral	3.6657	TCGA-S9-A6TX-01
LGG(Neutral=504,Loss=3)	Neutral	5.2095	TCGA-RY-A83Z-01
LGG(Neutral=504,Loss=3)	Neutral	3.8198	TCGA-FG-A6IZ-01
LGG(Neutral=504,Loss=3)	Neutral	5.7019	TCGA-CS-4941-01
LGG(Neutral=504,Loss=3)	Neutral	4.6312	TCGA-DH-A7UT-01
LGG(Neutral=504,Loss=3)	Neutral	5.0816	TCGA-DU-5871-01
LGG(Neutral=504,Loss=3)	Neutral	5.1293	TCGA-HW-8321-01
LGG(Neutral=504,Loss=3)	Neutral	4.6212	TCGA-EZ-7264-01
LGG(Neutral=504,Loss=3)	Neutral	5.427	TCGA-CS-6666-01
LGG(Neutral=504,Loss=3)	Neutral	4.4951	TCGA-HW-7491-01
LGG(Neutral=504,Loss=3)	Neutral	5.5756	TCGA-S9-A6U1-01
LGG(Neutral=504,Loss=3)	Neutral	5.5747	TCGA-E1-5307-01
LGG(Neutral=504,Loss=3)	Neutral	5.8585	TCGA-DU-A76L-01
LGG(Neutral=504,Loss=3)	Neutral	4.5249	TCGA-HW-7495-01
LGG(Neutral=504,Loss=3)	Neutral	4.7913	TCGA-CS-6669-01
LGG(Neutral=504,Loss=3)	Neutral	4.7345	TCGA-HT-7481-01
LGG(Neutral=504,Loss=3)	Neutral	5.3512	TCGA-DU-8163-01
LGG(Neutral=504,Loss=3)	Neutral	4.9892	TCGA-HT-8110-01
LGG(Neutral=504,Loss=3)	Neutral	4.0901	TCGA-RY-A840-01
LGG(Neutral=504,Loss=3)	Neutral	4.3569	TCGA-VM-A8C9-01
LGG(Neutral=504,Loss=3)	Neutral	5.4562	TCGA-HW-8319-01
LGG(Neutral=504,Loss=3)	Neutral	5.2483	TCGA-HT-7482-01
LGG(Neutral=504,Loss=3)	Neutral	5.0335	TCGA-QH-A6CW-01
LGG(Neutral=504,Loss=3)	Neutral	4.3744	TCGA-DU-5870-01
LGG(Neutral=504,Loss=3)	Neutral	4.222	TCGA-TM-A84S-01
LGG(Neutral=504,Loss=3)	Neutral	5.1784	TCGA-RY-A845-01
LGG(Neutral=504,Loss=3)	Neutral	5.4764	TCGA-FG-8182-01
LGG(Neutral=504,Loss=3)	Neutral	4.9718	TCGA-FG-6688-01
LGG(Neutral=504,Loss=3)	Neutral	4.8425	TCGA-TQ-A7RP-01
LGG(Neutral=504,Loss=3)	Neutral	4.9603	TCGA-HT-8113-01
LGG(Neutral=504,Loss=3)	Neutral	5.2342	TCGA-HT-7689-01
LGG(Neutral=504,Loss=3)	Neutral	4.1555	TCGA-FG-7638-01
LGG(Neutral=504,Loss=3)	Neutral	5.4327	TCGA-DU-7013-01
LGG(Neutral=504,Loss=3)	Neutral	4.8074	TCGA-E1-A7Z3-01
LGG(Neutral=504,Loss=3)	Neutral	4.7997	TCGA-HT-7476-01
LGG(Neutral=504,Loss=3)	Neutral	4.506	TCGA-TQ-A7RG-01
LGG(Neutral=504,Loss=3)	Neutral	5.1599	TCGA-FG-8181-01
LGG(Neutral=504,Loss=3)	Neutral	4.8028	TCGA-DU-A7T6-01
LGG(Neutral=504,Loss=3)	Neutral	5.1938	TCGA-DB-A4XC-01
LGG(Neutral=504,Loss=3)	Neutral	4.8992	TCGA-FG-A4MW-01
LGG(Neutral=504,Loss=3)	Neutral	5.4598	TCGA-DH-5142-01
LGG(Neutral=504,Loss=3)	Neutral	4.6804	TCGA-S9-A6U2-01
LGG(Neutral=504,Loss=3)	Neutral	4.8319	TCGA-TQ-A7RH-01
LGG(Neutral=504,Loss=3)	Neutral	4.9021	TCGA-DB-A75M-01
LGG(Neutral=504,Loss=3)	Neutral	4.4122	TCGA-HT-8012-01
LGG(Neutral=504,Loss=3)	Neutral	5.0374	TCGA-S9-A7QW-01
LGG(Neutral=504,Loss=3)	Neutral	4.1636	TCGA-P5-A733-01
LGG(Neutral=504,Loss=3)	Neutral	5.0273	TCGA-E1-A7Z4-01
LGG(Neutral=504,Loss=3)	Neutral	4.3342	TCGA-DU-A5TR-01
LGG(Neutral=504,Loss=3)	Neutral	4.9327	TCGA-FG-8185-01
LGG(Neutral=504,Loss=3)	Neutral	5.3488	TCGA-HW-8320-01
LGG(Neutral=504,Loss=3)	Neutral	4.63	TCGA-CS-6667-01
LGG(Neutral=504,Loss=3)	Neutral	4.6949	TCGA-DU-5849-01
LGG(Neutral=504,Loss=3)	Loss	4.6294	TCGA-DB-5279-01
LGG(Neutral=504,Loss=3)	Neutral	4.4074	TCGA-CS-6670-01
LGG(Neutral=504,Loss=3)	Neutral	4.3639	TCGA-DB-A64V-01
LGG(Neutral=504,Loss=3)	Neutral	4.8192	TCGA-DU-5854-01
LGG(Neutral=504,Loss=3)	Neutral	4.6793	TCGA-DH-A7UR-01
LGG(Neutral=504,Loss=3)	Neutral	4.4556	TCGA-S9-A6WL-01
LGG(Neutral=504,Loss=3)	Neutral	4.6543	TCGA-HT-7880-01
LGG(Neutral=504,Loss=3)	Neutral	4.7033	TCGA-E1-5318-01
LGG(Neutral=504,Loss=3)	Neutral	4.7121	TCGA-DU-6393-01
LGG(Neutral=504,Loss=3)	Neutral	5.1211	TCGA-DU-5853-01
LGG(Neutral=504,Loss=3)	Neutral	6.1665	TCGA-TM-A84J-01
LGG(Neutral=504,Loss=3)	Neutral	4.623	TCGA-FG-5962-01
LGG(Neutral=504,Loss=3)	Neutral	4.8734	TCGA-F6-A8O4-01
LGG(Neutral=504,Loss=3)	Neutral	4.3827	TCGA-S9-A7R1-01
LGG(Neutral=504,Loss=3)	Neutral	4.38	TCGA-TM-A84M-01
LGG(Neutral=504,Loss=3)	Neutral	4.9463	TCGA-HT-8107-01
LGG(Neutral=504,Loss=3)	Neutral	4.5742	TCGA-P5-A5ET-01
LGG(Neutral=504,Loss=3)	Neutral	4.6479	TCGA-P5-A72W-01
LGG(Neutral=504,Loss=3)	Neutral	4.9402	TCGA-FG-A70Y-01
LGG(Neutral=504,Loss=3)	Neutral	4.9755	TCGA-TM-A84R-01
LGG(Neutral=504,Loss=3)	Neutral	5.4104	TCGA-HW-A5KM-01
LGG(Neutral=504,Loss=3)	Neutral	5.765	TCGA-HT-7477-01
LGG(Neutral=504,Loss=3)	Loss	4.1285	TCGA-FG-A87Q-01
LGG(Neutral=504,Loss=3)	Neutral	5.3016	TCGA-FG-A70Z-01
LGG(Neutral=504,Loss=3)	Neutral	5.3597	TCGA-FG-A4MU-01
LGG(Neutral=504,Loss=3)	Neutral	5.7112	TCGA-DB-A4XB-01
LGG(Neutral=504,Loss=3)	Neutral	5.1819	TCGA-WY-A85D-01
LGG(Neutral=504,Loss=3)	Neutral	4.6112	TCGA-FG-7641-01
LGG(Neutral=504,Loss=3)	Neutral	4.7415	TCGA-DU-5872-01
LGG(Neutral=504,Loss=3)	Neutral	5.0575	TCGA-FG-6689-01
LGG(Neutral=504,Loss=3)	Neutral	5.5967	TCGA-DB-5277-01
LGG(Neutral=504,Loss=3)	Neutral	4.8822	TCGA-HT-A615-01
LGG(Neutral=504,Loss=3)	Neutral	5.3056	TCGA-DU-7301-01
LGG(Neutral=504,Loss=3)	Neutral	5.6393	TCGA-P5-A5EW-01
LGG(Neutral=504,Loss=3)	Neutral	5.0713	TCGA-HT-A5RB-01
LGG(Neutral=504,Loss=3)	Neutral	5.1875	TCGA-E1-A7YN-01
LGG(Neutral=504,Loss=3)	Neutral	4.764	TCGA-QH-A6XC-01
LGG(Neutral=504,Loss=3)	Neutral	4.2088	TCGA-S9-A6WN-01
LGG(Neutral=504,Loss=3)	Neutral	4.63	TCGA-DB-A64L-01
LGG(Neutral=504,Loss=3)	Neutral	5.8555	TCGA-TM-A84I-01
LGG(Neutral=504,Loss=3)	Neutral	4.4483	TCGA-QH-A6CZ-01
LGG(Neutral=504,Loss=3)	Neutral	4.4061	TCGA-WY-A858-01
LGG(Neutral=504,Loss=3)	Neutral	4.4569	TCGA-VM-A8CB-01
LGG(Neutral=504,Loss=3)	Neutral	4.0541	TCGA-VM-A8CF-01
LGG(Neutral=504,Loss=3)	Neutral	3.7248	TCGA-HT-7608-01
LGG(Neutral=504,Loss=3)	Neutral	4.958	TCGA-CS-4938-01
LGG(Neutral=504,Loss=3)	Neutral	4.174	TCGA-QH-A6X5-01
LGG(Neutral=504,Loss=3)	Neutral	5.62	TCGA-DU-8166-01
LGG(Neutral=504,Loss=3)	Neutral	5.24	TCGA-HT-8018-01
LGG(Neutral=504,Loss=3)	Neutral	5.1215	TCGA-DU-7292-01
LGG(Neutral=504,Loss=3)	Neutral	4.3342	TCGA-S9-A6TU-01
LGG(Neutral=504,Loss=3)	Neutral	4.306	TCGA-DB-A75P-01
LGG(Neutral=504,Loss=3)	Neutral	5.3868	TCGA-FG-6691-01
LGG(Neutral=504,Loss=3)	Neutral	5.5847	TCGA-DU-6399-01
LGG(Neutral=504,Loss=3)	Neutral	5.0532	TCGA-S9-A7IQ-01
LGG(Neutral=504,Loss=3)	Neutral	4.9232	TCGA-S9-A6WI-01
LGG(Neutral=504,Loss=3)	Neutral	4.9098	TCGA-DB-A64S-01
LGG(Neutral=504,Loss=3)	Neutral	4.9246	TCGA-FG-6692-01
LGG(Neutral=504,Loss=3)	Neutral	5.23	TCGA-HW-7489-01
LGG(Neutral=504,Loss=3)	Neutral	5.2668	TCGA-R8-A6YH-01
LGG(Neutral=504,Loss=3)	Neutral	5.0206	TCGA-HT-A618-01
LGG(Neutral=504,Loss=3)	Neutral	4.7804	TCGA-QH-A65S-01
LGG(Neutral=504,Loss=3)	Neutral	5.174	TCGA-DU-7019-01
LGG(Neutral=504,Loss=3)	Neutral	5.5964	TCGA-DU-A7TJ-01
LGG(Neutral=504,Loss=3)	Neutral	5.2083	TCGA-TM-A84H-01
LGG(Neutral=504,Loss=3)	Neutral	5.0726	TCGA-S9-A7R8-01
LGG(Neutral=504,Loss=3)	Neutral	5.0401	TCGA-S9-A7R4-01
LGG(Neutral=504,Loss=3)	Neutral	4.5224	TCGA-S9-A7J3-01
LGG(Neutral=504,Loss=3)	Neutral	4.8048	TCGA-TM-A84L-01
LGG(Neutral=504,Loss=3)	Neutral	4.916	TCGA-E1-A7YH-01
LGG(Neutral=504,Loss=3)	Neutral	5.2939	TCGA-P5-A5EV-01
LGG(Neutral=504,Loss=3)	Neutral	5.5662	TCGA-DU-A7TD-01
LGG(Neutral=504,Loss=3)	Neutral	4.7093	TCGA-HW-A5KL-01
LGG(Neutral=504,Loss=3)	Neutral	4.5293	TCGA-RY-A83X-01
LGG(Neutral=504,Loss=3)	Neutral	4.7437	TCGA-HT-7687-01
LGG(Neutral=504,Loss=3)	Neutral	4.9496	TCGA-WY-A85A-01
LGG(Neutral=504,Loss=3)	Neutral	5.6282	TCGA-DB-5281-01
LGG(Neutral=504,Loss=3)	Neutral	4.728	TCGA-E1-A7YK-01
LGG(Neutral=504,Loss=3)	Neutral	5.1752	TCGA-DU-A5TU-01
LGG(Neutral=504,Loss=3)	Neutral	5.1942	TCGA-DU-A7TA-01
LGG(Neutral=504,Loss=3)	Neutral	5.6303	TCGA-CS-5395-01
LGG(Neutral=504,Loss=3)	Neutral	4.9468	TCGA-TQ-A7RR-01
LGG(Neutral=504,Loss=3)	Neutral	5.0614	TCGA-HT-A5R5-01
LGG(Neutral=504,Loss=3)	Neutral	4.2212	TCGA-QH-A65V-01
LGG(Neutral=504,Loss=3)	Neutral	4.3869	TCGA-S9-A6WP-01
LGG(Neutral=504,Loss=3)	Neutral	4.3169	TCGA-S9-A6U5-01
LGG(Neutral=504,Loss=3)	Neutral	4.3862	TCGA-E1-A7YO-01
LGG(Neutral=504,Loss=3)	Neutral	4.3951	TCGA-QH-A6X8-01
LGG(Neutral=504,Loss=3)	Neutral	5.3317	TCGA-HT-7610-01
LGG(Neutral=504,Loss=3)	Neutral	4.479	TCGA-HT-7875-01
LGG(Neutral=504,Loss=3)	Neutral	3.9308	TCGA-R8-A6MK-01
LGG(Neutral=504,Loss=3)	Neutral	4.6381	TCGA-P5-A5F0-01
LGG(Neutral=504,Loss=3)	Neutral	4.2624	TCGA-R8-A73M-01
LGG(Neutral=504,Loss=3)	Neutral	5.3038	TCGA-S9-A6TS-01
LGG(Neutral=504,Loss=3)	Neutral	3.7593	TCGA-S9-A6TW-01
LGG(Neutral=504,Loss=3)	Neutral	4.717	TCGA-E1-5303-01
LGG(Neutral=504,Loss=3)	Neutral	6.2924	TCGA-HT-7606-01
LGG(Neutral=504,Loss=3)	Neutral	5.1803	TCGA-DU-6408-01
LGG(Neutral=504,Loss=3)	Neutral	4.2389	TCGA-FG-5964-01
LGG(Neutral=504,Loss=3)	Neutral	4.5892	TCGA-DB-A64Q-01
LGG(Neutral=504,Loss=3)	Neutral	4.7788	TCGA-S9-A7IZ-01
LGG(Neutral=504,Loss=3)	Neutral	4.6059	TCGA-S9-A6WH-01
LGG(Neutral=504,Loss=3)	Neutral	4.6439	TCGA-HT-7602-01
LGG(Neutral=504,Loss=3)	Neutral	4.7099	TCGA-DU-A6S8-01
LGG(Neutral=504,Loss=3)	Neutral	5.2601	TCGA-HT-7858-01
LGG(Neutral=504,Loss=3)	Neutral	4.3765	TCGA-S9-A6WD-01
LGG(Neutral=504,Loss=3)	Neutral	5.2028	TCGA-HT-7860-01
LGG(Neutral=504,Loss=3)	Neutral	5.8662	TCGA-DU-7006-01
LGG(Neutral=504,Loss=3)	Neutral	4.4476	TCGA-TQ-A7RS-01
LGG(Neutral=504,Loss=3)	Neutral	4.7127	TCGA-DU-7009-01
LGG(Neutral=504,Loss=3)	Neutral	6.2091	TCGA-DU-7010-01
LGG(Neutral=504,Loss=3)	Neutral	5.1339	TCGA-QH-A6X3-01
LGG(Neutral=504,Loss=3)	Neutral	4.6899	TCGA-DU-8164-01
LGG(Neutral=504,Loss=3)	Neutral	4.287	TCGA-DU-7018-01
LGG(Neutral=504,Loss=3)	Neutral	4.841	TCGA-RY-A843-01
LGG(Neutral=504,Loss=3)	Neutral	4.5856	TCGA-DU-7014-01
LGG(Neutral=504,Loss=3)	Neutral	5.1796	TCGA-HT-7693-01
LGG(Neutral=504,Loss=3)	Neutral	4.5988	TCGA-FG-A6J3-01
LGG(Neutral=504,Loss=3)	Neutral	5.2921	TCGA-HT-8106-01
LGG(Neutral=504,Loss=3)	Neutral	5.43	TCGA-HT-7472-01
LGG(Neutral=504,Loss=3)	Neutral	5.3754	TCGA-HT-7855-01
LGG(Neutral=504,Loss=3)	Neutral	4.6725	TCGA-DB-A4XG-01
LGG(Neutral=504,Loss=3)	Neutral	5.1918	TCGA-HT-A5RC-01
LGG(Neutral=504,Loss=3)	Neutral	4.9388	TCGA-VM-A8C8-01
LGG(Neutral=504,Loss=3)	Neutral	4.8038	TCGA-HT-7681-01
LGG(Neutral=504,Loss=3)	Neutral	4.429	TCGA-DU-A6S2-01
LGG(Neutral=504,Loss=3)	Neutral	4.834	TCGA-DU-7309-01
LGG(Neutral=504,Loss=3)	Neutral	3.8208	TCGA-DB-A4XH-01
LGG(Neutral=504,Loss=3)	Neutral	5.1668	TCGA-HT-7485-01
LGG(Neutral=504,Loss=3)	Neutral	4.6433	TCGA-VW-A7QS-01
LGG(Neutral=504,Loss=3)	Neutral	5.4413	TCGA-VV-A86M-01
LGG(Neutral=504,Loss=3)	Neutral	5.3399	TCGA-E1-A7YV-01
LGG(Neutral=504,Loss=3)	Neutral	4.8269	TCGA-HT-7468-01
LGG(Neutral=504,Loss=3)	Neutral	4.8535	TCGA-HT-7677-01
LGG(Neutral=504,Loss=3)	Neutral	4.8812	TCGA-DU-A5TY-01
LGG(Neutral=504,Loss=3)	Neutral	4.6508	TCGA-HT-8109-01
LGG(Neutral=504,Loss=3)	Neutral	4.7939	TCGA-HT-7479-01
LGG(Neutral=504,Loss=3)	Neutral	5.5021	TCGA-DB-5275-01
LGG(Neutral=504,Loss=3)	Neutral	4.8978	TCGA-TM-A7C4-01
LGG(Neutral=504,Loss=3)	Neutral	5.2354	TCGA-DH-A7UU-01
LGG(Neutral=504,Loss=3)	Neutral	4.6165	TCGA-HT-A4DV-01
LGG(Neutral=504,Loss=3)	Neutral	4.6393	TCGA-FG-8186-01
LGG(Neutral=504,Loss=3)	Neutral	5.374	TCGA-FG-A4MT-01
LGG(Neutral=504,Loss=3)	Neutral	5.4751	TCGA-E1-5305-01
LGG(Neutral=504,Loss=3)	Neutral	5.1977	TCGA-CS-5393-01
LGG(Neutral=504,Loss=3)	Neutral	4.8565	TCGA-DU-6395-01
LGG(Neutral=504,Loss=3)	Neutral	4.7693	TCGA-DB-A64X-01
LGG(Neutral=504,Loss=3)	Neutral	5.7541	TCGA-S9-A7IS-01
LGG(Neutral=504,Loss=3)	Neutral	4.7071	TCGA-HT-7856-01
LGG(Neutral=504,Loss=3)	Neutral	4.981	TCGA-QH-A6XA-01
LGG(Neutral=504,Loss=3)	Neutral	4.1978	TCGA-P5-A77W-01
LGG(Neutral=504,Loss=3)	Neutral	5.4077	TCGA-CS-4942-01
LGG(Neutral=504,Loss=3)	Neutral	5.4202	TCGA-CS-6186-01
LGG(Neutral=504,Loss=3)	Neutral	5.5088	TCGA-DU-7008-01
LGG(Neutral=504,Loss=3)	Neutral	5.4446	TCGA-HT-7688-01
LGG(Neutral=504,Loss=3)	Neutral	5.1457	TCGA-DU-A7T8-01
LGG(Neutral=504,Loss=3)	Neutral	3.6382	TCGA-DU-A6S3-01
LGG(Neutral=504,Loss=3)	Neutral	4.5742	TCGA-DB-A64U-01
LGG(Neutral=504,Loss=3)	Neutral	5.0462	TCGA-HT-A61C-01
LGG(Neutral=504,Loss=3)	Neutral	5.0466	TCGA-TQ-A7RF-01
LGG(Neutral=504,Loss=3)	Neutral	4.5602	TCGA-F6-A8O3-01
LGG(Neutral=504,Loss=3)	Neutral	4.232	TCGA-R8-A6ML-01
LGG(Neutral=504,Loss=3)	Neutral	5.2415	TCGA-DU-A5TT-01
LGG(Neutral=504,Loss=3)	Neutral	4.976	TCGA-QH-A870-01
LGG(Neutral=504,Loss=3)	Neutral	4.6106	TCGA-DB-A75O-01
LGG(Neutral=504,Loss=3)	Neutral	5.1441	TCGA-HT-8111-01
LGG(Neutral=504,Loss=3)	Neutral	4.4095	TCGA-S9-A7QZ-01
LGG(Neutral=504,Loss=3)	Neutral	5.2672	TCGA-DB-5273-01
LGG(Neutral=504,Loss=3)	Neutral	5.2327	TCGA-HT-7470-01
LGG(Neutral=504,Loss=3)	Neutral	4.8022	TCGA-FG-A4MY-01
LGG(Neutral=504,Loss=3)	Neutral	5.347	TCGA-HT-8108-01
LGG(Neutral=504,Loss=3)	Neutral	5.2762	TCGA-DB-A4XE-01
LGG(Neutral=504,Loss=3)	Neutral	4.8954	TCGA-HT-A4DS-01
LGG(Neutral=504,Loss=3)	Neutral	5.3837	TCGA-DU-8158-01
LGG(Neutral=504,Loss=3)	Neutral	5.1235	TCGA-HT-7474-01
LGG(Neutral=504,Loss=3)	Neutral	5.1962	TCGA-DH-5143-01
LGG(Neutral=504,Loss=3)	Neutral	4.9589	TCGA-TQ-A7RJ-01
LGG(Neutral=504,Loss=3)	Neutral	4.0662	TCGA-S9-A7QY-01
LGG(Neutral=504,Loss=3)	Neutral	4.2126	TCGA-DB-A4XA-01
LGG(Neutral=504,Loss=3)	Neutral	4.8475	TCGA-P5-A731-01
LGG(Neutral=504,Loss=3)	Neutral	5.5274	TCGA-E1-A7YE-01
LGG(Neutral=504,Loss=3)	Neutral	4.641	TCGA-FG-A710-01
LGG(Neutral=504,Loss=3)	Neutral	3.9232	TCGA-HT-8010-01
LGG(Neutral=504,Loss=3)	Neutral	5.2683	TCGA-DU-7299-01
LGG(Neutral=504,Loss=3)	Neutral	5.2461	TCGA-DB-5270-01
LGG(Neutral=504,Loss=3)	Neutral	4.3814	TCGA-KT-A74X-01
LGG(Neutral=504,Loss=3)	Neutral	5.0501	TCGA-DB-A75L-01
LGG(Neutral=504,Loss=3)	Neutral	5.3586	TCGA-HT-A616-01
LGG(Neutral=504,Loss=3)	Neutral	3.7603	TCGA-HT-A74K-01
LGG(Neutral=504,Loss=3)	Neutral	4.9547	TCGA-WY-A85C-01
LGG(Neutral=504,Loss=3)	Neutral	5.0947	TCGA-FG-8188-01
LGG(Neutral=504,Loss=3)	Neutral	5.0018	TCGA-DU-A6S7-01
LGG(Neutral=504,Loss=3)	Neutral	4.664	TCGA-DU-7294-01
LGG(Neutral=504,Loss=3)	Neutral	3.6589	TCGA-DB-5274-01
LGG(Neutral=504,Loss=3)	Neutral	5.4845	TCGA-HT-7604-01
LGG(Neutral=504,Loss=3)	Neutral	4.86	TCGA-TM-A84F-01
LGG(Neutral=504,Loss=3)	Neutral	4.8495	TCGA-DB-A64O-01
LGG(Neutral=504,Loss=3)	Neutral	4.9851	TCGA-HT-7884-01
LGG(Neutral=504,Loss=3)	Neutral	4.3477	TCGA-S9-A6WE-01
LGG(Neutral=504,Loss=3)	Neutral	4.5772	TCGA-QH-A6CY-01
LGG(Neutral=504,Loss=3)	Neutral	5.5211	TCGA-S9-A6WM-01
LGG(Neutral=504,Loss=3)	Neutral	5.6215	TCGA-HT-A5RA-01
LGG(Neutral=504,Loss=3)	Neutral	5.4223	TCGA-QH-A6CV-01
LGG(Neutral=504,Loss=3)	Neutral	4.2773	TCGA-VM-A8CE-01
LGG(Neutral=504,Loss=3)	Neutral	5.1985	TCGA-DU-5852-01
LGG(Neutral=504,Loss=3)	Neutral	4.3184	TCGA-P5-A72U-01
LGG(Neutral=504,Loss=3)	Neutral	4.149	TCGA-DB-A75K-01
LGG(Neutral=504,Loss=3)	Neutral	5.1014	TCGA-DU-6410-01
LGG(Neutral=504,Loss=3)	Neutral	4.5243	TCGA-QH-A65Z-01
LGG(Neutral=504,Loss=3)	Neutral	3.981	TCGA-S9-A7IY-01
LGG(Neutral=504,Loss=3)	Neutral	4.251	TCGA-P5-A781-01
LGG(Neutral=504,Loss=3)	Neutral	4.7512	TCGA-TM-A84G-01
LGG(Neutral=504,Loss=3)	Neutral	4.7071	TCGA-HW-A5KK-01
LGG(Neutral=504,Loss=3)	Neutral	4.6095	TCGA-E1-5311-01
LGG(Neutral=504,Loss=3)	Neutral	4.9327	TCGA-FG-7634-01
LGG(Neutral=504,Loss=3)	Neutral	5.3618	TCGA-DU-5855-01
LGG(Neutral=504,Loss=3)	Neutral	5.4992	TCGA-DU-6396-01
LGG(Neutral=504,Loss=3)	Neutral	4.9915	TCGA-FG-7643-01
LGG(Neutral=504,Loss=3)	Neutral	4.8675	TCGA-TM-A84C-01
LGG(Neutral=504,Loss=3)	Neutral	5.4353	TCGA-WY-A85E-01
LGG(Neutral=504,Loss=3)	Neutral	5.6488	TCGA-DU-7298-01
LGG(Neutral=504,Loss=3)	Neutral	5.0405	TCGA-TM-A84T-01
LGG(Neutral=504,Loss=3)	Neutral	4.2721	TCGA-HT-A5R9-01
LGG(Neutral=504,Loss=3)	Neutral	5.4446	TCGA-HT-A614-01
LGG(Neutral=504,Loss=3)	Neutral	4.0841	TCGA-QH-A65R-01
LGG(Neutral=504,Loss=3)	Neutral	5.0679	TCGA-FG-A60J-01
LGG(Neutral=504,Loss=3)	Neutral	5.1914	TCGA-FG-8189-01
LGG(Neutral=504,Loss=3)	Neutral	4.4549	TCGA-P5-A5EY-01
LGG(Neutral=504,Loss=3)	Neutral	5.5132	TCGA-HT-7882-01
LGG(Neutral=504,Loss=3)	Neutral	5.8128	TCGA-HT-8011-01
LGG(Neutral=504,Loss=3)	Neutral	4.836	TCGA-DU-6394-01
LGG(Neutral=504,Loss=3)	Neutral	5.1847	TCGA-WY-A859-01
LGG(Neutral=504,Loss=3)	Neutral	5.4463	TCGA-WY-A85B-01
LGG(Neutral=504,Loss=3)	Neutral	4.6702	TCGA-S9-A6UB-01
LGG(Neutral=504,Loss=3)	Neutral	5.2506	TCGA-S9-A6U6-01
LGG(Neutral=504,Loss=3)	Neutral	5.1494	TCGA-DU-8168-01
LGG(Neutral=504,Loss=3)	Neutral	5.9341	TCGA-DU-7290-01
LGG(Neutral=504,Loss=3)	Neutral	5.5348	TCGA-DU-6407-01
LGG(Neutral=504,Loss=3)	Neutral	5.3118	TCGA-HT-7601-01
LGG(Neutral=504,Loss=3)	Neutral	5.5687	TCGA-DU-6403-01
LGG(Neutral=504,Loss=3)	Neutral	4.7022	TCGA-DB-A64R-01
LGG(Neutral=504,Loss=3)	Neutral	5.6047	TCGA-E1-A7YQ-01
LGG(Neutral=504,Loss=3)	Neutral	5.632	TCGA-DU-6405-01
LGG(Neutral=504,Loss=3)	Neutral	4.6798	TCGA-HW-7487-01
LGG(Neutral=504,Loss=3)	Neutral	4.8798	TCGA-S9-A7R2-01
LGG(Neutral=504,Loss=3)	Neutral	4.3456	TCGA-S9-A7J1-01
LGG(Neutral=504,Loss=3)	Neutral	4.504	TCGA-P5-A72X-01
LGG(Neutral=504,Loss=3)	Neutral	5.3625	TCGA-E1-A7YJ-01
LGG(Neutral=504,Loss=3)	Neutral	5.5711	TCGA-HT-7690-01
LGG(Neutral=504,Loss=3)	Neutral	4.597	TCGA-HT-8105-01
LGG(Neutral=504,Loss=3)	Neutral	5.3016	TCGA-E1-A7YY-01
LGG(Neutral=504,Loss=3)	Neutral	4.5236	TCGA-HT-A619-01
LGG(Neutral=504,Loss=3)	Neutral	4.7148	TCGA-DU-6400-01
LGG(Neutral=504,Loss=3)	Neutral	3.7006	TCGA-P5-A737-01
LGG(Neutral=504,Loss=3)	Neutral	4.1186	TCGA-RY-A83Y-01
LGG(Neutral=504,Loss=3)	Neutral	5.3837	TCGA-HT-8564-01
LGG(Neutral=504,Loss=3)	Neutral	5.7482	TCGA-HT-7686-01
LGG(Neutral=504,Loss=3)	Neutral	4.865	TCGA-E1-A7YM-01
LGG(Neutral=504,Loss=3)	Neutral	4.1376	TCGA-DH-A66F-01
LGG(Neutral=504,Loss=3)	Neutral	4.6479	TCGA-CS-5390-01
LGG(Neutral=504,Loss=3)	Neutral	5.2732	TCGA-S9-A6UA-01
LGG(Neutral=504,Loss=3)	Neutral	5.8555	TCGA-FG-A87N-01
LGG(Neutral=504,Loss=3)	Neutral	4.5211	TCGA-VV-A829-01
LGG(Neutral=504,Loss=3)	Neutral	5.3961	TCGA-DH-A66B-01
LGG(Neutral=504,Loss=3)	Neutral	5.0113	TCGA-HT-A5R7-01
LGG(Neutral=504,Loss=3)	Neutral	4.5217	TCGA-CS-5394-01
LGG(Neutral=504,Loss=3)	Neutral	5.4967	TCGA-DH-A66D-01
LGG(Neutral=504,Loss=3)	Neutral	4.3999	TCGA-HT-7877-01
LGG(Neutral=504,Loss=3)	Neutral	5.6482	TCGA-DU-6542-01
LGG(Neutral=504,Loss=3)	Neutral	4.7453	TCGA-QH-A6CS-01
LGG(Neutral=504,Loss=3)	Neutral	4.9289	TCGA-E1-A7YU-01
LGG(Neutral=504,Loss=3)	Neutral	4.5355	TCGA-W9-A837-01
LGG(Neutral=504,Loss=3)	Neutral	5.4206	TCGA-IK-7675-01
LGG(Neutral=504,Loss=3)	Neutral	4.9514	TCGA-DU-7306-01
LGG(Neutral=504,Loss=3)	Neutral	5.2502	TCGA-QH-A6X9-01
LGG(Neutral=504,Loss=3)	Neutral	4.9824	TCGA-S9-A6U0-01
LGG(Neutral=504,Loss=3)	Neutral	5.3555	TCGA-HT-7611-01
LGG(Neutral=504,Loss=3)	Neutral	4.0541	TCGA-S9-A6TY-01
LGG(Neutral=504,Loss=3)	Neutral	5.0108	TCGA-DU-A7TB-01
LGG(Neutral=504,Loss=3)	Neutral	4.251	TCGA-IK-8125-01
LGG(Neutral=504,Loss=3)	Neutral	4.5614	TCGA-WH-A86K-01
LGG(Neutral=504,Loss=3)	Neutral	4.073	TCGA-DH-5141-01
LGG(Neutral=504,Loss=3)	Neutral	4.4443	TCGA-FG-A60L-01
LGG(Neutral=504,Loss=3)	Neutral	5.4516	TCGA-DB-5280-01
LGG(Neutral=504,Loss=3)	Neutral	5.3438	TCGA-S9-A7IX-01
LGG(Neutral=504,Loss=3)	Neutral	5.2354	TCGA-FG-5965-01
LGG(Neutral=504,Loss=3)	Neutral	6.4915	TCGA-P5-A5F6-01
LGG(Neutral=504,Loss=3)	Neutral	5.3968	TCGA-DU-7007-01
LGG(Neutral=504,Loss=3)	Neutral	4.7377	TCGA-HW-7490-01
LGG(Neutral=504,Loss=3)	Neutral	5.3107	TCGA-CS-6188-01
LGG(Neutral=504,Loss=3)	Neutral	4.8783	TCGA-CS-6668-01
LGG(Neutral=504,Loss=3)	Neutral	6.2728	TCGA-DU-8165-01
LGG(Neutral=504,Loss=3)	Neutral	3.8964	TCGA-HT-7692-01
LGG(Neutral=504,Loss=3)	Neutral	5.8483	TCGA-TQ-A7RM-01
LGG(Neutral=504,Loss=3)	Neutral	5.2331	TCGA-DU-8161-01
LGG(Neutral=504,Loss=3)	Neutral	4.3053	TCGA-P5-A736-01
LGG(Neutral=504,Loss=3)	Neutral	4.889	TCGA-DU-6401-01
LGG(Neutral=504,Loss=3)	Neutral	4.3492	TCGA-HT-A74H-01
LGG(Neutral=504,Loss=3)	Neutral	5.1768	TCGA-TQ-A7RV-01
LGG(Neutral=504,Loss=3)	Neutral	5.314	TCGA-HT-7483-01
LGG(Neutral=504,Loss=3)	Neutral	4.5002	TCGA-HT-7620-01
LGG(Neutral=504,Loss=3)	Neutral	4.722	TCGA-HT-7480-01
LGG(Neutral=504,Loss=3)	Neutral	5.8233	TCGA-S9-A7J0-01
LGG(Neutral=504,Loss=3)	Neutral	5.2758	TCGA-TM-A84Q-01
LGG(Neutral=504,Loss=3)	Neutral	4.1449	TCGA-RY-A847-01
LGG(Neutral=504,Loss=3)	Neutral	4.431	TCGA-TQ-A7RQ-01
LGG(Neutral=504,Loss=3)	Neutral	5.2192	TCGA-TQ-A7RW-01
LGG(Neutral=504,Loss=3)	Neutral	5.0299	TCGA-FG-8191-01
LGG(Neutral=504,Loss=3)	Neutral	5.2388	TCGA-E1-A7YW-01
LGG(Neutral=504,Loss=3)	Neutral	4.9237	TCGA-DB-5278-01
LGG(Neutral=504,Loss=3)	Neutral	4.8934	TCGA-E1-A7YS-01
LGG(Neutral=504,Loss=3)	Neutral	4.8739	TCGA-HT-7695-01
LGG(Neutral=504,Loss=3)	Neutral	5.4973	TCGA-DU-7012-01
LGG(Neutral=504,Loss=3)	Neutral	5.291	TCGA-HT-7879-01
LGG(Neutral=504,Loss=3)	Neutral	4.9388	TCGA-DU-A7TC-01
LGG(Neutral=504,Loss=3)	Neutral	4.5826	TCGA-HT-7680-01
LGG(Neutral=504,Loss=3)	Neutral	5.1506	TCGA-DB-A4X9-01
LGG(Neutral=504,Loss=3)	Neutral	4.4404	TCGA-TQ-A7RI-01
LGG(Neutral=504,Loss=3)	Neutral	5.2728	TCGA-TM-A7CA-01
LGG(Neutral=504,Loss=3)	Neutral	4.2189	TCGA-QH-A86X-01
LGG(Neutral=504,Loss=3)	Neutral	4.2041	TCGA-DU-A76R-01
LGG(Neutral=504,Loss=3)	Neutral	4.7576	TCGA-DH-5144-01
LGG(Neutral=504,Loss=3)	Neutral	5.0335	TCGA-E1-A7Z2-01
LGG(Neutral=504,Loss=3)	Neutral	5.3427	TCGA-DU-A5TP-01
LGG(Neutral=504,Loss=3)	Neutral	4.1384	TCGA-FG-8187-01
LGG(Neutral=504,Loss=3)	Neutral	6.0213	TCGA-E1-5304-01
LGG(Neutral=504,Loss=3)	Neutral	5.3975	TCGA-CS-4943-01
LGG(Neutral=504,Loss=3)	Neutral	6.2145	TCGA-DH-5140-01
LGG(Neutral=504,Loss=3)	Neutral	4.2884	TCGA-TM-A7CF-01
LGG(Neutral=504,Loss=3)	Neutral	4.4183	TCGA-DH-A7US-01
LGG(Neutral=504,Loss=3)	Neutral	5.4121	TCGA-HT-A61B-01
LGG(Neutral=504,Loss=3)	Neutral	4.9449	TCGA-E1-A7Z6-01
LGG(Neutral=504,Loss=3)	Neutral	4.951	TCGA-HT-7857-01
LGG(Neutral=504,Loss=3)	Neutral	4.5589	TCGA-E1-5319-01
LGG(Neutral=504,Loss=3)	Neutral	4.215	TCGA-DU-A5TS-01
LGG(Neutral=504,Loss=3)	Neutral	5.7412	TCGA-DU-6392-01
LGG(Neutral=504,Loss=3)	Neutral	3.8023	TCGA-QH-A6CU-01
LGG(Neutral=504,Loss=3)	Neutral	5.3045	TCGA-DU-6404-01
LGG(Neutral=504,Loss=3)	Neutral	4.4608	TCGA-VW-A8FI-01
LGG(Neutral=504,Loss=3)	Neutral	4.3082	TCGA-HT-A74L-01
LGG(Neutral=504,Loss=3)	Neutral	5.9103	TCGA-P5-A5EU-01
LGG(Neutral=504,Loss=3)	Neutral	5.0144	TCGA-P5-A5EZ-01
LGG(Neutral=504,Loss=3)	Neutral	5.3266	TCGA-S9-A89Z-01
LGG(Neutral=504,Loss=3)	Neutral	5.2048	TCGA-S9-A6TZ-01
LGG(Neutral=504,Loss=3)	Neutral	5.3187	TCGA-FG-5963-01
LGG(Neutral=504,Loss=3)	Neutral	5.4152	TCGA-S9-A89V-01
LGG(Neutral=504,Loss=3)	Neutral	5.085	TCGA-DB-A64W-01
LGG(Neutral=504,Loss=3)	Neutral	3.9251	TCGA-FG-A4MX-01
LGG(Neutral=504,Loss=3)	Neutral	4.5577	TCGA-P5-A72Z-01
LGG(Neutral=504,Loss=3)	Neutral	5.1981	TCGA-HT-8114-01
LGG(Neutral=504,Loss=3)	Neutral	4.8778	TCGA-HT-7881-01
LGG(Neutral=504,Loss=3)	Neutral	4.6882	TCGA-CS-4944-01
LGG(Neutral=504,Loss=3)	Neutral	4.9686	TCGA-S9-A7QX-01
LGG(Neutral=504,Loss=3)	Neutral	4.861	TCGA-DU-A7TG-01
LGG(Neutral=504,Loss=3)	Neutral	4.623	TCGA-DU-5874-01
LGG(Neutral=504,Loss=3)	Neutral	5.3129	TCGA-TQ-A8XE-01
LGG(Neutral=504,Loss=3)	Neutral	4.9496	TCGA-DU-7300-01
LGG(Neutral=504,Loss=3)	Neutral	4.9556	TCGA-HT-7694-01
LGG(Neutral=504,Loss=3)	Neutral	4.7442	TCGA-HT-7471-01
LGG(Neutral=504,Loss=3)	Neutral	5.4738	TCGA-DB-A4XD-01
LGG(Neutral=504,Loss=3)	Neutral	5.17	TCGA-TQ-A7RK-01
LGG(Neutral=504,Loss=3)	Neutral	5.1543	TCGA-HT-7475-01
LGG(Neutral=504,Loss=3)	Neutral	4.518	TCGA-TQ-A7RO-01
LGG(Neutral=504,Loss=3)	Neutral	5.0747	TCGA-HT-7902-01
LGG(Neutral=504,Loss=3)	Neutral	5.1672	TCGA-FG-A711-01
LGG(Neutral=504,Loss=3)	Neutral	5.2679	TCGA-DB-5276-01
LGG(Neutral=504,Loss=3)	Neutral	4.0549	TCGA-P5-A730-01
LGG(Neutral=504,Loss=3)	Neutral	5.5327	TCGA-E1-A7YD-01
LGG(Neutral=504,Loss=3)	Neutral	4.5349	TCGA-HT-A74O-01
LGG(Neutral=504,Loss=3)	Neutral	5.0027	TCGA-HT-8015-01
LGG(Neutral=504,Loss=3)	Neutral	4.849	TCGA-HT-A74J-01
LGG(Neutral=504,Loss=3)	Neutral	5.3481	TCGA-DH-A669-01
LGG(Neutral=504,Loss=3)	Neutral	5.0635	TCGA-HT-A617-01
LGG(Neutral=504,Loss=3)	Neutral	4.6329	TCGA-HT-7605-01
LGG(Neutral=504,Loss=3)	Neutral	5.1855	TCGA-S9-A6WO-01
LGG(Neutral=504,Loss=3)	Neutral	4.3126	TCGA-QH-A6CX-01
LGG(Neutral=504,Loss=3)	Neutral	4.9016	TCGA-P5-A5F4-01
LGG(Neutral=504,Loss=3)	Loss	4.3155	TCGA-DU-A76K-01
LGG(Neutral=504,Loss=3)	Neutral	4.8934	TCGA-VM-A8CH-01
LGG(Neutral=504,Loss=3)	Neutral	5.0566	TCGA-HT-7609-01
LGG(Neutral=504,Loss=3)	Neutral	3.9127	TCGA-QH-A6X4-01
LGG(Neutral=504,Loss=3)	Neutral	4.783	TCGA-DH-A7UV-01
LGG(Neutral=504,Loss=3)	Neutral	5.3576	TCGA-TM-A7C3-01
LGG(Neutral=504,Loss=3)	Neutral	4.764	TCGA-S9-A6WG-01
LGG(Neutral=504,Loss=3)	Neutral	5.1811	TCGA-FG-6690-01
LGG(Neutral=504,Loss=3)	Neutral	5.0339	TCGA-DU-8167-01
LGG(Neutral=504,Loss=3)	Neutral	3.7625	TCGA-QH-A65X-01
LGG(Neutral=504,Loss=3)	Neutral	4.8812	TCGA-P5-A780-01
LGG(Neutral=504,Loss=3)	Neutral	5.1855	TCGA-E1-5302-01
LGG(Neutral=504,Loss=3)	Neutral	3.8157	TCGA-HW-A5KJ-01
LGG(Neutral=504,Loss=3)	Neutral	4.4608	TCGA-R8-A6MO-01
LGG(Neutral=504,Loss=3)	Neutral	5.1981	TCGA-FG-7636-01
LGG(Neutral=504,Loss=3)	Neutral	4.8258	TCGA-CS-6290-01
LGG(Neutral=504,Loss=3)	Neutral	5.3965	TCGA-DU-5847-01
LGG(Neutral=504,Loss=3)	Neutral	5.7581	TCGA-DU-6406-01
LGG(Neutral=504,Loss=3)	Neutral	5.6944	TCGA-TM-A84B-01
LGG(Neutral=504,Loss=3)	Neutral	4.9303	TCGA-DU-A76O-01
CESC(Neutral=266,Loss=20,Gain=6)	Neutral	5.2064	TCGA-EK-A2RE-01
CESC(Neutral=266,Loss=20,Gain=6)	Neutral	5.3234	TCGA-IR-A3L7-01
CESC(Neutral=266,Loss=20,Gain=6)	Neutral	5.6699	TCGA-Q1-A73Q-01
CESC(Neutral=266,Loss=20,Gain=6)	Neutral	4.1684	TCGA-C5-A1MF-01
CESC(Neutral=266,Loss=20,Gain=6)	Neutral	5.4562	TCGA-ZJ-A8QQ-01
CESC(Neutral=266,Loss=20,Gain=6)	Neutral	4.9208	TCGA-EX-A3L1-01
CESC(Neutral=266,Loss=20,Gain=6)	Neutral	5.7434	TCGA-JW-A5VI-01
CESC(Neutral=266,Loss=20,Gain=6)	Neutral	5.8176	TCGA-EA-A1QT-01
CESC(Neutral=266,Loss=20,Gain=6)	Neutral	5.6256	TCGA-UC-A7PG-01
CESC(Neutral=266,Loss=20,Gain=6)	Neutral	6.1504	TCGA-EA-A97N-01
CESC(Neutral=266,Loss=20,Gain=6)	Neutral	4.7929	TCGA-EA-A3QD-01
CESC(Neutral=266,Loss=20,Gain=6)	Neutral	4.7872	TCGA-C5-A1ME-01
CESC(Neutral=266,Loss=20,Gain=6)	Neutral	5.6352	TCGA-C5-A8YR-01
CESC(Neutral=266,Loss=20,Gain=6)	Neutral	5.4976	TCGA-FU-A40J-01
CESC(Neutral=266,Loss=20,Gain=6)	Loss	4.551	TCGA-VS-A9V5-01
CESC(Neutral=266,Loss=20,Gain=6)	Neutral	5.0934	TCGA-MY-A913-01
CESC(Neutral=266,Loss=20,Gain=6)	Neutral	5.2365	TCGA-VS-A8Q9-01
CESC(Neutral=266,Loss=20,Gain=6)	Neutral	5.9489	TCGA-DS-A0VL-01
CESC(Neutral=266,Loss=20,Gain=6)	Neutral	5.3583	TCGA-VS-A9UU-01
CESC(Neutral=266,Loss=20,Gain=6)	Neutral	5.7358	TCGA-ZJ-AAXN-01
CESC(Neutral=266,Loss=20,Gain=6)	Neutral	5.7788	TCGA-VS-A9U6-01
CESC(Neutral=266,Loss=20,Gain=6)	Neutral	4.866	TCGA-C5-A2LX-01
CESC(Neutral=266,Loss=20,Gain=6)	Neutral	5.5217	TCGA-C5-A1M8-01
CESC(Neutral=266,Loss=20,Gain=6)	Neutral	6.3113	TCGA-C5-A7CJ-01
CESC(Neutral=266,Loss=20,Gain=6)	Neutral	5.3505	TCGA-GH-A9DA-01
CESC(Neutral=266,Loss=20,Gain=6)	Neutral	5.8133	TCGA-EA-A5O9-01
CESC(Neutral=266,Loss=20,Gain=6)	Neutral	5.1859	TCGA-Q1-A73P-01
CESC(Neutral=266,Loss=20,Gain=6)	Neutral	5.4132	TCGA-C5-A8XK-01
CESC(Neutral=266,Loss=20,Gain=6)	Neutral	5.5647	TCGA-C5-A907-01
CESC(Neutral=266,Loss=20,Gain=6)	Neutral	5.3042	TCGA-VS-A9UD-01
CESC(Neutral=266,Loss=20,Gain=6)	Neutral	5.2514	TCGA-C5-A7CM-01
CESC(Neutral=266,Loss=20,Gain=6)	Neutral	5.3824	TCGA-VS-A9V2-01
CESC(Neutral=266,Loss=20,Gain=6)	Neutral	5.8709	TCGA-VS-A94Y-01
CESC(Neutral=266,Loss=20,Gain=6)	Neutral	5.8311	TCGA-C5-A8ZZ-01
CESC(Neutral=266,Loss=20,Gain=6)	Neutral	6.0173	TCGA-VS-A9UJ-01
CESC(Neutral=266,Loss=20,Gain=6)	Neutral	5.1127	TCGA-ZJ-AAXI-01
CESC(Neutral=266,Loss=20,Gain=6)	Loss	5.1851	TCGA-Q1-A6DT-01
CESC(Neutral=266,Loss=20,Gain=6)	Neutral	5.3431	TCGA-VS-A9UQ-01
CESC(Neutral=266,Loss=20,Gain=6)	Neutral	5.9903	TCGA-VS-A8EG-01
CESC(Neutral=266,Loss=20,Gain=6)	Neutral	5.8299	TCGA-EX-A69L-01
CESC(Neutral=266,Loss=20,Gain=6)	Neutral	5.9693	TCGA-Q1-A73O-01
CESC(Neutral=266,Loss=20,Gain=6)	Neutral	5.8834	TCGA-VS-A8QC-01
CESC(Neutral=266,Loss=20,Gain=6)	Neutral	5.8428	TCGA-EA-A5ZE-01
CESC(Neutral=266,Loss=20,Gain=6)	Neutral	5.4803	TCGA-ZJ-A8QO-01
CESC(Neutral=266,Loss=20,Gain=6)	Neutral	5.439	TCGA-JX-A5QV-01
CESC(Neutral=266,Loss=20,Gain=6)	Neutral	5.3194	TCGA-EK-A2GZ-01
CESC(Neutral=266,Loss=20,Gain=6)	Neutral	4.8105	TCGA-EK-A2R9-01
CESC(Neutral=266,Loss=20,Gain=6)	Neutral	5.3758	TCGA-IR-A3LL-01
CESC(Neutral=266,Loss=20,Gain=6)	Neutral	5.3452	TCGA-C5-A1M5-01
CESC(Neutral=266,Loss=20,Gain=6)	Neutral	4.892	TCGA-C5-A7X8-01
CESC(Neutral=266,Loss=20,Gain=6)	Neutral	5.7453	TCGA-EA-A3HS-01
CESC(Neutral=266,Loss=20,Gain=6)	Neutral	5.4138	TCGA-IR-A3LH-01
CESC(Neutral=266,Loss=20,Gain=6)	Neutral	5.342	TCGA-C5-A1M9-01
CESC(Neutral=266,Loss=20,Gain=6)	Loss	2.8701	TCGA-DG-A2KJ-01
CESC(Neutral=266,Loss=20,Gain=6)	Neutral	4.6451	TCGA-Q1-A5R3-01
CESC(Neutral=266,Loss=20,Gain=6)	Neutral	5.1031	TCGA-HG-A2PA-01
CESC(Neutral=266,Loss=20,Gain=6)	Neutral	5.3505	TCGA-EA-A50E-01
CESC(Neutral=266,Loss=20,Gain=6)	Loss	5.4101	TCGA-EA-A556-01
CESC(Neutral=266,Loss=20,Gain=6)	Neutral	5.9345	TCGA-VS-A9V3-01
CESC(Neutral=266,Loss=20,Gain=6)	Neutral	5.3288	TCGA-VS-A9UH-01
CESC(Neutral=266,Loss=20,Gain=6)	Neutral	5.3934	TCGA-JX-A3PZ-01
CESC(Neutral=266,Loss=20,Gain=6)	Neutral	5.3951	TCGA-C5-A1MP-01
CESC(Neutral=266,Loss=20,Gain=6)	Neutral	5.2354	TCGA-MU-A5YI-01
CESC(Neutral=266,Loss=20,Gain=6)	Neutral	5.2991	TCGA-VS-A8QA-01
CESC(Neutral=266,Loss=20,Gain=6)	Neutral	5.3399	TCGA-FU-A5XV-01
CESC(Neutral=266,Loss=20,Gain=6)	Neutral	5.4363	TCGA-EX-A8YF-01
CESC(Neutral=266,Loss=20,Gain=6)	Neutral	5.5515	TCGA-ZJ-A8QR-01
CESC(Neutral=266,Loss=20,Gain=6)	Neutral	5.4263	TCGA-IR-A3LB-01
CESC(Neutral=266,Loss=20,Gain=6)	Neutral	5.1169	TCGA-EK-A2PI-01
CESC(Neutral=266,Loss=20,Gain=6)	Neutral	5.7244	TCGA-HM-A6W2-01
CESC(Neutral=266,Loss=20,Gain=6)	Loss	5.1571	TCGA-IR-A3LF-01
CESC(Neutral=266,Loss=20,Gain=6)	Neutral	5.8721	TCGA-HM-A4S6-01
CESC(Neutral=266,Loss=20,Gain=6)	Loss	5.2691	TCGA-VS-A8QF-01
CESC(Neutral=266,Loss=20,Gain=6)	Neutral	5.4637	TCGA-VS-AA62-01
CESC(Neutral=266,Loss=20,Gain=6)	Neutral	5.5889	TCGA-C5-A7UE-01
CESC(Neutral=266,Loss=20,Gain=6)	Neutral	5.1388	TCGA-DS-A5RQ-01
CESC(Neutral=266,Loss=20,Gain=6)	Neutral	5.2423	TCGA-BI-A20A-01
CESC(Neutral=266,Loss=20,Gain=6)	Neutral	5.14	TCGA-EK-A2RM-01
CESC(Neutral=266,Loss=20,Gain=6)	Neutral	5.2461	TCGA-DG-A2KK-01
CESC(Neutral=266,Loss=20,Gain=6)	Neutral	5.7973	TCGA-C5-A1MI-01
CESC(Neutral=266,Loss=20,Gain=6)	Neutral	4.3421	TCGA-JW-A852-01
CESC(Neutral=266,Loss=20,Gain=6)	Neutral	6.0953	TCGA-EK-A2RA-01
CESC(Neutral=266,Loss=20,Gain=6)	Neutral	4.8304	TCGA-EK-A2RB-01
CESC(Neutral=266,Loss=20,Gain=6)	Loss	4.9383	TCGA-C5-A1MJ-01
CESC(Neutral=266,Loss=20,Gain=6)	Neutral	4.9631	TCGA-MY-A5BE-01
CESC(Neutral=266,Loss=20,Gain=6)	Neutral	5.8105	TCGA-C5-A1BE-01
CESC(Neutral=266,Loss=20,Gain=6)	Neutral	5.4552	TCGA-ZJ-AAXT-01
CESC(Neutral=266,Loss=20,Gain=6)	Neutral	5.4741	TCGA-LP-A7HU-01
CESC(Neutral=266,Loss=20,Gain=6)	Neutral	5.9198	TCGA-2W-A8YY-01
CESC(Neutral=266,Loss=20,Gain=6)	Neutral	6.0644	TCGA-EA-A411-01
CESC(Neutral=266,Loss=20,Gain=6)	Neutral	5.5611	TCGA-C5-A1MN-01
CESC(Neutral=266,Loss=20,Gain=6)	Neutral	5.5659	TCGA-C5-A2M2-01
CESC(Neutral=266,Loss=20,Gain=6)	Neutral	5.2407	TCGA-EK-A2PK-01
CESC(Neutral=266,Loss=20,Gain=6)	Neutral	6.0915	TCGA-EA-A410-01
CESC(Neutral=266,Loss=20,Gain=6)	Neutral	5.8485	TCGA-VS-A952-01
CESC(Neutral=266,Loss=20,Gain=6)	Neutral	4.9778	TCGA-EK-A2IP-01
CESC(Neutral=266,Loss=20,Gain=6)	Loss	4.4602	TCGA-EK-A2PG-01
CESC(Neutral=266,Loss=20,Gain=6)	Neutral	5.0041	TCGA-FU-A3YQ-01
CESC(Neutral=266,Loss=20,Gain=6)	Loss	5.5116	TCGA-VS-A959-01
CESC(Neutral=266,Loss=20,Gain=6)	Neutral	5.3042	TCGA-EK-A2R7-01
CESC(Neutral=266,Loss=20,Gain=6)	Neutral	5.2683	TCGA-JW-A5VJ-01
CESC(Neutral=266,Loss=20,Gain=6)	Neutral	5.2552	TCGA-C5-A7UH-01
CESC(Neutral=266,Loss=20,Gain=6)	Neutral	6.1148	TCGA-MA-AA3Z-01
CESC(Neutral=266,Loss=20,Gain=6)	Neutral	5.8905	TCGA-VS-A9UR-01
CESC(Neutral=266,Loss=20,Gain=6)	Neutral	5.8987	TCGA-EK-A3GN-01
CESC(Neutral=266,Loss=20,Gain=6)	Neutral	4.9397	TCGA-DS-A3LQ-01
CESC(Neutral=266,Loss=20,Gain=6)	Neutral	5.1918	TCGA-ZJ-AAXU-01
CESC(Neutral=266,Loss=20,Gain=6)	Neutral	5.9505	TCGA-VS-A9UY-01
CESC(Neutral=266,Loss=20,Gain=6)	Neutral	5.9241	TCGA-ZJ-AAXA-01
CESC(Neutral=266,Loss=20,Gain=6)	Neutral	5.7428	TCGA-EK-A2RO-01
CESC(Neutral=266,Loss=20,Gain=6)	Loss	4.366	TCGA-DS-A0VM-01
CESC(Neutral=266,Loss=20,Gain=6)	Neutral	6.0164	TCGA-EX-A1H5-01
CESC(Neutral=266,Loss=20,Gain=6)	Neutral	4.1002	TCGA-FU-A3EO-01
CESC(Neutral=266,Loss=20,Gain=6)	Neutral	5.753	TCGA-EK-A2RK-01
CESC(Neutral=266,Loss=20,Gain=6)	Neutral	5.8392	TCGA-C5-A1BL-01
CESC(Neutral=266,Loss=20,Gain=6)	Neutral	5.3782	TCGA-Q1-A73S-01
CESC(Neutral=266,Loss=20,Gain=6)	Neutral	5.7372	TCGA-PN-A8MA-01
CESC(Neutral=266,Loss=20,Gain=6)	Neutral	5.8207	TCGA-DS-A7WF-01
CESC(Neutral=266,Loss=20,Gain=6)	Neutral	4.8929	TCGA-C5-A7X3-01
CESC(Neutral=266,Loss=20,Gain=6)	Loss	5.7661	TCGA-HM-A3JK-01
CESC(Neutral=266,Loss=20,Gain=6)	Neutral	4.9454	TCGA-ZJ-AAXJ-01
CESC(Neutral=266,Loss=20,Gain=6)	Neutral	5.3194	TCGA-VS-A9V1-01
CESC(Neutral=266,Loss=20,Gain=6)	Neutral	6.0915	TCGA-FU-A3HZ-01
CESC(Neutral=266,Loss=20,Gain=6)	Neutral	5.1182	TCGA-EA-A78R-01
CESC(Neutral=266,Loss=20,Gain=6)	Neutral	5.7046	TCGA-JW-A5VG-01
CESC(Neutral=266,Loss=20,Gain=6)	Neutral	5.4867	TCGA-VS-A9UV-01
CESC(Neutral=266,Loss=20,Gain=6)	Neutral	5.86	TCGA-C5-A8YT-01
CESC(Neutral=266,Loss=20,Gain=6)	Neutral	5.689	TCGA-ZX-AA5X-01
CESC(Neutral=266,Loss=20,Gain=6)	Neutral	5.3096	TCGA-VS-A958-01
CESC(Neutral=266,Loss=20,Gain=6)	Neutral	5.2601	TCGA-VS-A8EL-01
CESC(Neutral=266,Loss=20,Gain=6)	Neutral	5.5173	TCGA-ZJ-AB0I-01
CESC(Neutral=266,Loss=20,Gain=6)	Neutral	5.7418	TCGA-C5-A2LZ-01
CESC(Neutral=266,Loss=20,Gain=6)	Neutral	5.1815	TCGA-VS-A950-01
CESC(Neutral=266,Loss=20,Gain=6)	Neutral	5.1664	TCGA-IR-A3LK-01
CESC(Neutral=266,Loss=20,Gain=6)	Neutral	5.3906	TCGA-C5-A3HE-01
CESC(Neutral=266,Loss=20,Gain=6)	Neutral	5.4476	TCGA-MA-AA3W-01
CESC(Neutral=266,Loss=20,Gain=6)	Neutral	5.9117	TCGA-VS-A9UL-01
CESC(Neutral=266,Loss=20,Gain=6)	Loss	4.7165	TCGA-VS-A9UO-01
CESC(Neutral=266,Loss=20,Gain=6)	Neutral	5.9255	TCGA-C5-A8XJ-01
CESC(Neutral=266,Loss=20,Gain=6)	Neutral	5.5252	TCGA-C5-A7CL-01
CESC(Neutral=266,Loss=20,Gain=6)	Loss	5.7282	TCGA-FU-A3NI-01
CESC(Neutral=266,Loss=20,Gain=6)	Neutral	5.963	TCGA-EA-A439-01
CESC(Neutral=266,Loss=20,Gain=6)	Neutral	6.1258	TCGA-VS-A9V0-01
CESC(Neutral=266,Loss=20,Gain=6)	Neutral	5.878	TCGA-EK-A3GK-01
CESC(Neutral=266,Loss=20,Gain=6)	Neutral	5.2227	TCGA-C5-A7CG-01
CESC(Neutral=266,Loss=20,Gain=6)	Neutral	5.479	TCGA-C5-A1BI-01
CESC(Neutral=266,Loss=20,Gain=6)	Neutral	5.4816	TCGA-HM-A3JJ-01
CESC(Neutral=266,Loss=20,Gain=6)	Neutral	4.3625	TCGA-C5-A7UI-01
CESC(Neutral=266,Loss=20,Gain=6)	Neutral	5.5543	TCGA-ZJ-AAXD-01
CESC(Neutral=266,Loss=20,Gain=6)	Neutral	5.5097	TCGA-EK-A2R8-01
CESC(Neutral=266,Loss=20,Gain=6)	Neutral	5.4689	TCGA-VS-A9UP-01
CESC(Neutral=266,Loss=20,Gain=6)	Neutral	5.4393	TCGA-C5-A1BF-01
CESC(Neutral=266,Loss=20,Gain=6)	Neutral	5.3534	TCGA-EX-A69M-01
CESC(Neutral=266,Loss=20,Gain=6)	Neutral	6.3565	TCGA-EA-A5ZD-01
CESC(Neutral=266,Loss=20,Gain=6)	Neutral	5.7664	TCGA-JX-A3Q0-01
CESC(Neutral=266,Loss=20,Gain=6)	Neutral	5.6565	TCGA-BI-A0VS-01
CESC(Neutral=266,Loss=20,Gain=6)	Loss	5.1343	TCGA-VS-A8EJ-01
CESC(Neutral=266,Loss=20,Gain=6)	Neutral	5.5119	TCGA-DR-A0ZL-01
CESC(Neutral=266,Loss=20,Gain=6)	Neutral	5.4989	TCGA-MA-AA41-01
CESC(Neutral=266,Loss=20,Gain=6)	Neutral	6.1508	TCGA-EA-A3HQ-01
CESC(Neutral=266,Loss=20,Gain=6)	Neutral	5.9108	TCGA-LP-A5U2-01
CESC(Neutral=266,Loss=20,Gain=6)	Loss	4.6843	TCGA-EA-A43B-01
CESC(Neutral=266,Loss=20,Gain=6)	Neutral	5.6525	TCGA-C5-A3HD-01
CESC(Neutral=266,Loss=20,Gain=6)	Neutral	4.5448	TCGA-IR-A3LI-01
CESC(Neutral=266,Loss=20,Gain=6)	Neutral	5.0947	TCGA-VS-A8EI-01
CESC(Neutral=266,Loss=20,Gain=6)	Neutral	5.5012	TCGA-EA-A4BA-01
CESC(Neutral=266,Loss=20,Gain=6)	Neutral	5.6235	TCGA-C5-A3HL-01
CESC(Neutral=266,Loss=20,Gain=6)	Neutral	4.6183	TCGA-EA-A3Y4-01
CESC(Neutral=266,Loss=20,Gain=6)	Neutral	5.1165	TCGA-UC-A7PF-01
CESC(Neutral=266,Loss=20,Gain=6)	Neutral	5.3248	TCGA-VS-A9UB-01
CESC(Neutral=266,Loss=20,Gain=6)	Neutral	5.4307	TCGA-UC-A7PI-01
CESC(Neutral=266,Loss=20,Gain=6)	Neutral	5.6741	TCGA-DG-A2KL-01
CESC(Neutral=266,Loss=20,Gain=6)	Neutral	6.0501	TCGA-JW-AAVH-01
CESC(Neutral=266,Loss=20,Gain=6)	Neutral	5.2638	TCGA-MY-A5BF-01
CESC(Neutral=266,Loss=20,Gain=6)	Neutral	5.4253	TCGA-Q1-A5R1-01
CESC(Neutral=266,Loss=20,Gain=6)	Neutral	5.7957	TCGA-FU-A57G-01
CESC(Neutral=266,Loss=20,Gain=6)	Neutral	5.4896	TCGA-C5-A1BQ-01
CESC(Neutral=266,Loss=20,Gain=6)	Neutral	5.4732	TCGA-EK-A2PL-01
CESC(Neutral=266,Loss=20,Gain=6)	Gain	6.2298	TCGA-Q1-A6DW-01
CESC(Neutral=266,Loss=20,Gain=6)	Neutral	5.9127	TCGA-C5-A2M1-01
CESC(Neutral=266,Loss=20,Gain=6)	Neutral	4.9313	TCGA-R2-A69V-01
CESC(Neutral=266,Loss=20,Gain=6)	Neutral	5.9538	TCGA-EA-A5ZF-01
CESC(Neutral=266,Loss=20,Gain=6)	Neutral	5.7991	TCGA-FU-A23L-01
CESC(Neutral=266,Loss=20,Gain=6)	Neutral	5.1692	TCGA-EK-A2H1-01
CESC(Neutral=266,Loss=20,Gain=6)	Neutral	5.4559	TCGA-LP-A4AU-01
CESC(Neutral=266,Loss=20,Gain=6)	Neutral	5.4967	TCGA-VS-A9U7-01
CESC(Neutral=266,Loss=20,Gain=6)	Neutral	5.3118	TCGA-C5-A2LS-01
CESC(Neutral=266,Loss=20,Gain=6)	Neutral	5.7151	TCGA-MA-AA3Y-01
CESC(Neutral=266,Loss=20,Gain=6)	Neutral	4.855	TCGA-DG-A2KM-01
CESC(Neutral=266,Loss=20,Gain=6)	Neutral	5.5747	TCGA-C5-A3HF-01
CESC(Neutral=266,Loss=20,Gain=6)	Neutral	4.6871	TCGA-C5-A2LT-01
CESC(Neutral=266,Loss=20,Gain=6)	Neutral	5.2407	TCGA-C5-A1BK-01
CESC(Neutral=266,Loss=20,Gain=6)	Neutral	5.5012	TCGA-UC-A7PD-01
CESC(Neutral=266,Loss=20,Gain=6)	Neutral	4.9449	TCGA-MY-A5BD-01
CESC(Neutral=266,Loss=20,Gain=6)	Neutral	5.1014	TCGA-VS-A9UZ-01
CESC(Neutral=266,Loss=20,Gain=6)	Neutral	5.4877	TCGA-C5-A8XH-01
CESC(Neutral=266,Loss=20,Gain=6)	Neutral	5.2604	TCGA-EK-A2RC-01
CESC(Neutral=266,Loss=20,Gain=6)	Neutral	5.5302	TCGA-JX-A3Q8-01
CESC(Neutral=266,Loss=20,Gain=6)	Neutral	5.8289	TCGA-JW-A5VL-01
CESC(Neutral=266,Loss=20,Gain=6)	Loss	4.6083	TCGA-DS-A7WI-01
CESC(Neutral=266,Loss=20,Gain=6)	Neutral	5.1764	TCGA-VS-A953-01
CESC(Neutral=266,Loss=20,Gain=6)	Neutral	5.5024	TCGA-EA-A44S-01
CESC(Neutral=266,Loss=20,Gain=6)	Neutral	6.0822	TCGA-VS-A957-01
CESC(Neutral=266,Loss=20,Gain=6)	Neutral	5.9674	TCGA-JW-A5VH-01
CESC(Neutral=266,Loss=20,Gain=6)	Loss	4.8022	TCGA-EA-A3HR-01
CESC(Neutral=266,Loss=20,Gain=6)	Neutral	5.2468	TCGA-EA-A3QE-01
CESC(Neutral=266,Loss=20,Gain=6)	Neutral	5.0545	TCGA-WL-A834-01
CESC(Neutral=266,Loss=20,Gain=6)	Neutral	5.2411	TCGA-JW-A69B-01
CESC(Neutral=266,Loss=20,Gain=6)	Neutral	5.4941	TCGA-FU-A3HY-01
CESC(Neutral=266,Loss=20,Gain=6)	Neutral	6.0414	TCGA-C5-A1M6-01
CESC(Neutral=266,Loss=20,Gain=6)	Neutral	5.6918	TCGA-VS-A9V4-01
CESC(Neutral=266,Loss=20,Gain=6)	Neutral	5.3646	TCGA-VS-A8Q8-01
CESC(Neutral=266,Loss=20,Gain=6)	Gain	5.3295	TCGA-DS-A0VN-01
CESC(Neutral=266,Loss=20,Gain=6)	Neutral	4.975	TCGA-MU-A8JM-01
CESC(Neutral=266,Loss=20,Gain=6)	Neutral	4.9435	TCGA-C5-A2LY-01
CESC(Neutral=266,Loss=20,Gain=6)	Neutral	4.5705	TCGA-FU-A23K-01
CESC(Neutral=266,Loss=20,Gain=6)	Neutral	5.6291	TCGA-EA-A6QX-01
CESC(Neutral=266,Loss=20,Gain=6)	Neutral	5.2608	TCGA-C5-A7CH-01
CESC(Neutral=266,Loss=20,Gain=6)	Neutral	4.3399	TCGA-EK-A2RN-01
CESC(Neutral=266,Loss=20,Gain=6)	Loss	4.7846	TCGA-EK-A2RJ-01
CESC(Neutral=266,Loss=20,Gain=6)	Neutral	6.3291	TCGA-C5-A1BM-01
CESC(Neutral=266,Loss=20,Gain=6)	Neutral	5.8645	TCGA-Q1-A73R-01
CESC(Neutral=266,Loss=20,Gain=6)	Neutral	5.6159	TCGA-DS-A7WH-01
CESC(Neutral=266,Loss=20,Gain=6)	Neutral	5.9098	TCGA-ZJ-AAX4-01
CESC(Neutral=266,Loss=20,Gain=6)	Neutral	5.5085	TCGA-C5-A7CK-01
CESC(Neutral=266,Loss=20,Gain=6)	Neutral	5.8354	TCGA-EA-A1QS-01
CESC(Neutral=266,Loss=20,Gain=6)	Neutral	5.8785	TCGA-FU-A3WB-01
CESC(Neutral=266,Loss=20,Gain=6)	Neutral	6.4346	TCGA-FU-A3TQ-01
CESC(Neutral=266,Loss=20,Gain=6)	Neutral	5.431	TCGA-C5-A8XI-01
CESC(Neutral=266,Loss=20,Gain=6)	Neutral	5.2149	TCGA-C5-A1BN-01
CESC(Neutral=266,Loss=20,Gain=6)	Neutral	5.5482	TCGA-IR-A3LA-01
CESC(Neutral=266,Loss=20,Gain=6)	Neutral	5.5543	TCGA-VS-A94X-01
CESC(Neutral=266,Loss=20,Gain=6)	Neutral	5.0488	TCGA-MA-AA42-01
CESC(Neutral=266,Loss=20,Gain=6)	Loss	5.1668	TCGA-C5-A8YQ-01
CESC(Neutral=266,Loss=20,Gain=6)	Neutral	5.4735	TCGA-ZJ-AB0H-01
CESC(Neutral=266,Loss=20,Gain=6)	Gain	5.906	TCGA-C5-A7X5-01
CESC(Neutral=266,Loss=20,Gain=6)	Neutral	5.2728	TCGA-VS-A9U5-01
CESC(Neutral=266,Loss=20,Gain=6)	Neutral	6.5215	TCGA-C5-A1M7-01
CESC(Neutral=266,Loss=20,Gain=6)	Neutral	4.7835	TCGA-Q1-A5R2-01
CESC(Neutral=266,Loss=20,Gain=6)	Neutral	5.8197	TCGA-EK-A3GJ-01
CESC(Neutral=266,Loss=20,Gain=6)	Neutral	5.5463	TCGA-MU-A51Y-01
CESC(Neutral=266,Loss=20,Gain=6)	Neutral	5.7345	TCGA-DG-A2KH-01
CESC(Neutral=266,Loss=20,Gain=6)	Neutral	5.3865	TCGA-VS-A8EB-01
CESC(Neutral=266,Loss=20,Gain=6)	Neutral	5.2476	TCGA-LP-A4AX-01
CESC(Neutral=266,Loss=20,Gain=6)	Neutral	5.8395	TCGA-VS-A94Z-01
CESC(Neutral=266,Loss=20,Gain=6)	Neutral	5.6918	TCGA-ZJ-AAXB-01
CESC(Neutral=266,Loss=20,Gain=6)	Neutral	4.6809	TCGA-EX-A1H6-01
CESC(Neutral=266,Loss=20,Gain=6)	Neutral	5.6761	TCGA-ZJ-AAXF-01
CESC(Neutral=266,Loss=20,Gain=6)	Neutral	5.9229	TCGA-VS-A9UM-01
CESC(Neutral=266,Loss=20,Gain=6)	Neutral	6.0056	TCGA-VS-A8EH-01
CESC(Neutral=266,Loss=20,Gain=6)	Neutral	5.5336	TCGA-BI-A0VR-01
CESC(Neutral=266,Loss=20,Gain=6)	Neutral	5.6396	TCGA-EA-A5FO-01
CESC(Neutral=266,Loss=20,Gain=6)	Neutral	4.6491	TCGA-DR-A0ZM-01
CESC(Neutral=266,Loss=20,Gain=6)	Neutral	5.546	TCGA-MA-AA43-01
CESC(Neutral=266,Loss=20,Gain=6)	Neutral	5.5012	TCGA-C5-A7UC-01
CESC(Neutral=266,Loss=20,Gain=6)	Gain	5.911	TCGA-C5-A7XC-01
CESC(Neutral=266,Loss=20,Gain=6)	Neutral	4.8739	TCGA-VS-A8QH-01
CESC(Neutral=266,Loss=20,Gain=6)	Neutral	5.8802	TCGA-LP-A5U3-01
CESC(Neutral=266,Loss=20,Gain=6)	Neutral	6.1281	TCGA-EA-A3HT-01
CESC(Neutral=266,Loss=20,Gain=6)	Neutral	6.1067	TCGA-IR-A3LC-01
CESC(Neutral=266,Loss=20,Gain=6)	Neutral	5.5233	TCGA-FU-A770-01
CESC(Neutral=266,Loss=20,Gain=6)	Neutral	5.4938	TCGA-VS-A8EC-01
CESC(Neutral=266,Loss=20,Gain=6)	Neutral	5.7274	TCGA-4J-AA1J-01
CESC(Neutral=266,Loss=20,Gain=6)	Neutral	4.8233	TCGA-LP-A4AV-01
CESC(Neutral=266,Loss=20,Gain=6)	Neutral	5.3281	TCGA-EK-A2RL-01
CESC(Neutral=266,Loss=20,Gain=6)	Neutral	4.8739	TCGA-EK-A3GM-01
CESC(Neutral=266,Loss=20,Gain=6)	Neutral	5.3653	TCGA-VS-A9UC-01
CESC(Neutral=266,Loss=20,Gain=6)	Neutral	5.7693	TCGA-FU-A2QG-01
CESC(Neutral=266,Loss=20,Gain=6)	Loss	5.5236	TCGA-EK-A2PM-01
CESC(Neutral=266,Loss=20,Gain=6)	Neutral	5.4506	TCGA-DS-A0VK-01
CESC(Neutral=266,Loss=20,Gain=6)	Neutral	5.3259	TCGA-VS-A94W-01
CESC(Neutral=266,Loss=20,Gain=6)	Neutral	5.9653	TCGA-C5-A1MK-01
CESC(Neutral=266,Loss=20,Gain=6)	Neutral	5.95	TCGA-C5-A1MH-01
CESC(Neutral=266,Loss=20,Gain=6)	Neutral	5.2958	TCGA-C5-A0TN-01
CESC(Neutral=266,Loss=20,Gain=6)	Neutral	5.8053	TCGA-VS-A9UI-01
CESC(Neutral=266,Loss=20,Gain=6)	Gain	6.3721	TCGA-FU-A3TX-01
CESC(Neutral=266,Loss=20,Gain=6)	Neutral	5.4423	TCGA-Q1-A6DV-01
CESC(Neutral=266,Loss=20,Gain=6)	Neutral	5.7592	TCGA-C5-A1ML-01
CESC(Neutral=266,Loss=20,Gain=6)	Neutral	5.48	TCGA-VS-A8QM-01
CESC(Neutral=266,Loss=20,Gain=6)	Neutral	5.432	TCGA-RA-A741-01
CESC(Neutral=266,Loss=20,Gain=6)	Neutral	5.9098	TCGA-VS-A954-01
CESC(Neutral=266,Loss=20,Gain=6)	Neutral	5.7032	TCGA-XS-A8TJ-01
CESC(Neutral=266,Loss=20,Gain=6)	Neutral	5.6212	TCGA-LP-A4AW-01
CESC(Neutral=266,Loss=20,Gain=6)	Neutral	4.6866	TCGA-JW-A5VK-01
CESC(Neutral=266,Loss=20,Gain=6)	Neutral	5.5814	TCGA-EK-A2H0-01
CESC(Neutral=266,Loss=20,Gain=6)	Neutral	5.5192	TCGA-EX-A449-01
CESC(Neutral=266,Loss=20,Gain=6)	Neutral	5.7782	TCGA-MA-AA3X-01
CESC(Neutral=266,Loss=20,Gain=6)	Neutral	4.9842	TCGA-C5-A7CO-01
CESC(Neutral=266,Loss=20,Gain=6)	Neutral	4.7809	TCGA-C5-A2LV-01
CESC(Neutral=266,Loss=20,Gain=6)	Neutral	5.2289	TCGA-VS-A9UT-01
CESC(Neutral=266,Loss=20,Gain=6)	Gain	6.432	TCGA-ZJ-AAX8-01
CESC(Neutral=266,Loss=20,Gain=6)	Neutral	5.8523	TCGA-C5-A1BJ-01
LUAD(Neutral=460,Loss=29,Gain=22)	Neutral	5.9047	TCGA-44-6778-01
LUAD(Neutral=460,Loss=29,Gain=22)	Neutral	5.6857	TCGA-05-4420-01
LUAD(Neutral=460,Loss=29,Gain=22)	Neutral	6.0442	TCGA-64-1679-01
LUAD(Neutral=460,Loss=29,Gain=22)	Neutral	5.7082	TCGA-49-6744-01
LUAD(Neutral=460,Loss=29,Gain=22)	Neutral	5.7233	TCGA-55-6982-01
LUAD(Neutral=460,Loss=29,Gain=22)	Neutral	6.0442	TCGA-NJ-A4YI-01
LUAD(Neutral=460,Loss=29,Gain=22)	Neutral	4.834	TCGA-73-4666-01
LUAD(Neutral=460,Loss=29,Gain=22)	Neutral	5.6136	TCGA-MN-A4N1-01
LUAD(Neutral=460,Loss=29,Gain=22)	Neutral	5.5129	TCGA-55-7911-01
LUAD(Neutral=460,Loss=29,Gain=22)	Neutral	5.6332	TCGA-55-A4DG-01
LUAD(Neutral=460,Loss=29,Gain=22)	Neutral	5.4256	TCGA-L9-A5IP-01
LUAD(Neutral=460,Loss=29,Gain=22)	Loss	5.7905	TCGA-73-4662-01
LUAD(Neutral=460,Loss=29,Gain=22)	Neutral	5.748	TCGA-55-6712-01
LUAD(Neutral=460,Loss=29,Gain=22)	Neutral	5.8322	TCGA-97-7553-01
LUAD(Neutral=460,Loss=29,Gain=22)	Neutral	4.8699	TCGA-49-AARE-01
LUAD(Neutral=460,Loss=29,Gain=22)	Neutral	5.4253	TCGA-50-8460-01
LUAD(Neutral=460,Loss=29,Gain=22)	Neutral	5.7735	TCGA-50-5933-01
LUAD(Neutral=460,Loss=29,Gain=22)	Neutral	5.2536	TCGA-44-6774-01
LUAD(Neutral=460,Loss=29,Gain=22)	Neutral	4.5766	TCGA-73-4670-01
LUAD(Neutral=460,Loss=29,Gain=22)	Neutral	5.0295	TCGA-55-A48Z-01
LUAD(Neutral=460,Loss=29,Gain=22)	Neutral	5.5157	TCGA-75-7031-01
LUAD(Neutral=460,Loss=29,Gain=22)	Neutral	5.4094	TCGA-44-A47A-01
LUAD(Neutral=460,Loss=29,Gain=22)	Neutral	5.2285	TCGA-05-4398-01
LUAD(Neutral=460,Loss=29,Gain=22)	Neutral	4.8939	TCGA-67-3773-01
LUAD(Neutral=460,Loss=29,Gain=22)	Neutral	5.5157	TCGA-64-5781-01
LUAD(Neutral=460,Loss=29,Gain=22)	Neutral	5.2608	TCGA-97-7552-01
LUAD(Neutral=460,Loss=29,Gain=22)	Neutral	5.3862	TCGA-49-AARN-01
LUAD(Neutral=460,Loss=29,Gain=22)	Neutral	5.7629	TCGA-44-3919-01
LUAD(Neutral=460,Loss=29,Gain=22)	Neutral	4.9491	TCGA-99-8032-01
LUAD(Neutral=460,Loss=29,Gain=22)	Neutral	5.608	TCGA-55-8299-01
LUAD(Neutral=460,Loss=29,Gain=22)	Neutral	5.0584	TCGA-55-A491-01
LUAD(Neutral=460,Loss=29,Gain=22)	Neutral	5.4323	TCGA-50-6595-01
LUAD(Neutral=460,Loss=29,Gain=22)	Neutral	4.5423	TCGA-95-A4VP-01
LUAD(Neutral=460,Loss=29,Gain=22)	Neutral	5.4496	TCGA-55-8302-01
LUAD(Neutral=460,Loss=29,Gain=22)	Neutral	4.84319	TCGA-44-4112-01
LUAD(Neutral=460,Loss=29,Gain=22)	Neutral	5.5432	TCGA-05-4430-01
LUAD(Neutral=460,Loss=29,Gain=22)	Neutral	5.0392	TCGA-75-7027-01
LUAD(Neutral=460,Loss=29,Gain=22)	Neutral	4.36537	TCGA-44-2668-01
LUAD(Neutral=460,Loss=29,Gain=22)	Loss	5.0691	TCGA-55-8507-01
LUAD(Neutral=460,Loss=29,Gain=22)	Neutral	5.3608	TCGA-69-8254-01
LUAD(Neutral=460,Loss=29,Gain=22)	Neutral	6.1635	TCGA-78-8640-01
LUAD(Neutral=460,Loss=29,Gain=22)	Neutral	5.9741	TCGA-69-7979-01
LUAD(Neutral=460,Loss=29,Gain=22)	Neutral	6.3583	TCGA-55-7573-01
LUAD(Neutral=460,Loss=29,Gain=22)	Neutral	4.2088	TCGA-49-4506-01
LUAD(Neutral=460,Loss=29,Gain=22)	Neutral	6.0451	TCGA-05-4402-01
LUAD(Neutral=460,Loss=29,Gain=22)	Neutral	5.5626	TCGA-44-8119-01
LUAD(Neutral=460,Loss=29,Gain=22)	Neutral	5.558	TCGA-55-7724-01
LUAD(Neutral=460,Loss=29,Gain=22)	Neutral	5.5993	TCGA-44-6776-01
LUAD(Neutral=460,Loss=29,Gain=22)	Loss	4.2899	TCGA-49-4514-01
LUAD(Neutral=460,Loss=29,Gain=22)	Gain	6.0244	TCGA-05-4396-01
LUAD(Neutral=460,Loss=29,Gain=22)	Neutral	5.5644	TCGA-55-8204-01
LUAD(Neutral=460,Loss=29,Gain=22)	Neutral	5.0339	TCGA-L4-A4E6-01
LUAD(Neutral=460,Loss=29,Gain=22)	Neutral	5.6585	TCGA-75-6205-01
LUAD(Neutral=460,Loss=29,Gain=22)	Neutral	5.9677	TCGA-62-A46O-01
LUAD(Neutral=460,Loss=29,Gain=22)	Neutral	7.0346	TCGA-78-7155-01
LUAD(Neutral=460,Loss=29,Gain=22)	Neutral	5.7581	TCGA-62-A472-01
LUAD(Neutral=460,Loss=29,Gain=22)	Neutral	5.2099	TCGA-NJ-A55R-01
LUAD(Neutral=460,Loss=29,Gain=22)	Neutral	5.8012	TCGA-62-8395-01
LUAD(Neutral=460,Loss=29,Gain=22)	Neutral	5.1186	TCGA-95-7567-01
LUAD(Neutral=460,Loss=29,Gain=22)	Neutral	4.991	TCGA-50-5051-01
LUAD(Neutral=460,Loss=29,Gain=22)	Neutral	5.6068	TCGA-55-A48Y-01
LUAD(Neutral=460,Loss=29,Gain=22)	Neutral	5.7038	TCGA-86-A456-01
LUAD(Neutral=460,Loss=29,Gain=22)	Neutral	4.784	TCGA-50-5068-01
LUAD(Neutral=460,Loss=29,Gain=22)	Neutral	5.3937	TCGA-NJ-A55A-01
LUAD(Neutral=460,Loss=29,Gain=22)	Neutral	6.0387	TCGA-J2-A4AG-01
LUAD(Neutral=460,Loss=29,Gain=22)	Neutral	5.7879	TCGA-05-4405-01
LUAD(Neutral=460,Loss=29,Gain=22)	Neutral	5.9477	TCGA-50-5944-01
LUAD(Neutral=460,Loss=29,Gain=22)	Neutral	5.8485	TCGA-86-7955-01
LUAD(Neutral=460,Loss=29,Gain=22)	Neutral	5.81	TCGA-50-6673-01
LUAD(Neutral=460,Loss=29,Gain=22)	Neutral	6.3091	TCGA-55-7727-01
LUAD(Neutral=460,Loss=29,Gain=22)	Neutral	5.0514	TCGA-55-8510-01
LUAD(Neutral=460,Loss=29,Gain=22)	Neutral	5.9296	TCGA-MP-A4T8-01
LUAD(Neutral=460,Loss=29,Gain=22)	Neutral	6.4425	TCGA-86-8279-01
LUAD(Neutral=460,Loss=29,Gain=22)	Neutral	5.3903	TCGA-55-A494-01
LUAD(Neutral=460,Loss=29,Gain=22)	Loss	3.65372	TCGA-44-3917-01
LUAD(Neutral=460,Loss=29,Gain=22)	Neutral	5.658	TCGA-75-5125-01
LUAD(Neutral=460,Loss=29,Gain=22)	Neutral	5.3274	TCGA-55-8615-01
LUAD(Neutral=460,Loss=29,Gain=22)	Neutral	5.7848	TCGA-MP-A4TF-01
LUAD(Neutral=460,Loss=29,Gain=22)	Neutral	4.856	TCGA-55-6979-01
LUAD(Neutral=460,Loss=29,Gain=22)	Neutral	5.8677	TCGA-86-A4JF-01
LUAD(Neutral=460,Loss=29,Gain=22)	Neutral	5.0704	TCGA-86-7701-01
LUAD(Neutral=460,Loss=29,Gain=22)	Neutral	5.0884	TCGA-62-8398-01
LUAD(Neutral=460,Loss=29,Gain=22)	Neutral	4.8007	TCGA-L9-A443-01
LUAD(Neutral=460,Loss=29,Gain=22)	Neutral	5.3162	TCGA-78-8660-01
LUAD(Neutral=460,Loss=29,Gain=22)	Neutral	5.4771	TCGA-78-7148-01
LUAD(Neutral=460,Loss=29,Gain=22)	Neutral	6.1404	TCGA-67-6215-01
LUAD(Neutral=460,Loss=29,Gain=22)	Neutral	5.0291	TCGA-55-A490-01
LUAD(Neutral=460,Loss=29,Gain=22)	Neutral	5.565	TCGA-69-7974-01
LUAD(Neutral=460,Loss=29,Gain=22)	Neutral	5.1591	TCGA-49-AAR4-01
LUAD(Neutral=460,Loss=29,Gain=22)	Neutral	4.7939	TCGA-05-4418-01
LUAD(Neutral=460,Loss=29,Gain=22)	Neutral	5.0497	TCGA-35-4123-01
LUAD(Neutral=460,Loss=29,Gain=22)	Neutral	5.4689	TCGA-55-6969-01
LUAD(Neutral=460,Loss=29,Gain=22)	Neutral	5.3671	TCGA-91-8497-01
LUAD(Neutral=460,Loss=29,Gain=22)	Neutral	5.7602	TCGA-62-A470-01
LUAD(Neutral=460,Loss=29,Gain=22)	Neutral	5.5868	TCGA-53-A4EZ-01
LUAD(Neutral=460,Loss=29,Gain=22)	Neutral	5.7082	TCGA-78-7162-01
LUAD(Neutral=460,Loss=29,Gain=22)	Neutral	5.8659	TCGA-62-A46Y-01
LUAD(Neutral=460,Loss=29,Gain=22)	Neutral	5.1784	TCGA-62-A46R-01
LUAD(Neutral=460,Loss=29,Gain=22)	Neutral	5.7021	TCGA-05-4244-01
LUAD(Neutral=460,Loss=29,Gain=22)	Neutral	5.591	TCGA-L9-A8F4-01
LUAD(Neutral=460,Loss=29,Gain=22)	Neutral	5.4719	TCGA-55-7726-01
LUAD(Neutral=460,Loss=29,Gain=22)	Neutral	5.2265	TCGA-49-4512-01
LUAD(Neutral=460,Loss=29,Gain=22)	Neutral	5.3726	TCGA-73-A9RS-01
LUAD(Neutral=460,Loss=29,Gain=22)	Neutral	4.5192	TCGA-MP-A4TD-01
LUAD(Neutral=460,Loss=29,Gain=22)	Neutral	5.8316	TCGA-75-5147-01
LUAD(Neutral=460,Loss=29,Gain=22)	Neutral	5.9484	TCGA-44-7671-01
LUAD(Neutral=460,Loss=29,Gain=22)	Neutral	4.844	TCGA-38-4631-01
LUAD(Neutral=460,Loss=29,Gain=22)	Neutral	5.2706	TCGA-NJ-A55O-01
LUAD(Neutral=460,Loss=29,Gain=22)	Neutral	6.0928	TCGA-75-6211-01
LUAD(Neutral=460,Loss=29,Gain=22)	Neutral	3.8501	TCGA-05-5420-01
LUAD(Neutral=460,Loss=29,Gain=22)	Neutral	5.8148	TCGA-55-1594-01
LUAD(Neutral=460,Loss=29,Gain=22)	Neutral	5.7049	TCGA-64-5774-01
LUAD(Neutral=460,Loss=29,Gain=22)	Neutral	5.9404	TCGA-50-5941-01
LUAD(Neutral=460,Loss=29,Gain=22)	Neutral	4.81392	TCGA-44-2662-01
LUAD(Neutral=460,Loss=29,Gain=22)	Neutral	5.2308	TCGA-97-A4M2-01
LUAD(Neutral=460,Loss=29,Gain=22)	Neutral	5.5192	TCGA-55-7995-01
LUAD(Neutral=460,Loss=29,Gain=22)	Neutral	5.3913	TCGA-95-7043-01
LUAD(Neutral=460,Loss=29,Gain=22)	Neutral	5.6952	TCGA-NJ-A4YP-01
LUAD(Neutral=460,Loss=29,Gain=22)	Neutral	5.5475	TCGA-97-A4M1-01
LUAD(Neutral=460,Loss=29,Gain=22)	Gain	5.5198	TCGA-78-7149-01
LUAD(Neutral=460,Loss=29,Gain=22)	Loss	5.1907	TCGA-MP-A4TC-01
LUAD(Neutral=460,Loss=29,Gain=22)	Neutral	5.7318	TCGA-97-A4M5-01
LUAD(Neutral=460,Loss=29,Gain=22)	Neutral	4.3793	TCGA-99-8028-01
LUAD(Neutral=460,Loss=29,Gain=22)	Neutral	5.9163	TCGA-67-6217-01
LUAD(Neutral=460,Loss=29,Gain=22)	Neutral	5.6787	TCGA-44-A47B-01
LUAD(Neutral=460,Loss=29,Gain=22)	Neutral	5.1938	TCGA-38-4628-01
LUAD(Neutral=460,Loss=29,Gain=22)	Neutral	5.2388	TCGA-05-4250-01
LUAD(Neutral=460,Loss=29,Gain=22)	Neutral	5.8443	TCGA-67-3774-01
LUAD(Neutral=460,Loss=29,Gain=22)	Neutral	4.784	TCGA-80-5608-01
LUAD(Neutral=460,Loss=29,Gain=22)	Gain	5.6519	TCGA-05-4389-01
LUAD(Neutral=460,Loss=29,Gain=22)	Neutral	5.0144	TCGA-75-6203-01
LUAD(Neutral=460,Loss=29,Gain=22)	Neutral	5.7143	TCGA-55-6981-01
LUAD(Neutral=460,Loss=29,Gain=22)	Neutral	5.738	TCGA-55-7903-01
LUAD(Neutral=460,Loss=29,Gain=22)	Gain	5.9395	TCGA-62-8394-01
LUAD(Neutral=460,Loss=29,Gain=22)	Neutral	5.3071	TCGA-49-4488-01
LUAD(Neutral=460,Loss=29,Gain=22)	Neutral	5.5717	TCGA-78-7537-01
LUAD(Neutral=460,Loss=29,Gain=22)	Gain	6.1985	TCGA-80-5611-01
LUAD(Neutral=460,Loss=29,Gain=22)	Gain	6.2476	TCGA-55-6972-01
LUAD(Neutral=460,Loss=29,Gain=22)	Gain	5.2593	TCGA-86-A4D0-01
LUAD(Neutral=460,Loss=29,Gain=22)	Neutral	5.3639	TCGA-97-7941-01
LUAD(Neutral=460,Loss=29,Gain=22)	Neutral	6.2897	TCGA-91-6840-01
LUAD(Neutral=460,Loss=29,Gain=22)	Neutral	5.2843	TCGA-69-7978-01
LUAD(Neutral=460,Loss=29,Gain=22)	Neutral	5.0009	TCGA-50-5930-01
LUAD(Neutral=460,Loss=29,Gain=22)	Neutral	6.1471	TCGA-93-8067-01
LUAD(Neutral=460,Loss=29,Gain=22)	Neutral	4.9617	TCGA-44-A479-01
LUAD(Neutral=460,Loss=29,Gain=22)	Neutral	6.2173	TCGA-55-8087-01
LUAD(Neutral=460,Loss=29,Gain=22)	Gain	5.7233	TCGA-86-6562-01
LUAD(Neutral=460,Loss=29,Gain=22)	Loss	4.5626	TCGA-05-4425-01
LUAD(Neutral=460,Loss=29,Gain=22)	Neutral	6.0721	TCGA-MP-A4SW-01
LUAD(Neutral=460,Loss=29,Gain=22)	Neutral	5.2616	TCGA-55-8512-01
LUAD(Neutral=460,Loss=29,Gain=22)	Gain	5.298	TCGA-67-3770-01
LUAD(Neutral=460,Loss=29,Gain=22)	Neutral	5.3562	TCGA-50-6592-01
LUAD(Neutral=460,Loss=29,Gain=22)	Neutral	5.7698	TCGA-55-6975-01
LUAD(Neutral=460,Loss=29,Gain=22)	Neutral	4.3779	TCGA-S2-AA1A-01
LUAD(Neutral=460,Loss=29,Gain=22)	Neutral	5.2574	TCGA-55-8511-01
LUAD(Neutral=460,Loss=29,Gain=22)	Neutral	5.717	TCGA-05-4434-01
LUAD(Neutral=460,Loss=29,Gain=22)	Neutral	4.8615	TCGA-55-8092-01
LUAD(Neutral=460,Loss=29,Gain=22)	Neutral	5.2947	TCGA-L9-A50W-01
LUAD(Neutral=460,Loss=29,Gain=22)	Neutral	5.3737	TCGA-44-7661-01
LUAD(Neutral=460,Loss=29,Gain=22)	Neutral	5.4377	TCGA-05-4426-01
LUAD(Neutral=460,Loss=29,Gain=22)	Neutral	5.4036	TCGA-05-4390-01
LUAD(Neutral=460,Loss=29,Gain=22)	Neutral	4.7448	TCGA-64-5815-01
LUAD(Neutral=460,Loss=29,Gain=22)	Neutral	5.0492	TCGA-69-7761-01
LUAD(Neutral=460,Loss=29,Gain=22)	Neutral	4.9755	TCGA-55-8301-01
LUAD(Neutral=460,Loss=29,Gain=22)	Neutral	5.5802	TCGA-44-A4SU-01
LUAD(Neutral=460,Loss=29,Gain=22)	Neutral	5.6588	TCGA-69-7765-01
LUAD(Neutral=460,Loss=29,Gain=22)	Neutral	5.7536	TCGA-05-4433-01
LUAD(Neutral=460,Loss=29,Gain=22)	Loss	4.81	TCGA-55-8508-01
LUAD(Neutral=460,Loss=29,Gain=22)	Neutral	5.3968	TCGA-50-5044-01
LUAD(Neutral=460,Loss=29,Gain=22)	Neutral	5.9702	TCGA-05-4384-01
LUAD(Neutral=460,Loss=29,Gain=22)	Neutral	4.9151	TCGA-O1-A52J-01
LUAD(Neutral=460,Loss=29,Gain=22)	Neutral	5.8615	TCGA-78-7220-01
LUAD(Neutral=460,Loss=29,Gain=22)	Neutral	4.49	TCGA-05-4422-01
LUAD(Neutral=460,Loss=29,Gain=22)	Neutral	5.9367	TCGA-44-6779-01
LUAD(Neutral=460,Loss=29,Gain=22)	Neutral	5.0383	TCGA-86-8672-01
LUAD(Neutral=460,Loss=29,Gain=22)	Neutral	5.85	TCGA-55-6983-01
LUAD(Neutral=460,Loss=29,Gain=22)	Gain	6.2653	TCGA-91-8499-01
LUAD(Neutral=460,Loss=29,Gain=22)	Neutral	6.0466	TCGA-91-6836-01
LUAD(Neutral=460,Loss=29,Gain=22)	Neutral	5.3789	TCGA-38-7271-01
LUAD(Neutral=460,Loss=29,Gain=22)	Neutral	5.7806	TCGA-NJ-A4YG-01
LUAD(Neutral=460,Loss=29,Gain=22)	Neutral	5.381	TCGA-73-4658-01
LUAD(Neutral=460,Loss=29,Gain=22)	Neutral	5.5261	TCGA-86-8076-01
LUAD(Neutral=460,Loss=29,Gain=22)	Neutral	5.1851	TCGA-55-6987-01
LUAD(Neutral=460,Loss=29,Gain=22)	Neutral	5.8895	TCGA-78-7152-01
LUAD(Neutral=460,Loss=29,Gain=22)	Neutral	5.4377	TCGA-55-8096-01
LUAD(Neutral=460,Loss=29,Gain=22)	Neutral	5.138	TCGA-75-5122-01
LUAD(Neutral=460,Loss=29,Gain=22)	Neutral	6.2998	TCGA-50-5931-01
LUAD(Neutral=460,Loss=29,Gain=22)	Neutral	5.054	TCGA-49-AARO-01
LUAD(Neutral=460,Loss=29,Gain=22)	Neutral	5.7214	TCGA-44-2655-01
LUAD(Neutral=460,Loss=29,Gain=22)	Neutral	5.5874	TCGA-73-4668-01
LUAD(Neutral=460,Loss=29,Gain=22)	Neutral	5.7811	TCGA-91-6831-01
LUAD(Neutral=460,Loss=29,Gain=22)	Neutral	4.5236	TCGA-L9-A444-01
LUAD(Neutral=460,Loss=29,Gain=22)	Neutral	5.1115	TCGA-05-5425-01
LUAD(Neutral=460,Loss=29,Gain=22)	Neutral	5.41643	TCGA-44-6775-01
LUAD(Neutral=460,Loss=29,Gain=22)	Neutral	5.5192	TCGA-75-7025-01
LUAD(Neutral=460,Loss=29,Gain=22)	Loss	4.2056	TCGA-05-5429-01
LUAD(Neutral=460,Loss=29,Gain=22)	Neutral	5.943	TCGA-99-7458-01
LUAD(Neutral=460,Loss=29,Gain=22)	Neutral	6.8063	TCGA-97-7546-01
LUAD(Neutral=460,Loss=29,Gain=22)	Neutral	5.4601	TCGA-67-3772-01
LUAD(Neutral=460,Loss=29,Gain=22)	Neutral	4.7913	TCGA-05-4395-01
LUAD(Neutral=460,Loss=29,Gain=22)	Loss	4.734	TCGA-91-7771-01
LUAD(Neutral=460,Loss=29,Gain=22)	Neutral	5.4568	TCGA-55-6984-01
LUAD(Neutral=460,Loss=29,Gain=22)	Neutral	4.53673	TCGA-44-3918-01
LUAD(Neutral=460,Loss=29,Gain=22)	Neutral	4.8002	TCGA-50-8459-01
LUAD(Neutral=460,Loss=29,Gain=22)	Neutral	6.0383	TCGA-69-7980-01
LUAD(Neutral=460,Loss=29,Gain=22)	Neutral	5.8635	TCGA-50-5939-01
LUAD(Neutral=460,Loss=29,Gain=22)	Neutral	6.2664	TCGA-78-7143-01
LUAD(Neutral=460,Loss=29,Gain=22)	Neutral	5.2457	TCGA-75-5126-01
LUAD(Neutral=460,Loss=29,Gain=22)	Neutral	4.845	TCGA-50-6594-01
LUAD(Neutral=460,Loss=29,Gain=22)	Neutral	5.797	TCGA-MP-A5C7-01
LUAD(Neutral=460,Loss=29,Gain=22)	Gain	5.60091	TCGA-44-5645-01
LUAD(Neutral=460,Loss=29,Gain=22)	Neutral	5.5454	TCGA-50-5935-01
LUAD(Neutral=460,Loss=29,Gain=22)	Loss	5.1123	TCGA-55-7914-01
LUAD(Neutral=460,Loss=29,Gain=22)	Neutral	6.1316	TCGA-55-7576-01
LUAD(Neutral=460,Loss=29,Gain=22)	Gain	4.57941	TCGA-44-2666-01
LUAD(Neutral=460,Loss=29,Gain=22)	Neutral	5.3096	TCGA-55-7284-01
LUAD(Neutral=460,Loss=29,Gain=22)	Neutral	5.0023	TCGA-73-4676-01
LUAD(Neutral=460,Loss=29,Gain=22)	Neutral	4.9165	TCGA-78-7166-01
LUAD(Neutral=460,Loss=29,Gain=22)	Neutral	5.862	TCGA-83-5908-01
LUAD(Neutral=460,Loss=29,Gain=22)	Neutral	4.8395	TCGA-50-5049-01
LUAD(Neutral=460,Loss=29,Gain=22)	Neutral	5.1591	TCGA-44-3396-01
LUAD(Neutral=460,Loss=29,Gain=22)	Neutral	5.0764	TCGA-97-8172-01
LUAD(Neutral=460,Loss=29,Gain=22)	Neutral	5.026	TCGA-50-6597-01
LUAD(Neutral=460,Loss=29,Gain=22)	Neutral	4.623	TCGA-69-8255-01
LUAD(Neutral=460,Loss=29,Gain=22)	Neutral	5.5308	TCGA-62-A46U-01
LUAD(Neutral=460,Loss=29,Gain=22)	Loss	5.2646	TCGA-97-8176-01
LUAD(Neutral=460,Loss=29,Gain=22)	Neutral	5.5195	TCGA-86-8358-01
LUAD(Neutral=460,Loss=29,Gain=22)	Neutral	5.7573	TCGA-05-4415-01
LUAD(Neutral=460,Loss=29,Gain=22)	Neutral	5.738	TCGA-55-7281-01
LUAD(Neutral=460,Loss=29,Gain=22)	Gain	6.0222	TCGA-78-7161-01
LUAD(Neutral=460,Loss=29,Gain=22)	Neutral	4.6428	TCGA-49-4507-01
LUAD(Neutral=460,Loss=29,Gain=22)	Neutral	5.0635	TCGA-55-8621-01
LUAD(Neutral=460,Loss=29,Gain=22)	Neutral	5.7279	TCGA-55-6970-01
LUAD(Neutral=460,Loss=29,Gain=22)	Loss	5.8761	TCGA-75-6207-01
LUAD(Neutral=460,Loss=29,Gain=22)	Neutral	5.4845	TCGA-55-8205-01
LUAD(Neutral=460,Loss=29,Gain=22)	Neutral	5.4333	TCGA-69-7763-01
LUAD(Neutral=460,Loss=29,Gain=22)	Neutral	5.565	TCGA-55-7913-01
LUAD(Neutral=460,Loss=29,Gain=22)	Neutral	4.8665	TCGA-62-8397-01
LUAD(Neutral=460,Loss=29,Gain=22)	Neutral	5.4363	TCGA-73-4659-01
LUAD(Neutral=460,Loss=29,Gain=22)	Neutral	4.5255	TCGA-91-A4BC-01
LUAD(Neutral=460,Loss=29,Gain=22)	Neutral	5.3104	TCGA-97-8547-01
LUAD(Neutral=460,Loss=29,Gain=22)	Neutral	5.4732	TCGA-97-8175-01
LUAD(Neutral=460,Loss=29,Gain=22)	Neutral	5.7239	TCGA-86-8075-01
LUAD(Neutral=460,Loss=29,Gain=22)	Neutral	5.6585	TCGA-55-6985-01
LUAD(Neutral=460,Loss=29,Gain=22)	Neutral	5.8017	TCGA-55-A48X-01
LUAD(Neutral=460,Loss=29,Gain=22)	Gain	5.3035	TCGA-44-2657-01
LUAD(Neutral=460,Loss=29,Gain=22)	Neutral	6.7646	TCGA-95-7562-01
LUAD(Neutral=460,Loss=29,Gain=22)	Neutral	5.4686	TCGA-55-7725-01
LUAD(Neutral=460,Loss=29,Gain=22)	Neutral	5.9479	TCGA-69-A59K-01
LUAD(Neutral=460,Loss=29,Gain=22)	Neutral	6.1344	TCGA-05-5715-01
LUAD(Neutral=460,Loss=29,Gain=22)	Neutral	4.7656	TCGA-55-A492-01
LUAD(Neutral=460,Loss=29,Gain=22)	Loss	6.3281	TCGA-78-7145-01
LUAD(Neutral=460,Loss=29,Gain=22)	Gain	6.1928	TCGA-86-8278-01
LUAD(Neutral=460,Loss=29,Gain=22)	Neutral	5.0418	TCGA-69-8453-01
LUAD(Neutral=460,Loss=29,Gain=22)	Neutral	6.0367	TCGA-MN-A4N5-01
LUAD(Neutral=460,Loss=29,Gain=22)	Neutral	5.2987	TCGA-64-5778-01
LUAD(Neutral=460,Loss=29,Gain=22)	Neutral	6.0972	TCGA-J2-8194-01
LUAD(Neutral=460,Loss=29,Gain=22)	Neutral	5.7549	TCGA-55-A57B-01
LUAD(Neutral=460,Loss=29,Gain=22)	Neutral	5.2521	TCGA-38-4627-01
LUAD(Neutral=460,Loss=29,Gain=22)	Neutral	5.6218	TCGA-86-7711-01
LUAD(Neutral=460,Loss=29,Gain=22)	Neutral	4.8714	TCGA-05-5423-01
LUAD(Neutral=460,Loss=29,Gain=22)	Gain	5.1077	TCGA-91-8496-01
LUAD(Neutral=460,Loss=29,Gain=22)	Neutral	5.613	TCGA-86-8280-01
LUAD(Neutral=460,Loss=29,Gain=22)	Gain	4.83449	TCGA-44-6146-01
LUAD(Neutral=460,Loss=29,Gain=22)	Neutral	5.732	TCGA-78-7146-01
LUAD(Neutral=460,Loss=29,Gain=22)	Neutral	4.5988	TCGA-35-4122-01
LUAD(Neutral=460,Loss=29,Gain=22)	Neutral	4.5342	TCGA-78-8648-01
LUAD(Neutral=460,Loss=29,Gain=22)	Neutral	6.2011	TCGA-86-7953-01
LUAD(Neutral=460,Loss=29,Gain=22)	Neutral	5.2381	TCGA-44-5643-01
LUAD(Neutral=460,Loss=29,Gain=22)	Neutral	5.8672	TCGA-73-7498-01
LUAD(Neutral=460,Loss=29,Gain=22)	Neutral	5.3302	TCGA-75-6214-01
LUAD(Neutral=460,Loss=29,Gain=22)	Neutral	5.9108	TCGA-93-7348-01
LUAD(Neutral=460,Loss=29,Gain=22)	Gain	5.5482	TCGA-97-8174-01
LUAD(Neutral=460,Loss=29,Gain=22)	Neutral	5.3295	TCGA-55-8620-01
LUAD(Neutral=460,Loss=29,Gain=22)	Neutral	6.4121	TCGA-62-8399-01
LUAD(Neutral=460,Loss=29,Gain=22)	Neutral	5.3951	TCGA-80-5607-01
LUAD(Neutral=460,Loss=29,Gain=22)	Neutral	4.4061	TCGA-49-AAR2-01
LUAD(Neutral=460,Loss=29,Gain=22)	Neutral	5.6407	TCGA-55-6543-01
LUAD(Neutral=460,Loss=29,Gain=22)	Gain	6.1713	TCGA-49-4501-01
LUAD(Neutral=460,Loss=29,Gain=22)	Neutral	5.7968	TCGA-78-7156-01
LUAD(Neutral=460,Loss=29,Gain=22)	Neutral	5.3789	TCGA-62-A46S-01
LUAD(Neutral=460,Loss=29,Gain=22)	Neutral	4.86	TCGA-49-AARQ-01
LUAD(Neutral=460,Loss=29,Gain=22)	Neutral	5.9858	TCGA-93-A4JN-01
LUAD(Neutral=460,Loss=29,Gain=22)	Neutral	6.4481	TCGA-91-6847-01
LUAD(Neutral=460,Loss=29,Gain=22)	Neutral	4.9668	TCGA-55-6642-01
LUAD(Neutral=460,Loss=29,Gain=22)	Neutral	5.4777	TCGA-55-8203-01
LUAD(Neutral=460,Loss=29,Gain=22)	Neutral	6.0779	TCGA-44-7670-01
LUAD(Neutral=460,Loss=29,Gain=22)	Neutral	5.0193	TCGA-MP-A4TJ-01
LUAD(Neutral=460,Loss=29,Gain=22)	Neutral	6.3683	TCGA-38-6178-01
LUAD(Neutral=460,Loss=29,Gain=22)	Neutral	6.5597	TCGA-86-8074-01
LUAD(Neutral=460,Loss=29,Gain=22)	Neutral	5.6517	TCGA-55-8616-01
LUAD(Neutral=460,Loss=29,Gain=22)	Neutral	6.0246	TCGA-97-A4M0-01
LUAD(Neutral=460,Loss=29,Gain=22)	Neutral	4.8939	TCGA-49-6767-01
LUAD(Neutral=460,Loss=29,Gain=22)	Loss	5.575	TCGA-55-1595-01
LUAD(Neutral=460,Loss=29,Gain=22)	Neutral	5.0224	TCGA-49-AARR-01
LUAD(Neutral=460,Loss=29,Gain=22)	Neutral	5.7471	TCGA-MP-A4T9-01
LUAD(Neutral=460,Loss=29,Gain=22)	Neutral	4.63951	TCGA-44-6147-01
LUAD(Neutral=460,Loss=29,Gain=22)	Neutral	6.1733	TCGA-86-8073-01
LUAD(Neutral=460,Loss=29,Gain=22)	Neutral	5.4803	TCGA-MN-A4N4-01
LUAD(Neutral=460,Loss=29,Gain=22)	Neutral	5.89	TCGA-97-A4M3-01
LUAD(Neutral=460,Loss=29,Gain=22)	Neutral	5.7222	TCGA-86-7714-01
LUAD(Neutral=460,Loss=29,Gain=22)	Neutral	5.5534	TCGA-49-4487-01
LUAD(Neutral=460,Loss=29,Gain=22)	Neutral	6.002	TCGA-78-7542-01
LUAD(Neutral=460,Loss=29,Gain=22)	Neutral	5.6153	TCGA-95-A4VK-01
LUAD(Neutral=460,Loss=29,Gain=22)	Neutral	5.4148	TCGA-55-7994-01
LUAD(Neutral=460,Loss=29,Gain=22)	Neutral	5.9626	TCGA-49-6742-01
LUAD(Neutral=460,Loss=29,Gain=22)	Neutral	5.6494	TCGA-MP-A4T6-01
LUAD(Neutral=460,Loss=29,Gain=22)	Neutral	5.729	TCGA-55-8506-01
LUAD(Neutral=460,Loss=29,Gain=22)	Neutral	5.3927	TCGA-MP-A4TA-01
LUAD(Neutral=460,Loss=29,Gain=22)	Neutral	5.741	TCGA-55-8091-01
LUAD(Neutral=460,Loss=29,Gain=22)	Neutral	5.3678	TCGA-91-6828-01
LUAD(Neutral=460,Loss=29,Gain=22)	Neutral	4.162	TCGA-35-5375-01
LUAD(Neutral=460,Loss=29,Gain=22)	Neutral	5.2304	TCGA-97-A4M7-01
LUAD(Neutral=460,Loss=29,Gain=22)	Neutral	5.7803	TCGA-78-7539-01
LUAD(Neutral=460,Loss=29,Gain=22)	Neutral	5.6725	TCGA-J2-8192-01
LUAD(Neutral=460,Loss=29,Gain=22)	Loss	5.6949	TCGA-86-7713-01
LUAD(Neutral=460,Loss=29,Gain=22)	Neutral	5.7557	TCGA-67-6216-01
LUAD(Neutral=460,Loss=29,Gain=22)	Neutral	5.4614	TCGA-44-A47G-01
LUAD(Neutral=460,Loss=29,Gain=22)	Neutral	6.0213	TCGA-78-7147-01
LUAD(Neutral=460,Loss=29,Gain=22)	Neutral	5.2165	TCGA-44-3398-01
LUAD(Neutral=460,Loss=29,Gain=22)	Neutral	5.711	TCGA-78-7633-01
LUAD(Neutral=460,Loss=29,Gain=22)	Neutral	5.1977	TCGA-86-A4P8-01
LUAD(Neutral=460,Loss=29,Gain=22)	Neutral	5.8048	TCGA-78-7535-01
LUAD(Neutral=460,Loss=29,Gain=22)	Neutral	5.6282	TCGA-86-8671-01
LUAD(Neutral=460,Loss=29,Gain=22)	Neutral	6.0926	TCGA-91-6835-01
LUAD(Neutral=460,Loss=29,Gain=22)	Neutral	5.4125	TCGA-35-3615-01
LUAD(Neutral=460,Loss=29,Gain=22)	Neutral	5.8004	TCGA-55-6980-01
LUAD(Neutral=460,Loss=29,Gain=22)	Neutral	5.2687	TCGA-50-5936-01
LUAD(Neutral=460,Loss=29,Gain=22)	Neutral	5.2258	TCGA-73-4675-01
LUAD(Neutral=460,Loss=29,Gain=22)	Loss	5.4276	TCGA-50-5932-01
LUAD(Neutral=460,Loss=29,Gain=22)	Neutral	5.0998	TCGA-93-A4JO-01
LUAD(Neutral=460,Loss=29,Gain=22)	Neutral	4.9463	TCGA-49-AAR3-01
LUAD(Neutral=460,Loss=29,Gain=22)	Neutral	5.0939	TCGA-78-7154-01
LUAD(Neutral=460,Loss=29,Gain=22)	Neutral	5.2634	TCGA-55-7910-01
LUAD(Neutral=460,Loss=29,Gain=22)	Neutral	4.7334	TCGA-4B-A93V-01
LUAD(Neutral=460,Loss=29,Gain=22)	Neutral	5.4951	TCGA-91-6849-01
LUAD(Neutral=460,Loss=29,Gain=22)	Neutral	5.88	TCGA-MP-A4SY-01
LUAD(Neutral=460,Loss=29,Gain=22)	Neutral	5.7811	TCGA-MP-A4SV-01
LUAD(Neutral=460,Loss=29,Gain=22)	Neutral	5.2177	TCGA-55-8513-01
LUAD(Neutral=460,Loss=29,Gain=22)	Neutral	5.0875	TCGA-MP-A4T4-01
LUAD(Neutral=460,Loss=29,Gain=22)	Neutral	4.7903	TCGA-44-7672-01
LUAD(Neutral=460,Loss=29,Gain=22)	Neutral	5.5571	TCGA-50-6593-01
LUAD(Neutral=460,Loss=29,Gain=22)	Neutral	5.2215	TCGA-69-7973-01
LUAD(Neutral=460,Loss=29,Gain=22)	Loss	5.3716	TCGA-67-3771-01
LUAD(Neutral=460,Loss=29,Gain=22)	Neutral	5.9876	TCGA-99-8033-01
LUAD(Neutral=460,Loss=29,Gain=22)	Loss	5.2724	TCGA-91-6848-01
LUAD(Neutral=460,Loss=29,Gain=22)	Neutral	5.6378	TCGA-93-A4JP-01
LUAD(Neutral=460,Loss=29,Gain=22)	Neutral	5.1102	TCGA-38-A44F-01
LUAD(Neutral=460,Loss=29,Gain=22)	Loss	5.3056	TCGA-44-7660-01
LUAD(Neutral=460,Loss=29,Gain=22)	Loss	4.5417	TCGA-69-7760-01
LUAD(Neutral=460,Loss=29,Gain=22)	Neutral	5.3488	TCGA-69-7764-01
LUAD(Neutral=460,Loss=29,Gain=22)	Gain	4.74153	TCGA-44-2665-01
LUAD(Neutral=460,Loss=29,Gain=22)	Neutral	6.0689	TCGA-55-8505-01
LUAD(Neutral=460,Loss=29,Gain=22)	Loss	4.9246	TCGA-95-7944-01
LUAD(Neutral=460,Loss=29,Gain=22)	Neutral	5.5438	TCGA-L9-A7SV-01
LUAD(Neutral=460,Loss=29,Gain=22)	Neutral	5.3144	TCGA-55-8089-01
LUAD(Neutral=460,Loss=29,Gain=22)	Neutral	5.8585	TCGA-55-7283-01
LUAD(Neutral=460,Loss=29,Gain=22)	Loss	5.6642	TCGA-44-8117-01
LUAD(Neutral=460,Loss=29,Gain=22)	Neutral	5.8053	TCGA-53-7626-01
LUAD(Neutral=460,Loss=29,Gain=22)	Neutral	5.2627	TCGA-86-8673-01
LUAD(Neutral=460,Loss=29,Gain=22)	Neutral	5.468	TCGA-95-8494-01
LUAD(Neutral=460,Loss=29,Gain=22)	Neutral	5.3937	TCGA-97-8171-01
LUAD(Neutral=460,Loss=29,Gain=22)	Neutral	5.5546	TCGA-50-7109-01
LUAD(Neutral=460,Loss=29,Gain=22)	Neutral	5.4009	TCGA-44-6145-01
LUAD(Neutral=460,Loss=29,Gain=22)	Neutral	5.5675	TCGA-55-8085-01
LUAD(Neutral=460,Loss=29,Gain=22)	Neutral	4.7187	TCGA-NJ-A4YF-01
LUAD(Neutral=460,Loss=29,Gain=22)	Neutral	5.2619	TCGA-NJ-A7XG-01
LUAD(Neutral=460,Loss=29,Gain=22)	Neutral	5.1044	TCGA-05-4403-01
LUAD(Neutral=460,Loss=29,Gain=22)	Neutral	5.8941	TCGA-55-8097-01
LUAD(Neutral=460,Loss=29,Gain=22)	Neutral	4.6341	TCGA-NJ-A4YQ-01
LUAD(Neutral=460,Loss=29,Gain=22)	Neutral	5.9472	TCGA-97-7547-01
LUAD(Neutral=460,Loss=29,Gain=22)	Loss	4.9663	TCGA-55-5899-01
LUAD(Neutral=460,Loss=29,Gain=22)	Neutral	5.5964	TCGA-05-4397-01
LUAD(Neutral=460,Loss=29,Gain=22)	Neutral	5.4317	TCGA-44-6777-01
LUAD(Neutral=460,Loss=29,Gain=22)	Neutral	5.9984	TCGA-55-7815-01
LUAD(Neutral=460,Loss=29,Gain=22)	Neutral	5.5993	TCGA-91-6830-01
LUAD(Neutral=460,Loss=29,Gain=22)	Neutral	5.5261	TCGA-44-A4SS-01
LUAD(Neutral=460,Loss=29,Gain=22)	Neutral	6.3507	TCGA-44-7659-01
LUAD(Neutral=460,Loss=29,Gain=22)	Neutral	5.5148	TCGA-53-7813-01
LUAD(Neutral=460,Loss=29,Gain=22)	Neutral	5.2149	TCGA-05-4382-01
LUAD(Neutral=460,Loss=29,Gain=22)	Neutral	5.7068	TCGA-93-A4JQ-01
LUAD(Neutral=460,Loss=29,Gain=22)	Neutral	4.6195	TCGA-05-5428-01
LUAD(Neutral=460,Loss=29,Gain=22)	Neutral	5.6985	TCGA-55-6986-01
LUAD(Neutral=460,Loss=29,Gain=22)	Neutral	5.0104	TCGA-91-A4BD-01
LUAD(Neutral=460,Loss=29,Gain=22)	Neutral	4.1466	TCGA-50-5066-01
LUAD(Neutral=460,Loss=29,Gain=22)	Neutral	5.7498	TCGA-49-AAR9-01
LUAD(Neutral=460,Loss=29,Gain=22)	Neutral	5.0343	TCGA-55-7907-01
LUAD(Neutral=460,Loss=29,Gain=22)	Neutral	5.428	TCGA-95-7039-01
LUAD(Neutral=460,Loss=29,Gain=22)	Neutral	5.24	TCGA-64-1680-01
LUAD(Neutral=460,Loss=29,Gain=22)	Neutral	5.4067	TCGA-J2-A4AE-01
LUAD(Neutral=460,Loss=29,Gain=22)	Neutral	5.8217	TCGA-86-8359-01
LUAD(Neutral=460,Loss=29,Gain=22)	Neutral	5.9628	TCGA-55-8614-01
LUAD(Neutral=460,Loss=29,Gain=22)	Neutral	4.964	TCGA-55-7574-01
LUAD(Neutral=460,Loss=29,Gain=22)	Neutral	5.3005	TCGA-44-5644-01
LUAD(Neutral=460,Loss=29,Gain=22)	Neutral	5.5832	TCGA-MP-A4TI-01
LUAD(Neutral=460,Loss=29,Gain=22)	Neutral	5.7562	TCGA-95-7948-01
LUAD(Neutral=460,Loss=29,Gain=22)	Neutral	5.2476	TCGA-73-4677-01
LUAD(Neutral=460,Loss=29,Gain=22)	Neutral	5.4433	TCGA-50-5942-01
LUAD(Neutral=460,Loss=29,Gain=22)	Neutral	5.8987	TCGA-78-7167-01
LUAD(Neutral=460,Loss=29,Gain=22)	Neutral	5.1831	TCGA-78-8662-01
LUAD(Neutral=460,Loss=29,Gain=22)	Neutral	4.8832	TCGA-86-8585-01
LUAD(Neutral=460,Loss=29,Gain=22)	Neutral	6.701	TCGA-50-6591-01
LUAD(Neutral=460,Loss=29,Gain=22)	Neutral	4.9778	TCGA-MP-A4TK-01
LUAD(Neutral=460,Loss=29,Gain=22)	Neutral	6.1969	TCGA-55-7570-01
LUAD(Neutral=460,Loss=29,Gain=22)	Gain	6.2171	TCGA-78-7163-01
LUAD(Neutral=460,Loss=29,Gain=22)	Neutral	5.1031	TCGA-05-4417-01
LUAD(Neutral=460,Loss=29,Gain=22)	Loss	5.1157	TCGA-78-8655-01
LUAD(Neutral=460,Loss=29,Gain=22)	Neutral	5.2087	TCGA-97-7554-01
LUAD(Neutral=460,Loss=29,Gain=22)	Neutral	5.8753	TCGA-49-4505-01
LUAD(Neutral=460,Loss=29,Gain=22)	Neutral	5.1966	TCGA-86-8669-01
LUAD(Neutral=460,Loss=29,Gain=22)	Neutral	5.2149	TCGA-55-8208-01
LUAD(Neutral=460,Loss=29,Gain=22)	Neutral	6.3036	TCGA-75-6206-01
LUAD(Neutral=460,Loss=29,Gain=22)	Neutral	5.1343	TCGA-55-6971-01
LUAD(Neutral=460,Loss=29,Gain=22)	Neutral	5.5401	TCGA-05-4410-01
LUAD(Neutral=460,Loss=29,Gain=22)	Neutral	5.0972	TCGA-55-8207-01
LUAD(Neutral=460,Loss=29,Gain=22)	Neutral	4.7118	TCGA-38-4625-01
LUAD(Neutral=460,Loss=29,Gain=22)	Neutral	5.8112	TCGA-55-6968-01
LUAD(Neutral=460,Loss=29,Gain=22)	Neutral	5.6462	TCGA-L4-A4E5-01
LUAD(Neutral=460,Loss=29,Gain=22)	Neutral	5.6144	TCGA-93-7347-01
LUAD(Neutral=460,Loss=29,Gain=22)	Neutral	5.5198	TCGA-62-A471-01
LUAD(Neutral=460,Loss=29,Gain=22)	Neutral	5.2036	TCGA-97-8177-01
LUAD(Neutral=460,Loss=29,Gain=22)	Neutral	5.8919	TCGA-78-7160-01
LUAD(Neutral=460,Loss=29,Gain=22)	Neutral	6.3338	TCGA-97-7938-01
LUAD(Neutral=460,Loss=29,Gain=22)	Neutral	4.7437	TCGA-64-1677-01
LUAD(Neutral=460,Loss=29,Gain=22)	Neutral	5.858	TCGA-69-8253-01
LUAD(Neutral=460,Loss=29,Gain=22)	Neutral	5.6056	TCGA-78-7159-01
LUAD(Neutral=460,Loss=29,Gain=22)	Neutral	5.9928	TCGA-97-7937-01
LUAD(Neutral=460,Loss=29,Gain=22)	Neutral	4.83479	TCGA-44-2656-01
LUAD(Neutral=460,Loss=29,Gain=22)	Neutral	5.5814	TCGA-J2-A4AD-01
LUAD(Neutral=460,Loss=29,Gain=22)	Neutral	5.5865	TCGA-97-A4LX-01
LUAD(Neutral=460,Loss=29,Gain=22)	Neutral	5.1206	TCGA-62-A46P-01
LUAD(Neutral=460,Loss=29,Gain=22)	Neutral	4.7746	TCGA-64-1678-01
LUAD(Neutral=460,Loss=29,Gain=22)	Neutral	4.5687	TCGA-55-7728-01
LUAD(Neutral=460,Loss=29,Gain=22)	Neutral	5.5091	TCGA-49-4510-01
LUAD(Neutral=460,Loss=29,Gain=22)	Neutral	5.2555	TCGA-55-A493-01
LUAD(Neutral=460,Loss=29,Gain=22)	Neutral	4.6916	TCGA-MP-A4TE-01
LUAD(Neutral=460,Loss=29,Gain=22)	Neutral	5.523	TCGA-44-2659-01
LUAD(Neutral=460,Loss=29,Gain=22)	Neutral	5.1922	TCGA-75-7030-01
LUAD(Neutral=460,Loss=29,Gain=22)	Neutral	5.6756	TCGA-55-7227-01
LUAD(Neutral=460,Loss=29,Gain=22)	Neutral	6.3965	TCGA-38-4630-01
LUAD(Neutral=460,Loss=29,Gain=22)	Neutral	6.0381	TCGA-55-1592-01
LUAD(Neutral=460,Loss=29,Gain=22)	Neutral	5.489	TCGA-75-5146-01
LUAD(Neutral=460,Loss=29,Gain=22)	Neutral	4.6265	TCGA-64-5779-01
LUAD(Neutral=460,Loss=29,Gain=22)	Neutral	5.5607	TCGA-67-4679-01
LUAD(Neutral=460,Loss=29,Gain=22)	Loss	5.2865	TCGA-44-7662-01
LUAD(Neutral=460,Loss=29,Gain=22)	Neutral	5.6787	TCGA-38-4626-01
LUAD(Neutral=460,Loss=29,Gain=22)	Neutral	5.6177	TCGA-86-8054-01
LUAD(Neutral=460,Loss=29,Gain=22)	Neutral	5.735	TCGA-55-1596-01
LUAD(Neutral=460,Loss=29,Gain=22)	Neutral	5.1161	TCGA-86-6851-01
LUAD(Neutral=460,Loss=29,Gain=22)	Neutral	5.5113	TCGA-64-5775-01
LUAD(Neutral=460,Loss=29,Gain=22)	Neutral	5.0352	TCGA-64-1676-01
LUAD(Neutral=460,Loss=29,Gain=22)	Neutral	5.9421	TCGA-44-7667-01
LUAD(Neutral=460,Loss=29,Gain=22)	Neutral	4.441	TCGA-38-4629-01
LUAD(Neutral=460,Loss=29,Gain=22)	Neutral	4.9764	TCGA-55-8619-01
LUAD(Neutral=460,Loss=29,Gain=22)	Neutral	6.3427	TCGA-86-8281-01
LUAD(Neutral=460,Loss=29,Gain=22)	Neutral	5.3317	TCGA-44-6148-01
LUAD(Neutral=460,Loss=29,Gain=22)	Neutral	5.4064	TCGA-97-8179-01
LUAD(Neutral=460,Loss=29,Gain=22)	Neutral	5.5973	TCGA-78-7153-01
LUAD(Neutral=460,Loss=29,Gain=22)	Neutral	6.5042	TCGA-44-7669-01
LUAD(Neutral=460,Loss=29,Gain=22)	Neutral	5.6941	TCGA-86-8055-01
LUAD(Neutral=460,Loss=29,Gain=22)	Neutral	5.6235	TCGA-95-A4VN-01
LUAD(Neutral=460,Loss=29,Gain=22)	Neutral	5.1416	TCGA-49-4494-01
LUAD(Neutral=460,Loss=29,Gain=22)	Neutral	5.6294	TCGA-49-6745-01
LUAD(Neutral=460,Loss=29,Gain=22)	Neutral	5.4938	TCGA-73-7499-01
LUAD(Neutral=460,Loss=29,Gain=22)	Neutral	5.7981	TCGA-78-7158-01
LUAD(Neutral=460,Loss=29,Gain=22)	Neutral	5.8917	TCGA-71-6725-01
LUAD(Neutral=460,Loss=29,Gain=22)	Neutral	5.1339	TCGA-50-6590-01
LUAD(Neutral=460,Loss=29,Gain=22)	Loss	4.7603	TCGA-55-A4DF-01
LUAD(Neutral=460,Loss=29,Gain=22)	Neutral	6.0306	TCGA-86-7954-01
LUAD(Neutral=460,Loss=29,Gain=22)	Neutral	4.9184	TCGA-L9-A743-01
LUAD(Neutral=460,Loss=29,Gain=22)	Neutral	5.9917	TCGA-55-8206-01
LUAD(Neutral=460,Loss=29,Gain=22)	Neutral	5.3129	TCGA-86-A4P7-01
LUAD(Neutral=460,Loss=29,Gain=22)	Neutral	5.8515	TCGA-95-8039-01
LUAD(Neutral=460,Loss=29,Gain=22)	Neutral	5.0144	TCGA-75-6212-01
LUAD(Neutral=460,Loss=29,Gain=22)	Neutral	5.1756	TCGA-50-5055-01
LUAD(Neutral=460,Loss=29,Gain=22)	Neutral	5.9591	TCGA-78-7150-01
LUAD(Neutral=460,Loss=29,Gain=22)	Neutral	5.523	TCGA-55-6978-01
LUAD(Neutral=460,Loss=29,Gain=22)	Loss	5.3882	TCGA-78-7536-01
LUAD(Neutral=460,Loss=29,Gain=22)	Neutral	5.9572	TCGA-64-1681-01
LUAD(Neutral=460,Loss=29,Gain=22)	Gain	5.3013	TCGA-97-8552-01
LUAD(Neutral=460,Loss=29,Gain=22)	Neutral	5.3126	TCGA-49-AAR0-01
LUAD(Neutral=460,Loss=29,Gain=22)	Neutral	5.9072	TCGA-86-8668-01
LUAD(Neutral=460,Loss=29,Gain=22)	Loss	5.5107	TCGA-53-7624-01
LUAD(Neutral=460,Loss=29,Gain=22)	Neutral	5.366	TCGA-44-2661-01
LUAD(Neutral=460,Loss=29,Gain=22)	Neutral	5.5361	TCGA-49-4490-01
LUAD(Neutral=460,Loss=29,Gain=22)	Neutral	5.6605	TCGA-50-5946-01
LUAD(Neutral=460,Loss=29,Gain=22)	Neutral	5.3184	TCGA-MP-A4TH-01
LUAD(Neutral=460,Loss=29,Gain=22)	Neutral	6.127	TCGA-91-6829-01
LUAD(Neutral=460,Loss=29,Gain=22)	Neutral	5.4043	TCGA-78-7540-01
LUAD(Neutral=460,Loss=29,Gain=22)	Neutral	5.3712	TCGA-99-8025-01
LUAD(Neutral=460,Loss=29,Gain=22)	Neutral	5.6798	TCGA-44-8120-01
LUAD(Neutral=460,Loss=29,Gain=22)	Neutral	5.2608	TCGA-49-4486-01
LUAD(Neutral=460,Loss=29,Gain=22)	Neutral	5.2795	TCGA-55-8094-01
LUAD(Neutral=460,Loss=29,Gain=22)	Neutral	5.7328	TCGA-49-6743-01
LUAD(Neutral=460,Loss=29,Gain=22)	Neutral	4.652	TCGA-99-AA5R-01
LUAD(Neutral=460,Loss=29,Gain=22)	Neutral	5.0794	TCGA-MP-A4T7-01
LUAD(Neutral=460,Loss=29,Gain=22)	Neutral	5.51	TCGA-55-8090-01
LUAD(Neutral=460,Loss=29,Gain=22)	Neutral	5.8357	TCGA-97-A4M6-01
LUAD(Neutral=460,Loss=29,Gain=22)	Neutral	6.2882	TCGA-05-4427-01
LUAD(Neutral=460,Loss=29,Gain=22)	Neutral	6.1402	TCGA-55-8514-01
LUAD(Neutral=460,Loss=29,Gain=22)	Neutral	5.6023	TCGA-62-8402-01
LUAD(Neutral=460,Loss=29,Gain=22)	Neutral	5.8176	TCGA-05-4424-01
LUAD(Neutral=460,Loss=29,Gain=22)	Loss	4.5675	TCGA-38-4632-01
LUAD(Neutral=460,Loss=29,Gain=22)	Neutral	5.4689	TCGA-49-6761-01
LUAD(Neutral=460,Loss=29,Gain=22)	Neutral	5.9734	TCGA-05-4432-01
LUAD(Neutral=460,Loss=29,Gain=22)	Neutral	5.7957	TCGA-49-AAQV-01
LUAD(Neutral=460,Loss=29,Gain=22)	Neutral	5.4226	TCGA-50-5072-01
LUAD(Neutral=460,Loss=29,Gain=22)	Neutral	4.862	TCGA-50-5045-01
LUAD(Neutral=460,Loss=29,Gain=22)	Neutral	6.1699	TCGA-86-8674-01
LUAD(Neutral=460,Loss=29,Gain=22)	Neutral	5.2902	TCGA-50-8457-01
LUAD(Neutral=460,Loss=29,Gain=22)	Neutral	6.1192	TCGA-95-7947-01
COAD(Neutral=256,Loss=28)	Neutral	5.2661	TCGA-F4-6854-01
COAD(Neutral=256,Loss=28)	Neutral	5.7782	TCGA-D5-5538-01
COAD(Neutral=256,Loss=28)	Neutral	5.3205	TCGA-AA-3511-01
COAD(Neutral=256,Loss=28)	Neutral	5.5135	TCGA-QG-A5YX-01
COAD(Neutral=256,Loss=28)	Neutral	5.0108	TCGA-G4-6320-01
COAD(Neutral=256,Loss=28)	Neutral	5.3625	TCGA-CM-6164-01
COAD(Neutral=256,Loss=28)	Neutral	5.5091	TCGA-A6-A567-01
COAD(Neutral=256,Loss=28)	Neutral	5.1772	TCGA-DM-A0X9-01
COAD(Neutral=256,Loss=28)	Neutral	5.6133	TCGA-AY-A69D-01
COAD(Neutral=256,Loss=28)	Neutral	4.975	TCGA-AY-A8YK-01
COAD(Neutral=256,Loss=28)	Neutral	4.861	TCGA-5M-AAT4-01
COAD(Neutral=256,Loss=28)	Neutral	5.4353	TCGA-CM-6167-01
COAD(Neutral=256,Loss=28)	Neutral	5.6082	TCGA-CM-6168-01
COAD(Neutral=256,Loss=28)	Neutral	5.085	TCGA-AA-3697-01
COAD(Neutral=256,Loss=28)	Neutral	5.558	TCGA-AZ-4615-01
COAD(Neutral=256,Loss=28)	Neutral	5.5195	TCGA-AZ-6598-01
COAD(Neutral=256,Loss=28)	Neutral	5.6106	TCGA-A6-6653-01
COAD(Neutral=256,Loss=28)	Neutral	5.1863	TCGA-NH-A50V-01
COAD(Neutral=256,Loss=28)	Neutral	4.9194	TCGA-AD-6899-01
COAD(Neutral=256,Loss=28)	Neutral	5.4165	TCGA-G4-6311-01
COAD(Neutral=256,Loss=28)	Neutral	5.3165	TCGA-NH-A6GC-01
COAD(Neutral=256,Loss=28)	Neutral	5.3335	TCGA-F4-6570-01
COAD(Neutral=256,Loss=28)	Neutral	5.0884	TCGA-G4-6627-01
COAD(Neutral=256,Loss=28)	Neutral	5.3133	TCGA-CM-6679-01
COAD(Neutral=256,Loss=28)	Neutral	4.9327	TCGA-A6-4105-01
COAD(Neutral=256,Loss=28)	Neutral	4.8709	TCGA-D5-6924-01
COAD(Neutral=256,Loss=28)	Neutral	5.3716	TCGA-AD-6965-01
COAD(Neutral=256,Loss=28)	Loss	4.8213	TCGA-D5-6931-01
COAD(Neutral=256,Loss=28)	Neutral	4.77455	TCGA-A6-5656-01
COAD(Neutral=256,Loss=28)	Neutral	4.8934	TCGA-DM-A1DA-01
COAD(Neutral=256,Loss=28)	Neutral	5.5871	TCGA-F4-6461-01
COAD(Neutral=256,Loss=28)	Neutral	4.9686	TCGA-F4-6703-01
COAD(Neutral=256,Loss=28)	Neutral	5.4486	TCGA-AA-3492-01
COAD(Neutral=256,Loss=28)	Neutral	5.3534	TCGA-G4-6293-01
COAD(Neutral=256,Loss=28)	Neutral	5.3356	TCGA-AA-3496-01
COAD(Neutral=256,Loss=28)	Neutral	5.2728	TCGA-G4-6625-01
COAD(Neutral=256,Loss=28)	Neutral	5.5479	TCGA-DM-A28E-01
COAD(Neutral=256,Loss=28)	Neutral	5.5311	TCGA-CK-6747-01
COAD(Neutral=256,Loss=28)	Neutral	4.8445	TCGA-CA-5255-01
COAD(Neutral=256,Loss=28)	Neutral	5.505	TCGA-CK-4947-01
COAD(Neutral=256,Loss=28)	Neutral	5.018	TCGA-AD-6888-01
COAD(Neutral=256,Loss=28)	Loss	5.0343	TCGA-F4-6809-01
COAD(Neutral=256,Loss=28)	Loss	5.2597	TCGA-CK-5914-01
COAD(Neutral=256,Loss=28)	Neutral	5.8553	TCGA-D5-6532-01
COAD(Neutral=256,Loss=28)	Neutral	5.5401	TCGA-3L-AA1B-01
COAD(Neutral=256,Loss=28)	Neutral	5.4585	TCGA-G4-6588-01
COAD(Neutral=256,Loss=28)	Neutral	5.4416	TCGA-A6-6138-01
COAD(Neutral=256,Loss=28)	Neutral	5.2227	TCGA-F4-6808-01
COAD(Neutral=256,Loss=28)	Neutral	4.7866	TCGA-G4-6317-01
COAD(Neutral=256,Loss=28)	Neutral	5.682	TCGA-CK-4952-01
COAD(Neutral=256,Loss=28)	Neutral	5.4503	TCGA-G4-6309-01
COAD(Neutral=256,Loss=28)	Neutral	5.5799	TCGA-CM-5868-01
COAD(Neutral=256,Loss=28)	Neutral	5.1799	TCGA-AD-6964-01
COAD(Neutral=256,Loss=28)	Neutral	5.6739	TCGA-G4-6295-01
COAD(Neutral=256,Loss=28)	Neutral	5.033	TCGA-NH-A50T-01
COAD(Neutral=256,Loss=28)	Neutral	5.3252	TCGA-D5-5539-01
COAD(Neutral=256,Loss=28)	Neutral	5.298	TCGA-AZ-4315-01
COAD(Neutral=256,Loss=28)	Loss	4.4706	TCGA-AA-3506-01
COAD(Neutral=256,Loss=28)	Neutral	5.0471	TCGA-G4-6314-01
COAD(Neutral=256,Loss=28)	Neutral	5.4909	TCGA-AU-6004-01
COAD(Neutral=256,Loss=28)	Neutral	5.4761	TCGA-AY-6386-01
COAD(Neutral=256,Loss=28)	Loss	5.3463	TCGA-CA-5797-01
COAD(Neutral=256,Loss=28)	Neutral	4.9594	TCGA-A6-5662-01
COAD(Neutral=256,Loss=28)	Neutral	4.7677	TCGA-AA-3489-01
COAD(Neutral=256,Loss=28)	Neutral	5.2415	TCGA-DM-A1D8-01
COAD(Neutral=256,Loss=28)	Neutral	5.753	TCGA-AZ-6599-01
COAD(Neutral=256,Loss=28)	Neutral	4.996	TCGA-G4-6299-01
COAD(Neutral=256,Loss=28)	Neutral	5.1595	TCGA-AD-5900-01
COAD(Neutral=256,Loss=28)	Neutral	5.4948	TCGA-A6-5666-01
COAD(Neutral=256,Loss=28)	Neutral	5.2739	TCGA-DM-A1D7-01
COAD(Neutral=256,Loss=28)	Neutral	5.2068	TCGA-AA-A02Y-01
COAD(Neutral=256,Loss=28)	Neutral	4.8729	TCGA-CM-6676-01
COAD(Neutral=256,Loss=28)	Neutral	5.1587	TCGA-G4-6626-01
COAD(Neutral=256,Loss=28)	Neutral	5.3212	TCGA-AA-3660-01
COAD(Neutral=256,Loss=28)	Neutral	5.4307	TCGA-NH-A8F7-01
COAD(Neutral=256,Loss=28)	Neutral	5.093	TCGA-AA-3712-01
COAD(Neutral=256,Loss=28)	Neutral	4.9626	TCGA-CM-4743-01
COAD(Neutral=256,Loss=28)	Neutral	5.2419	TCGA-G4-6315-01
COAD(Neutral=256,Loss=28)	Loss	4.9055	TCGA-CM-4747-01
COAD(Neutral=256,Loss=28)	Neutral	5.5208	TCGA-AZ-6606-01
COAD(Neutral=256,Loss=28)	Neutral	4.9151	TCGA-DM-A285-01
COAD(Neutral=256,Loss=28)	Neutral	5.1031	TCGA-A6-6142-01
COAD(Neutral=256,Loss=28)	Neutral	5.7104	TCGA-CM-6171-01
COAD(Neutral=256,Loss=28)	Neutral	5.434	TCGA-A6-2675-01
COAD(Neutral=256,Loss=28)	Neutral	4.518	TCGA-G4-6298-01
COAD(Neutral=256,Loss=28)	Neutral	4.9737	TCGA-CM-6163-01
COAD(Neutral=256,Loss=28)	Neutral	5.02949	TCGA-A6-6650-01
COAD(Neutral=256,Loss=28)	Neutral	6.0079	TCGA-AM-5820-01
COAD(Neutral=256,Loss=28)	Neutral	5.197	TCGA-A6-6654-01
COAD(Neutral=256,Loss=28)	Neutral	5.9683	TCGA-CK-5912-01
COAD(Neutral=256,Loss=28)	Loss	4.8365	TCGA-CM-5349-01
COAD(Neutral=256,Loss=28)	Neutral	5.1453	TCGA-DM-A28A-01
COAD(Neutral=256,Loss=28)	Neutral	5.2149	TCGA-WS-AB45-01
COAD(Neutral=256,Loss=28)	Neutral	4.8837	TCGA-CM-6677-01
COAD(Neutral=256,Loss=28)	Neutral	5.4842	TCGA-AD-6548-01
COAD(Neutral=256,Loss=28)	Neutral	5.5913	TCGA-D5-6926-01
COAD(Neutral=256,Loss=28)	Neutral	4.7877	TCGA-AZ-4616-01
COAD(Neutral=256,Loss=28)	Neutral	5.3961	TCGA-D5-6898-01
COAD(Neutral=256,Loss=28)	Neutral	5.2758	TCGA-A6-2685-01
COAD(Neutral=256,Loss=28)	Neutral	5.8153	TCGA-DM-A1HA-01
COAD(Neutral=256,Loss=28)	Neutral	5.1449	TCGA-DM-A280-01
COAD(Neutral=256,Loss=28)	Neutral	5.5732	TCGA-AA-3713-01
COAD(Neutral=256,Loss=28)	Neutral	4.9275	TCGA-AA-3502-01
COAD(Neutral=256,Loss=28)	Neutral	5.298	TCGA-CK-5913-01
COAD(Neutral=256,Loss=28)	Neutral	4.5367	TCGA-4N-A93T-01
COAD(Neutral=256,Loss=28)	Neutral	4.851	TCGA-F4-6855-01
COAD(Neutral=256,Loss=28)	Neutral	5.4013	TCGA-QG-A5YV-01
COAD(Neutral=256,Loss=28)	Neutral	5.4647	TCGA-CM-6166-01
COAD(Neutral=256,Loss=28)	Neutral	5.2219	TCGA-G4-6321-01
COAD(Neutral=256,Loss=28)	Neutral	5.6818	TCGA-D5-6539-01
COAD(Neutral=256,Loss=28)	Neutral	5.2939	TCGA-CM-5344-01
COAD(Neutral=256,Loss=28)	Neutral	4.12728	TCGA-A6-2674-01
COAD(Neutral=256,Loss=28)	Neutral	4.8535	TCGA-D5-6536-01
COAD(Neutral=256,Loss=28)	Loss	4.7856	TCGA-A6-6140-01
COAD(Neutral=256,Loss=28)	Neutral	4.9892	TCGA-A6-A566-01
COAD(Neutral=256,Loss=28)	Neutral	5.4403	TCGA-A6-6141-01
COAD(Neutral=256,Loss=28)	Neutral	5.4725	TCGA-D5-5541-01
COAD(Neutral=256,Loss=28)	Neutral	5.4686	TCGA-AM-5821-01
COAD(Neutral=256,Loss=28)	Neutral	5.281	TCGA-AD-6901-01
COAD(Neutral=256,Loss=28)	Neutral	5.3147	TCGA-CM-6161-01
COAD(Neutral=256,Loss=28)	Neutral	4.6537	TCGA-5M-AAT5-01
COAD(Neutral=256,Loss=28)	Neutral	4.9631	TCGA-CK-6748-01
COAD(Neutral=256,Loss=28)	Neutral	5.3082	TCGA-D5-6540-01
COAD(Neutral=256,Loss=28)	Loss	4.2684	TCGA-AZ-4684-01
COAD(Neutral=256,Loss=28)	Neutral	5.2388	TCGA-5M-AAT6-01
COAD(Neutral=256,Loss=28)	Neutral	5.1847	TCGA-G4-6302-01
COAD(Neutral=256,Loss=28)	Neutral	5.3388	TCGA-G4-6310-01
COAD(Neutral=256,Loss=28)	Neutral	4.8881	TCGA-NH-A6GA-01
COAD(Neutral=256,Loss=28)	Neutral	5.5435	TCGA-AA-3655-01
COAD(Neutral=256,Loss=28)	Neutral	5.3858	TCGA-A6-6652-01
COAD(Neutral=256,Loss=28)	Neutral	5.1235	TCGA-CM-5863-01
COAD(Neutral=256,Loss=28)	Neutral	4.8944	TCGA-CM-6678-01
COAD(Neutral=256,Loss=28)	Neutral	5.0444	TCGA-D5-6529-01
COAD(Neutral=256,Loss=28)	Neutral	5.0798	TCGA-T9-A92H-01
COAD(Neutral=256,Loss=28)	Neutral	5.6433	TCGA-A6-5657-01
COAD(Neutral=256,Loss=28)	Neutral	4.3576	TCGA-D5-6930-01
COAD(Neutral=256,Loss=28)	Neutral	5.1235	TCGA-QL-A97D-01
COAD(Neutral=256,Loss=28)	Neutral	5.5392	TCGA-D5-7000-01
COAD(Neutral=256,Loss=28)	Loss	4.359	TCGA-D5-5537-01
COAD(Neutral=256,Loss=28)	Neutral	5.2169	TCGA-CM-5860-01
COAD(Neutral=256,Loss=28)	Neutral	5.2502	TCGA-AA-A01P-01
COAD(Neutral=256,Loss=28)	Neutral	5.0773	TCGA-CK-4950-01
COAD(Neutral=256,Loss=28)	Neutral	5.22	TCGA-SS-A7HO-01
COAD(Neutral=256,Loss=28)	Neutral	5.3625	TCGA-D5-6537-01
COAD(Neutral=256,Loss=28)	Neutral	5.0562	TCGA-CA-5254-01
COAD(Neutral=256,Loss=28)	Neutral	5.2273	TCGA-AD-A5EK-01
COAD(Neutral=256,Loss=28)	Neutral	4.773	TCGA-CK-6746-01
COAD(Neutral=256,Loss=28)	Neutral	5.802	TCGA-CA-6718-01
COAD(Neutral=256,Loss=28)	Neutral	5.3937	TCGA-AY-5543-01
COAD(Neutral=256,Loss=28)	Neutral	5.3618	TCGA-F4-6807-01
COAD(Neutral=256,Loss=28)	Neutral	5.7485	TCGA-CK-5915-01
COAD(Neutral=256,Loss=28)	Neutral	4.05928	TCGA-A6-3810-01
COAD(Neutral=256,Loss=28)	Neutral	4.18251	TCGA-A6-6781-01
COAD(Neutral=256,Loss=28)	Neutral	5.2709	TCGA-NH-A50U-01
COAD(Neutral=256,Loss=28)	Neutral	4.9769	TCGA-AU-3779-01
COAD(Neutral=256,Loss=28)	Neutral	4.4027	TCGA-DM-A1D4-01
COAD(Neutral=256,Loss=28)	Neutral	4.8905	TCGA-G4-6304-01
COAD(Neutral=256,Loss=28)	Neutral	5.5217	TCGA-CA-6717-01
COAD(Neutral=256,Loss=28)	Neutral	5.3363	TCGA-DM-A1D0-01
COAD(Neutral=256,Loss=28)	Neutral	5.3685	TCGA-CM-6675-01
COAD(Neutral=256,Loss=28)	Neutral	5.1219	TCGA-AZ-4313-01
COAD(Neutral=256,Loss=28)	Neutral	4.7613	TCGA-G4-6307-01
COAD(Neutral=256,Loss=28)	Neutral	5.5075	TCGA-AZ-5403-01
COAD(Neutral=256,Loss=28)	Neutral	5.291	TCGA-CM-5861-01
COAD(Neutral=256,Loss=28)	Neutral	5.7342	TCGA-CA-5796-01
COAD(Neutral=256,Loss=28)	Neutral	5.2623	TCGA-AZ-4323-01
COAD(Neutral=256,Loss=28)	Neutral	5.2415	TCGA-D5-6928-01
COAD(Neutral=256,Loss=28)	Neutral	4.4156	TCGA-AA-3685-01
COAD(Neutral=256,Loss=28)	Neutral	5.2468	TCGA-A6-5664-01
COAD(Neutral=256,Loss=28)	Neutral	5.0841	TCGA-AZ-5407-01
COAD(Neutral=256,Loss=28)	Neutral	5.1061	TCGA-AY-6196-01
COAD(Neutral=256,Loss=28)	Neutral	5.5264	TCGA-D5-6920-01
COAD(Neutral=256,Loss=28)	Neutral	5.5928	TCGA-G4-6297-01
COAD(Neutral=256,Loss=28)	Neutral	4.6451	TCGA-A6-2686-01
COAD(Neutral=256,Loss=28)	Neutral	5.51	TCGA-DM-A28F-01
COAD(Neutral=256,Loss=28)	Neutral	4.4693	TCGA-CA-5256-01
COAD(Neutral=256,Loss=28)	Loss	4.347	TCGA-A6-2682-01
COAD(Neutral=256,Loss=28)	Neutral	5.5367	TCGA-AZ-6608-01
COAD(Neutral=256,Loss=28)	Neutral	5.2312	TCGA-G4-6306-01
COAD(Neutral=256,Loss=28)	Loss	5.5802	TCGA-D5-6922-01
COAD(Neutral=256,Loss=28)	Neutral	5.6696	TCGA-CK-5916-01
COAD(Neutral=256,Loss=28)	Neutral	5.478	TCGA-DM-A288-01
COAD(Neutral=256,Loss=28)	Neutral	5.2582	TCGA-DM-A1HB-01
COAD(Neutral=256,Loss=28)	Loss	4.8385	TCGA-CM-6170-01
COAD(Neutral=256,Loss=28)	Neutral	5.427	TCGA-CK-4948-01
COAD(Neutral=256,Loss=28)	Neutral	5.251	TCGA-AA-3662-01
COAD(Neutral=256,Loss=28)	Neutral	5.466	TCGA-CM-6165-01
COAD(Neutral=256,Loss=28)	Neutral	5.7517	TCGA-F4-6856-01
COAD(Neutral=256,Loss=28)	Neutral	5.61	TCGA-F4-6569-01
COAD(Neutral=256,Loss=28)	Neutral	5.1799	TCGA-D5-6535-01
COAD(Neutral=256,Loss=28)	Neutral	5.281	TCGA-AA-3526-01
COAD(Neutral=256,Loss=28)	Neutral	5.4118	TCGA-AD-6895-01
COAD(Neutral=256,Loss=28)	Neutral	4.8395	TCGA-NH-A8F8-01
COAD(Neutral=256,Loss=28)	Neutral	4.8146	TCGA-D5-6929-01
COAD(Neutral=256,Loss=28)	Loss	5.0679	TCGA-A6-5667-01
COAD(Neutral=256,Loss=28)	Neutral	5.572	TCGA-CM-6169-01
COAD(Neutral=256,Loss=28)	Loss	5.0068	TCGA-CM-6680-01
COAD(Neutral=256,Loss=28)	Neutral	5.0409	TCGA-AA-3663-01
COAD(Neutral=256,Loss=28)	Loss	5.4091	TCGA-A6-6648-01
COAD(Neutral=256,Loss=28)	Neutral	5.2877	TCGA-RU-A8FL-01
COAD(Neutral=256,Loss=28)	Loss	5.1264	TCGA-CA-6719-01
COAD(Neutral=256,Loss=28)	Neutral	5.4463	TCGA-A6-6649-01
COAD(Neutral=256,Loss=28)	Neutral	5.3313	TCGA-NH-A6GB-01
COAD(Neutral=256,Loss=28)	Neutral	5.6637	TCGA-AZ-4614-01
COAD(Neutral=256,Loss=28)	Neutral	3.93176	TCGA-A6-3809-01
COAD(Neutral=256,Loss=28)	Neutral	5.0545	TCGA-CM-5864-01
COAD(Neutral=256,Loss=28)	Neutral	5.4595	TCGA-D5-6927-01
COAD(Neutral=256,Loss=28)	Neutral	4.9746	TCGA-QG-A5YW-01
COAD(Neutral=256,Loss=28)	Neutral	5.2005	TCGA-AA-A01X-01
COAD(Neutral=256,Loss=28)	Neutral	5.0023	TCGA-D5-6538-01
COAD(Neutral=256,Loss=28)	Loss	4.9317	TCGA-CM-6172-01
COAD(Neutral=256,Loss=28)	Neutral	4.9561	TCGA-D5-6533-01
COAD(Neutral=256,Loss=28)	Loss	4.4562	TCGA-DM-A28H-01
COAD(Neutral=256,Loss=28)	Neutral	5.4751	TCGA-F4-6460-01
COAD(Neutral=256,Loss=28)	Neutral	4.6148	TCGA-D5-5540-01
COAD(Neutral=256,Loss=28)	Neutral	5.7549	TCGA-F4-6463-01
COAD(Neutral=256,Loss=28)	Neutral	5.142	TCGA-AZ-6600-01
COAD(Neutral=256,Loss=28)	Neutral	5.3519	TCGA-D5-6530-01
COAD(Neutral=256,Loss=28)	Neutral	5.1297	TCGA-G4-6303-01
COAD(Neutral=256,Loss=28)	Loss	5.0985	TCGA-D5-6923-01
COAD(Neutral=256,Loss=28)	Loss	4.2714	TCGA-AZ-4682-01
COAD(Neutral=256,Loss=28)	Neutral	5.4663	TCGA-G4-6586-01
COAD(Neutral=256,Loss=28)	Neutral	4.7517	TCGA-AD-6890-01
COAD(Neutral=256,Loss=28)	Neutral	5.0896	TCGA-AD-6889-01
COAD(Neutral=256,Loss=28)	Neutral	5.3227	TCGA-DM-A28K-01
COAD(Neutral=256,Loss=28)	Neutral	5.7099	TCGA-QG-A5Z2-01
COAD(Neutral=256,Loss=28)	Neutral	5.3775	TCGA-G4-6294-01
COAD(Neutral=256,Loss=28)	Neutral	5.4741	TCGA-QG-A5Z1-01
COAD(Neutral=256,Loss=28)	Neutral	5.5772	TCGA-G4-6628-01
COAD(Neutral=256,Loss=28)	Neutral	5.5295	TCGA-D5-6534-01
COAD(Neutral=256,Loss=28)	Loss	4.7318	TCGA-DM-A1DB-01
COAD(Neutral=256,Loss=28)	Neutral	4.50214	TCGA-A6-5659-01
COAD(Neutral=256,Loss=28)	Neutral	5.2327	TCGA-A6-5660-01
COAD(Neutral=256,Loss=28)	Neutral	4.8182	TCGA-CM-5862-01
COAD(Neutral=256,Loss=28)	Neutral	5.7618	TCGA-F4-6805-01
COAD(Neutral=256,Loss=28)	Neutral	5.7277	TCGA-CK-4951-01
COAD(Neutral=256,Loss=28)	Neutral	5.1571	TCGA-F4-6704-01
COAD(Neutral=256,Loss=28)	Neutral	5.3958	TCGA-CK-6751-01
COAD(Neutral=256,Loss=28)	Neutral	5.4903	TCGA-AD-A5EJ-01
COAD(Neutral=256,Loss=28)	Neutral	5.645	TCGA-CA-6716-01
COAD(Neutral=256,Loss=28)	Neutral	5.3982	TCGA-AA-A01Z-01
COAD(Neutral=256,Loss=28)	Loss	4.812	TCGA-F4-6806-01
COAD(Neutral=256,Loss=28)	Neutral	5.2683	TCGA-D5-6531-01
COAD(Neutral=256,Loss=28)	Neutral	5.7592	TCGA-DM-A1D9-01
COAD(Neutral=256,Loss=28)	Neutral	5.4601	TCGA-DM-A0XF-01
COAD(Neutral=256,Loss=28)	Neutral	5.2668	TCGA-AZ-6603-01
COAD(Neutral=256,Loss=28)	Neutral	5.2627	TCGA-A6-A5ZU-01
COAD(Neutral=256,Loss=28)	Neutral	5.5189	TCGA-NH-A5IV-01
COAD(Neutral=256,Loss=28)	Neutral	4.8294	TCGA-A6-6651-01
COAD(Neutral=256,Loss=28)	Loss	4.4719	TCGA-CA-6715-01
COAD(Neutral=256,Loss=28)	Neutral	5.4562	TCGA-CM-6674-01
COAD(Neutral=256,Loss=28)	Loss	4.728	TCGA-D5-6932-01
COAD(Neutral=256,Loss=28)	Neutral	5.1974	TCGA-A6-6137-01
COAD(Neutral=256,Loss=28)	Loss	4.8465	TCGA-DM-A28M-01
COAD(Neutral=256,Loss=28)	Neutral	5.2843	TCGA-F4-6459-01
COAD(Neutral=256,Loss=28)	Neutral	4.80932	TCGA-A6-2684-01
COAD(Neutral=256,Loss=28)	Neutral	5.14012	TCGA-A6-6780-01
COAD(Neutral=256,Loss=28)	Neutral	5.0041	TCGA-AZ-6607-01
COAD(Neutral=256,Loss=28)	Neutral	5.2928	TCGA-G4-6322-01
COAD(Neutral=256,Loss=28)	Neutral	5.2847	TCGA-A6-A565-01
COAD(Neutral=256,Loss=28)	Loss	5.1441	TCGA-A6-A56B-01
COAD(Neutral=256,Loss=28)	Neutral	5.3965	TCGA-AY-A54L-01
COAD(Neutral=256,Loss=28)	Neutral	5.0998	TCGA-AA-3495-01
COAD(Neutral=256,Loss=28)	Neutral	5.22578	TCGA-A6-5665-01
COAD(Neutral=256,Loss=28)	Neutral	2.92236	TCGA-A6-2677-01
COAD(Neutral=256,Loss=28)	Neutral	5.6804	TCGA-CM-6162-01
COAD(Neutral=256,Loss=28)	Neutral	5.2869	TCGA-AD-6963-01
COAD(Neutral=256,Loss=28)	Neutral	5.6044	TCGA-AY-6197-01
COAD(Neutral=256,Loss=28)	Neutral	5.6005	TCGA-D5-6541-01
COAD(Neutral=256,Loss=28)	Neutral	4.9778	TCGA-CM-5348-01
COAD(Neutral=256,Loss=28)	Neutral	5.1583	TCGA-4T-AA8H-01
COAD(Neutral=256,Loss=28)	Neutral	5.2227	TCGA-5M-AATA-01
COAD(Neutral=256,Loss=28)	Neutral	5.0484	TCGA-DM-A28G-01
COAD(Neutral=256,Loss=28)	Neutral	5.1567	TCGA-5M-AATE-01
COAD(Neutral=256,Loss=28)	Neutral	5.4074	TCGA-DM-A28C-01
COAD(Neutral=256,Loss=28)	Neutral	5.0023	TCGA-DM-A0XD-01
COAD(Neutral=256,Loss=28)	Loss	4.3924	TCGA-DM-A282-01
COAD(Neutral=256,Loss=28)	Neutral	5.0171	TCGA-CM-4744-01
COAD(Neutral=256,Loss=28)	Neutral	5.195	TCGA-AZ-6605-01
COAD(Neutral=256,Loss=28)	Neutral	5.7244	TCGA-AZ-6601-01
COAD(Neutral=256,Loss=28)	Neutral	5.5799	TCGA-AY-A71X-01
COAD(Neutral=256,Loss=28)	Neutral	5.3198	TCGA-AA-3675-01
COAD(Neutral=256,Loss=28)	Neutral	4.6668	TCGA-A6-6782-01
COAD(Neutral=256,Loss=28)	Neutral	5.3875	TCGA-CM-4751-01
COADREAD(Neutral=334,Loss=41)	Neutral	5.2661	TCGA-F4-6854-01
BRCA(Neutral=921,Loss=146,Gain=16)	Neutral	5.7041	TCGA-C8-A1HL-01
[truncated: 6,620 more rows]

## Sheet: Figure3A
Characteristics	Total(N)	HR(95% CI)	P value
[truncated: 34 more rows]

[truncated: 25 more sheets: Figure3B, Figure4B, Figure5A, Figure5B, Figure5C, Figure6A, Figure7, Figure8B, Figure8C, Figure9A, Figure9D, Figure9-E,F, Supplementary figure1, Supplementary figure2, Supplementary figure4A, Supplementary figure4B, Supplementary figure4C, Supplementary figure4D, Supplementary figure5A, Supplementary figure6A …]
