# Supplementary material for: Pan-cancer analysis identifies YTHDF2 as an immunotherapeutic and prognostic biomarker
Source: Front Cell Dev Biol. 2022 Aug 31;10:954214. doi: 10.3389/fcell.2022.954214 (PMC9470763; doi:10.3389/fcell.2022.954214)
Supplement: Supplementary file 10 [file Table1.XLSX]

## Sheet: Sheet1
ELAVL1-F	CGCAGAGATTCAGGTTCTCC
ELAVL1-R	CCAAACCCTTTGCACTTGTT
G3BP1-F	CAGCCGCGTAGGTTGAATTG
G3BP1-R	AGAGAGAAGCCCCATCACCT
PUM1-F	TGCGGGAGATTGCTGGACAT
PUM1-R	GTGTGGCACGCTCCAGTTTC
RQCD1-F	GGACTTGTTAGTTGGCTTCTGTC
RQCD1-R	GATCACTTCTCTTCAGGCTTGC
SRSF3-F	ATCGCTGTCTCGGGAGAGAAATCAC
SRSF3-R	CCATAGAGAATTACACCTTTGTGTCACTG
UBAP2L-F	ATGACATCGGTGGGCACTAAC
UBAP2L-R	GTCAGCATCATTATGGTCCGAA
CAPRIN1-F	TCT CGG GGT GAT CGA CAA GAA
CAPRIN1-R	CCC TTT GTT CAT TCG TTC CTG G
YTHDF2-F	TAGCCAACTGCGACACATTC
YTHDF2-R	CACGACCTTGACGTTCCTTT
GAPDH-F	CTCCTCCTGTTCGACAGTCA
GAPDH-R	TGCAGGAGGCATTGCTGATG
